# Supplementary material for: The 3D nuclear position and compartmentalization of genes prime their response to mechano-confinement
Source: bioRxiv. 2025 Nov 7:2025.11.06.686901. Preprint. [Version 1] doi: 10.1101/2025.11.06.686901 (PMC12637494; doi:10.1101/2025.11.06.686901)
Supplement: Supplement 3 [file media-3.xlsx]

## Sheet: Sheet1
Cluster	ID	Description	GeneRatio	BgRatio	pvalue	p.adjust	qvalue	geneID	Count
Cluster 0	GO:0044772	mitotic cell cycle phase transition	155/4369	457/18805	9.94802e-08	0.000629312	0.000557194	PTENP1-AS/CDK4/CDK6/CDKN1A/CDK2AP2/CDKN2B/CDKN2C/CDKN3/NDC80/TACC3/KHDRBS1/PLK2/NEK6/DBF4/RCC1/UBE2C/ZWINT/ECD/PLK5/IQGAP3/E2F7/SPC24/SASS6/SDE2/DNM2/DUSP1/E2F3/EZH2/CCNY/SKA3/FHL1/FOXM1/PHF8/USP22/BRD4/SPDYA/MBLAC1/SIN3A/SYF2/HINFP/FBXO5/MTBP/KCNH5/VPS4A/CCDC57/RGCC/GPR132/APC/PRMT2/HSPA2/BIRC5/ID4/ZC3H12D/GEN1/APP/INHBA/MAD2L1/MNAT1/MRE11/MYC/NFIB/PBX1/WAC/ANAPC5/DTL/MAP3K20/PLK1/PLRG1/ATR/ZWIL…	155
Cluster 0	GO:0000280	nuclear division	149/4369	448/18805	6.56928e-07	0.00158455	0.00140296	BCL2L11/TOM1L1/SMC4/NME6/NDC80/PRMT5/KAT5/SMC2/SPAG5/STAG3/KIF2C/RCC1/TENT4A/UBE2C/ZWINT/DMC1/MISP/ANKLE1/M1AP/PRICKLE1/KCTD19/EME1/SPC24/MEI1/SGO1/SHOC1/DAPK3/RBM46/SEPTIN1/DMRT1/DUSP1/AGO4/EME2/KLHDC8B/FANCD2/SKA3/FOXJ3/TPX2/CUL9/FLNA/SUN1/OBSL1/NCAPH/SIRT1/NUP62/KIF4A/SPDYA/SYCE2/RAD54B/L3MBTL1/FBXO5/MTBP/VPS4A/GPR3/KIF4B/RGCC/RACGAP1/UHRF1/NCAPH2/PSMC3IP/APC/HSPA2/BIRC5/IHO1/GEN1/INSR/KIF25/R…	149
Cluster 0	GO:0007059	chromosome segregation	144/4369	431/18805	7.51447e-07	0.00158455	0.00140296	SMC4/NDC80/TACC3/KAT5/SMC2/SPAG5/CTCF/STAG3/NEK6/TUBGCP2/MAPRE2/KIF2C/RCC1/TENT4A/UBE2C/ZWINT/DMC1/OIP5/MISP/M1AP/NEK7/PRICKLE1/CSNK2A1/SPC24/SGO1/SHOC1/SASS6/SEPTIN1/DUSP1/ECT2/AGO4/KLHDC8B/FANCD2/SKA3/TPX2/FLNA/MTCL1/SUN1/NCAPH/SIRT1/ITGB3BP/NUP62/KIF4A/SPDYA/SYCE2/CCDC69/FBXO5/VPS4A/KIF4B/RACGAP1/UHRF1/GTF2B/NCAPH2/PSMC3IP/GPSM2/SAC3D1/APC/BIRC5/IHO1/GEN1/KIF25/RHOA/CENPW/CENPP/MAD2L1/MRE11/MZ…	144
Cluster 0	GO:0051784	negative regulation of nuclear division	33/4369	65/18805	1.21932e-06	0.00185241	0.00164013	TOM1L1/NME6/NDC80/ZWINT/SPC24/DMRT1/DUSP1/SKA3/FBXO5/MTBP/APC/BIRC5/GEN1/LIF/MAD2L1/PLK1/ZWILCH/CDCA8/TEX14/RAD1/BMP7/BUB1/BUB1B/XRCC3/NUF2/HASPIN/HORMAD1/USP44/CCNB1/TRIP13/MAD2L1BP/KNTC1/CDC20	33
Cluster 0	GO:0051783	regulation of nuclear division	60/4369	147/18805	1.46413e-06	0.00185241	0.00164013	TOM1L1/NME6/NDC80/PRMT5/RCC1/UBE2C/ZWINT/SPC24/DAPK3/DMRT1/DUSP1/SKA3/CUL9/OBSL1/NUP62/L3MBTL1/FBXO5/MTBP/GPR3/RGCC/APC/BIRC5/GEN1/INSR/LIF/MAD2L1/OOEP/NEK2/NPR2/NUSAP1/PDE3A/ANAPC5/PLK1/ZWILCH/PIWIL2/CDCA8/SMPD3/TEX14/RAD1/BMP7/AURKA/BTC/BUB1/BUB1B/UBE2B/XRCC3/BORA/CALR/NUF2/HASPIN/HORMAD1/USP44/SPHK1/CCNB1/TRIP13/MAD2L1BP/ESPL1/KNTC1/CDC20/CDC25C	60
Cluster 0	GO:0051338	regulation of transferase activity	151/4369	463/18805	1.99296e-06	0.00210125	0.00186045	TOM1L1/FEM1B/RASGRP1/CDKN1A/ADAR/CDKN2B/CDKN2C/CDKN3/ADARB1/ERP29/UBE2C/IRAK3/DUSP10/CHP1/PNKP/CCR7/HEXIM2/CSF1R/IL34/DBI/SYNPO2/DUSP1/DUSP3/DUSP7/AGTR1/ECT2/EFNA1/EIF4A2/ERN1/EZH2/CCNY/FGF1/FGF2/PPM1E/TPX2/FLT1/SIRT1/MMD/SPDYA/ABL1/PTPN22/FBXO5/GCKR/LAT/SFN/ANGPT1/DOK7/TRIB2/RGCC/PHPT1/PYCARD/CARD10/SERTAD1/HHEX/APC/DNAJA1/HSPB1/APOA1/IRGM/CCN1/INSR/ITGB3/RHOA/LTF/MAD2L1/MAP3K5/CD200/MRE11/MST1R…	151
Cluster 0	GO:0098813	nuclear chromosome segregation	111/4369	322/18805	2.65696e-06	0.00215469	0.00190777	SMC4/NDC80/TACC3/KAT5/SMC2/SPAG5/STAG3/NEK6/KIF2C/RCC1/TENT4A/UBE2C/ZWINT/DMC1/MISP/M1AP/PRICKLE1/SPC24/SGO1/SHOC1/SEPTIN1/DUSP1/ECT2/AGO4/KLHDC8B/FANCD2/SKA3/TPX2/FLNA/SUN1/NCAPH/SIRT1/NUP62/KIF4A/SPDYA/SYCE2/FBXO5/VPS4A/KIF4B/RACGAP1/UHRF1/NCAPH2/PSMC3IP/APC/BIRC5/IHO1/GEN1/KIF25/RHOA/MAD2L1/MRE11/MZT1/DRG1/NEK2/NUSAP1/ANAPC5/MAP3K20/PLK1/NCAPG2/ZWILCH/ZCWPW1/CEP192/CDCA8/PHF10/NDC1/TEX14/TEX12…	111
Cluster 0	GO:0045787	positive regulation of cell cycle	117/4369	344/18805	3.04531e-06	0.00215469	0.00190777	BCL2L11/SMC4/PTENP1-AS/CDK4/NDC80/KAT5/SMC2/SPAG5/PLK4/GIPC1/USP19/DBF4/UBE2C/CIT/PKP3/E2F7/SASS6/RBM46/DMRT1/DUSP3/ECT2/CENPV/EZH2/CCNY/SKA3/FOXG1/EXOC7/USP22/NCAPH/BRD4/NUP62/ABL1/MBLAC1/SIN3A/FBXO5/MTBP/CCDC57/RGCC/RACGAP1/NCAPH2/GPSM2/HCFC1/HES1/HSPA2/BIRC5/GEN1/APP/INSR/RHOA/NANOGP8/LFNG/MAD2L1/MEIS2/OOEP/NPR2/PBX1/LEF1/NUSAP1/ANAPC5/DTL/MAP3K20/PIM1/PLRG1/NCAPG2/PIWIL2/CDCA8/SMPD3/SLF2/PRKC…	117
Cluster 0	GO:0090068	positive regulation of cell cycle process	97/4369	274/18805	3.06548e-06	0.00215469	0.00190777	SMC4/PTENP1-AS/CDK4/NDC80/KAT5/SMC2/SPAG5/PLK4/GIPC1/USP19/DBF4/UBE2C/CIT/PKP3/E2F7/SASS6/DMRT1/ECT2/CENPV/EZH2/SKA3/EXOC7/NCAPH/BRD4/NUP62/MBLAC1/SIN3A/FBXO5/MTBP/RGCC/RACGAP1/NCAPH2/GPSM2/HSPA2/BIRC5/GEN1/APP/INSR/RHOA/NANOGP8/MAD2L1/OOEP/NPR2/PBX1/LEF1/NUSAP1/ANAPC5/DTL/MAP3K20/PLRG1/NCAPG2/PIWIL2/CDCA8/SMPD3/SLF2/PRKCE/MEPCE/RAD18/TBX20/MTA3/RPTOR/WIZ/RAD51C/RAD51B/RDX/RRM2/STIL/SOX15/AURKA/S…	97
Cluster 0	GO:0002062	chondrocyte differentiation	49/4369	116/18805	4.15551e-06	0.00262878	0.00232752	ARID5A/ADAMTS7/OSR2/COL2A1/OSR1/RFLNA/CCN2/CTNNB1/CHADL/EXT1/EXT2/FGF9/CHSY1/SULF1/SLC39A14/FOSL2/GPLD1/HIF1A/HOXA11/GDF6/LOXL2/MAF/MATN1/NFIB/NPR2/CHST11/MEX3C/SMPD3/SULF2/PTH1R/NKX3-2/RARB/SHOX2/BMP2/BMP6/SNAI2/SOX5/SOX9/TGFBR1/TRPS1/WNT2B/HMGA2/WNT5B/AXIN2/SCIN/RUNX1/SERPINH1/ACVRL1/EIF2AK3	49
Cluster 0	GO:0006260	DNA replication	98/4369	280/18805	4.79752e-06	0.00275901	0.00244283	CHAF1A/CDK9/CDKN1A/RNASEH2A/DBF4/WDHD1/PNKP/E2F7/EME1/SDE2/DNA2/EME2/ENDOG/JADE2/ORC6/RNASEH1/MMS22L/KCTD13/CIZ1/SIN3A/FBXO5/BRPF3/INO80E/RPA4/GEN1/FAM111B/NUGGC/LIG1/MCM3/MRE11/OOEP/ATF1/NAP1L1/NASP/NFIB/TONSL/SMARCAL1/GMNN/PCNA/POLK/RTF2/DTL/POLA1/POLB/POLD1/POLD2/POLE2/POLG/POLH/ATR/CHTF8/PRIM1/PRIM2/POLE4/WRNIP1/NYNRIN/FANCM/POLD4/BARD1/PURA/WIZ/RFC3/RPA2/RPA3/S100A11/FAM111A/TSPYL2/BLM/NOC3L…	98
Cluster 0	GO:0007088	regulation of mitotic nuclear division	50/4369	121/18805	7.04407e-06	0.00342212	0.00302995	TOM1L1/NME6/NDC80/PRMT5/RCC1/UBE2C/ZWINT/SPC24/DAPK3/DMRT1/DUSP1/SKA3/CUL9/OBSL1/NUP62/L3MBTL1/FBXO5/MTBP/RGCC/APC/BIRC5/GEN1/INSR/MAD2L1/NEK2/NUSAP1/ANAPC5/PLK1/ZWILCH/CDCA8/SMPD3/TEX14/BMP7/AURKA/BTC/BUB1/BUB1B/XRCC3/BORA/NUF2/HASPIN/USP44/SPHK1/CCNB1/TRIP13/MAD2L1BP/ESPL1/KNTC1/CDC20/CDC25C	50
Cluster 0	GO:0051983	regulation of chromosome segregation	55/4369	137/18805	7.10524e-06	0.00342212	0.00302995	SMC4/NDC80/TACC3/KAT5/SMC2/NEK6/KIF2C/UBE2C/ZWINT/CSNK2A1/SPC24/DUSP1/SKA3/NCAPH/SIRT1/FBXO5/NCAPH2/APC/BIRC5/IHO1/GEN1/MAD2L1/ANAPC5/MAP3K20/PLK1/NCAPG2/ZWILCH/CDCA8/PHF10/TEX14/RAD18/ARID1B/HECW2/ACTB/ANAPC1/SMARCD2/BUB1/BUB1B/XRCC3/DPF3/ARID1A/NUF2/HASPIN/HORMAD1/USP44/KAT2B/CCNB1/BCL7C/TRIP13/MAD2L1BP/ESPL1/KNTC1/CDK1/CDC20/CDC27	55
Cluster 0	GO:0033047	regulation of mitotic sister chromatid segregation	29/4369	58/18805	7.86853e-06	0.00342212	0.00302995	NDC80/KAT5/ZWINT/SPC24/DUSP1/SKA3/SIRT1/FBXO5/APC/BIRC5/GEN1/MAD2L1/PLK1/ZWILCH/CDCA8/TEX14/BUB1/BUB1B/XRCC3/NUF2/HASPIN/USP44/KAT2B/CCNB1/TRIP13/MAD2L1BP/KNTC1/CDK1/CDC20	29
Cluster 0	GO:0140013	meiotic nuclear division	73/4369	197/18805	8.11442e-06	0.00342212	0.00302995	BCL2L11/SMC4/NDC80/SMC2/STAG3/ZWINT/DMC1/ANKLE1/M1AP/KCTD19/EME1/MEI1/SGO1/SHOC1/RBM46/SEPTIN1/DMRT1/AGO4/EME2/FANCD2/SKA3/FOXJ3/SUN1/NCAPH/SPDYA/SYCE2/RAD54B/FBXO5/GPR3/NCAPH2/PSMC3IP/HSPA2/IHO1/LIF/MRE11/OOEP/MYBL1/NPR2/PDE3A/PLK1/ZCWPW1/PIWIL2/NDC1/TEX14/TEX12/TEX11/CYP26B1/FMN2/PSMD13/FANCM/RAD1/RAD51C/RAD51B/FIGNL1/AURKA/UBB/UBE2B/ZSCAN21/RMI1/CALR/KIF18A/NUF2/MND1/HORMAD1/ZNF541/RAD54L/CCNB…	73
Cluster 0	GO:0045839	negative regulation of mitotic nuclear division	29/4369	59/18805	1.2054e-05	0.00463899	0.00410737	TOM1L1/NME6/NDC80/ZWINT/SPC24/DUSP1/SKA3/FBXO5/MTBP/APC/BIRC5/GEN1/MAD2L1/PLK1/ZWILCH/CDCA8/TEX14/BMP7/BUB1/BUB1B/XRCC3/NUF2/HASPIN/USP44/CCNB1/TRIP13/MAD2L1BP/KNTC1/CDC20	29
Cluster 0	GO:0051321	meiotic cell cycle	100/4369	293/18805	1.30686e-05	0.00463899	0.00410737	BCL2L11/SMC4/RBM7/ANAPC10/NDC80/SMC2/STAG3/TUBGCP2/ZWINT/DMC1/SLC26A8/ANAPC16/ANKLE1/M1AP/ZFP42/KCTD19/EME1/MEI1/SGO1/MCMDC2/SHOC1/WBP2NL/RBM46/SEPTIN1/DMRT1/DUSP1/AGO4/EME2/PLD6/FANCD2/SKA3/FOXJ3/SUN1/NCAPH/SPDYA/SYCE2/RAD54B/FBXO5/SMC1B/GPR3/NCAPH2/PSMC3IP/HSPA2/IHO1/INSR/LFNG/LIF/MRE11/PIWIL3/OOEP/MYBL1/MYH9/NEK2/NPR2/PDE3A/ANAPC5/PLK1/ZCWPW1/PIWIL2/MNS1/NDC1/TEX14/TEX12/TEX11/CYP26B1/FMN2/PSM…	100
Cluster 0	GO:0000819	sister chromatid segregation	83/4369	234/18805	1.4071e-05	0.00463899	0.00410737	SMC4/NDC80/TACC3/KAT5/SMC2/SPAG5/NEK6/KIF2C/RCC1/TENT4A/UBE2C/ZWINT/MISP/PRICKLE1/SPC24/DUSP1/SKA3/TPX2/FLNA/NCAPH/SIRT1/NUP62/KIF4A/FBXO5/VPS4A/KIF4B/RACGAP1/UHRF1/NCAPH2/APC/BIRC5/GEN1/KIF25/RHOA/MAD2L1/MZT1/DRG1/NEK2/NUSAP1/ANAPC5/MAP3K20/PLK1/NCAPG2/ZWILCH/CEP192/CDCA8/PHF10/TEX14/ARID1B/HECW2/RAN/ACTB/CENPK/ANAPC1/SMARCD2/BUB1/BUB1B/XRCC3/MIS12/CEP97/MAP9/AAAS/DPF3/KIF18A/ARID1A/NUF2/HASPIN/…	83
Cluster 0	GO:0043062	extracellular structure organization	113/4369	340/18805	1.46235e-05	0.00463899	0.00410737	MANSC4/DNAJB6/ADAM8/FBLN5/PRDX4/ADAMTS8/ADAMTS5/EMILIN1/ADAMTS7/NOXO1/COL1A2/COL2A1/COL5A1/COL5A2/COL8A2/COL9A3/COL13A1/COL15A1/COL16A1/EGFLAM/PRICKLE1/CARMIL2/CHADL/CCDC80/CYP1B1/AEBP1/COL22A1/ADAMTS16/ADAMTS17/ECM2/MPZL3/EXT1/NID2/FOXF2/COLGALT2/SULF1/ABL1/EGFL6/GAS2/VPS33B/GFAP/B4GALT1/NOX1/LAMA1/RGCC/ERO1A/EFEMP2/COL28A1/CCN1/APP/ITGB3/LOXL2/LUM/MATN1/MATN3/MFAP4/MELTF/MMP1/MMP3/MMP8/MMP12/MM…	113
Cluster 0	GO:1901990	regulation of mitotic cell cycle phase transition	118/4369	358/18805	1.4697e-05	0.00463899	0.00410737	PTENP1-AS/CDK4/CDK6/CDKN1A/CDK2AP2/CDKN2B/CDKN2C/NDC80/NEK6/UBE2C/ZWINT/ECD/PLK5/E2F7/SPC24/SASS6/SDE2/DUSP1/EZH2/SKA3/FHL1/BRD4/MBLAC1/SIN3A/SYF2/FBXO5/MTBP/KCNH5/VPS4A/RGCC/GPR132/APC/PRMT2/HSPA2/BIRC5/ZC3H12D/GEN1/APP/INHBA/MAD2L1/MNAT1/MRE11/PBX1/WAC/ANAPC5/DTL/MAP3K20/PLK1/PLRG1/ATR/ZWILCH/CDCA8/PHF10/AMBRA1/PRKDC/TEX14/MEPCE/GJC2/ARID1B/MTA3/HECW2/RPTOR/BARD1/RAD51C/RAD51B/RBL1/RBL2/BCL2/RD…	118
Cluster 0	GO:0033045	regulation of sister chromatid segregation	45/4369	108/18805	1.53997e-05	0.00463899	0.00410737	NDC80/TACC3/KAT5/NEK6/UBE2C/ZWINT/SPC24/DUSP1/SKA3/SIRT1/FBXO5/APC/BIRC5/GEN1/MAD2L1/ANAPC5/MAP3K20/PLK1/ZWILCH/CDCA8/PHF10/TEX14/ARID1B/HECW2/ACTB/ANAPC1/SMARCD2/BUB1/BUB1B/XRCC3/DPF3/ARID1A/NUF2/HASPIN/USP44/KAT2B/CCNB1/BCL7C/TRIP13/MAD2L1BP/ESPL1/KNTC1/CDK1/CDC20/CDC27	45
Cluster 0	GO:0030198	extracellular matrix organization	112/4369	339/18805	2.13429e-05	0.00613705	0.00543376	MANSC4/DNAJB6/ADAM8/FBLN5/PRDX4/ADAMTS8/ADAMTS5/EMILIN1/ADAMTS7/NOXO1/COL1A2/COL2A1/COL5A1/COL5A2/COL8A2/COL9A3/COL13A1/COL15A1/COL16A1/EGFLAM/PRICKLE1/CARMIL2/CHADL/CCDC80/CYP1B1/AEBP1/COL22A1/ADAMTS16/ADAMTS17/ECM2/MPZL3/EXT1/NID2/FOXF2/COLGALT2/SULF1/ABL1/EGFL6/GAS2/VPS33B/GFAP/B4GALT1/NOX1/LAMA1/RGCC/ERO1A/EFEMP2/COL28A1/CCN1/APP/ITGB3/LOXL2/LUM/MATN1/MATN3/MFAP4/MELTF/MMP1/MMP3/MMP8/MMP12/MM…	112
Cluster 0	GO:0007091	metaphase/anaphase transition of mitotic cell cycle	41/4369	97/18805	2.41106e-05	0.00634661	0.0056193	NDC80/TACC3/NEK6/UBE2C/ZWINT/SPC24/DUSP1/SKA3/FBXO5/APC/BIRC5/GEN1/MAD2L1/ANAPC5/MAP3K20/PLK1/ZWILCH/CDCA8/PHF10/TEX14/ARID1B/HECW2/ACTB/ANAPC1/SMARCD2/BUB1/BUB1B/XRCC3/DPF3/ARID1A/NUF2/HASPIN/USP44/CCNB1/BCL7C/TRIP13/MAD2L1BP/ESPL1/KNTC1/CDC20/CDC27	41
Cluster 0	GO:0006261	DNA-templated DNA replication	61/4369	162/18805	2.483e-05	0.00634661	0.0056193	CDK9/DBF4/WDHD1/PNKP/E2F7/EME1/DNA2/EME2/ENDOG/ORC6/MMS22L/CIZ1/FBXO5/RPA4/GEN1/NUGGC/LIG1/MCM3/MRE11/OOEP/TONSL/SMARCAL1/GMNN/PCNA/RTF2/POLA1/POLB/POLD1/POLD2/POLE2/POLG/ATR/PRIM1/PRIM2/POLE4/WRNIP1/NYNRIN/FANCM/POLD4/BARD1/PURA/WIZ/RFC3/FAM111A/BLM/NOC3L/NUCKS1/BRCA1/TK1/E2F8/CDC7/MCM8/FBH1/DYNLL1/ZPR1/TICRR/CCNE2/EXO1/ZNF830/SLFN11/GINS1	61
Cluster 0	GO:1901987	regulation of cell cycle phase transition	147/4369	468/18805	2.50814e-05	0.00634661	0.0056193	FEM1B/PTENP1-AS/CDK4/CDK6/CDKN1A/CDK2AP2/CDKN2B/CDKN2C/NDC80/NEK6/DBF4/UBE2C/ZWINT/PKP3/ECD/PLK5/CRY1/E2F7/RAD9B/EME1/SPC24/SASS6/SDE2/DNA2/DUSP1/EME2/ERCC6/EZH2/FANCD2/SKA3/FHL1/BRD4/MBLAC1/SIN3A/SYF2/HINFP/FBXO5/FBXO4/MTBP/KCNH5/VPS4A/RGCC/GPR132/RPA4/APC/PRMT2/HSPA2/BIRC5/ZC3H12D/GEN1/APP/INHBA/NANOGP8/MAD2L1/MN1/MNAT1/MRE11/MSH2/ATP2B4/PBX1/CDK16/CDK18/WAC/ANAPC5/DTL/MAP3K20/PLK1/PLRG1/ATR/ZW…	147
Cluster 0	GO:0000070	mitotic sister chromatid segregation	70/4369	193/18805	2.80244e-05	0.00665742	0.00589449	SMC4/NDC80/KAT5/SMC2/SPAG5/KIF2C/RCC1/TENT4A/UBE2C/ZWINT/MISP/PRICKLE1/SPC24/DUSP1/SKA3/TPX2/FLNA/NCAPH/SIRT1/NUP62/KIF4A/FBXO5/VPS4A/KIF4B/RACGAP1/UHRF1/NCAPH2/APC/BIRC5/GEN1/KIF25/RHOA/MAD2L1/MZT1/DRG1/NEK2/NUSAP1/ANAPC5/PLK1/NCAPG2/ZWILCH/CEP192/CDCA8/TEX14/RAN/CENPK/BUB1/BUB1B/XRCC3/MIS12/CEP97/MAP9/AAAS/KIF18A/NUF2/HASPIN/USP44/KAT2B/CCNB1/PRC1/BOD1/CHMP7/CHMP4C/TRIP13/KIF23/MAD2L1BP/ESPL1/K…	70
Cluster 0	GO:0045229	external encapsulating structure organization	112/4369	341/18805	2.84145e-05	0.00665742	0.00589449	MANSC4/DNAJB6/ADAM8/FBLN5/PRDX4/ADAMTS8/ADAMTS5/EMILIN1/ADAMTS7/NOXO1/COL1A2/COL2A1/COL5A1/COL5A2/COL8A2/COL9A3/COL13A1/COL15A1/COL16A1/EGFLAM/PRICKLE1/CARMIL2/CHADL/CCDC80/CYP1B1/AEBP1/COL22A1/ADAMTS16/ADAMTS17/ECM2/MPZL3/EXT1/NID2/FOXF2/COLGALT2/SULF1/ABL1/EGFL6/GAS2/VPS33B/GFAP/B4GALT1/NOX1/LAMA1/RGCC/ERO1A/EFEMP2/COL28A1/CCN1/APP/ITGB3/LOXL2/LUM/MATN1/MATN3/MFAP4/MELTF/MMP1/MMP3/MMP8/MMP12/MM…	112
Cluster 0	GO:0007612	learning	60/4369	160/18805	3.31868e-05	0.00731005	0.00647233	ATP8A1/TBR1/C1QL1/COMT/LRRN4/DRD1/SHANK2/DKK1/SYT11/FOS/ABL1/FYN/GABRA5/B3GAT1/GRIA1/GRIN1/GRIN2A/GRM5/HIF1A/HMGCR/HRH1/TAFA2/APP/INSR/ARF4/ASIC1/MEIS2/KMT2A/ATP1A2/NPTX2/NTRK2/SHANK1/TACO1/RELN/PAK6/JPH3/SLC12A5/ADGRB3/RAG1/BCHE/RIC8A/ATXN1/SLC1A1/SLC8A2/SLC8A3/SNAP25/TACR1/TLR2/CLDN5/UCN/BTG2/TUBA1A/AAAS/NETO1/B4GALT2/IFT20/NOG/SPECC1/NRXN3/NRXN1	60
Cluster 0	GO:0045930	negative regulation of mitotic cell cycle	85/4369	246/18805	3.39095e-05	0.00731005	0.00647233	TOM1L1/NME6/CDKN1A/CDK2AP2/CDKN2B/NDC80/ZWINT/E2F7/RAD9B/EME1/SPC24/CTNNB1/SDE2/RBM46/DUSP1/EME2/EZH2/FANCD2/SKA3/FHL1/ABL1/SYF2/FBXO5/MTBP/VPS4A/RGCC/GPR132/APC/PRMT2/BIRC5/BRINP3/ZC3H12D/GEN1/INHBA/MAD2L1/MRE11/MSH2/WAC/DTL/HECA/MAP3K20/PLK1/ATR/ZWILCH/CDCA8/PRKDC/TEX14/GJC2/PTPN3/BRINP2/BARD1/RBL1/RBL2/BCL2/MIIP/RPA2/CLSPN/BLM/NABP1/BMP7/BRCA1/ZFP36L2/BUB1/BUB1B/XRCC3/CACNB4/JADE1/GFI1B/NUF2/H…	85
Cluster 0	GO:0043549	regulation of kinase activity	127/4369	397/18805	3.46667e-05	0.00731005	0.00647233	TOM1L1/RASGRP1/CDKN1A/ADAR/CDKN2B/CDKN2C/CDKN3/ADARB1/ERP29/IRAK3/DUSP10/CHP1/CCR7/HEXIM2/CSF1R/IL34/SYNPO2/DUSP1/DUSP3/DUSP7/ECT2/EFNA1/ERN1/EZH2/CCNY/FGF1/FGF2/PPM1E/TPX2/FLT1/SIRT1/MMD/SPDYA/ABL1/PTPN22/GCKR/LAT/SFN/ANGPT1/DOK7/TRIB2/RGCC/PYCARD/CARD10/SERTAD1/HHEX/APC/DNAJA1/HSPB1/IRGM/CCN1/INSR/ITGB3/RHOA/LTF/MAP3K5/MRE11/MST1R/MT3/NOX4/PAK1/PDGFA/RTRAF/CDK5RAP1/PDPK1/PIM1/PIK3CG/PLK1/ERRFI1…	127
Cluster 0	GO:0009314	response to radiation	139/4369	442/18805	3.85927e-05	0.00766935	0.00679046	NR2E3/TANK/PARTICL/CDKN1A/CDS1/KAT5/RRH/PNKP/SLC24A4/CNGB1/COL6A2/COMT/CPT1B/CRIP1/CRY1/RAD9B/SIK1/SDE2/DDB2/LRRN4/RNF168/DRD1/ECT2/EGR1/ERCC1/ERCC6/ALAD/EXT1/FANCD2/FANCG/NLRP1/KDM1A/SIRT1/CRB1/SPIDR/FOS/OPN3/ABCA4/RAD54B/NOC2L/FBXO4/B3GAT1/GNAT1/GNGT1/GNGT2/GRIN1/GRIN2A/HIF1A/HMGCR/HOXA1/HRH1/HYAL1/TAFA2/LRIT3/EYS/APP/AQP1/IL12A/IL12B/ITGB6/IVL/KCNC1/RGS9BP/ST20/MC1R/MEIS2/MFAP4/KMT2A/MME/MMP1/…	139
Cluster 0	GO:1905818	regulation of chromosome separation	34/4369	77/18805	3.974e-05	0.00766935	0.00679046	SMC4/NDC80/SMC2/UBE2C/ZWINT/CSNK2A1/SPC24/DUSP1/SKA3/NCAPH/FBXO5/NCAPH2/APC/BIRC5/GEN1/MAD2L1/ANAPC5/PLK1/NCAPG2/ZWILCH/CDCA8/TEX14/BUB1/BUB1B/XRCC3/NUF2/HASPIN/USP44/CCNB1/TRIP13/MAD2L1BP/ESPL1/KNTC1/CDC20	34
Cluster 0	GO:0048285	organelle fission	154/4369	498/18805	4.00077e-05	0.00766935	0.00679046	BCL2L11/TOM1L1/SMC4/NME6/NDC80/PRMT5/KAT5/SMC2/SPAG5/STAG3/KIF2C/RCC1/TENT4A/UBE2C/ZWINT/DMC1/MTFR2/MISP/ANKLE1/M1AP/PRICKLE1/KCTD19/EME1/SPC24/MEI1/SGO1/SHOC1/DAPK3/RBM46/SEPTIN1/DMRT1/DUSP1/AGO4/EME2/KLHDC8B/FANCD2/SKA3/FOXJ3/TPX2/CUL9/FLNA/SUN1/OBSL1/NCAPH/SIRT1/NUP62/KIF4A/SPDYA/SYCE2/RAD54B/L3MBTL1/FBXO5/MTBP/VPS4A/GPR3/KIF4B/RGCC/RACGAP1/UHRF1/NCAPH2/PSMC3IP/APC/HSPA2/BIRC5/IHO1/IRGM/GEN1/I…	154
Cluster 0	GO:0010948	negative regulation of cell cycle process	104/4369	315/18805	4.25407e-05	0.00791507	0.00700802	TOM1L1/FEM1B/NME6/CDKN1A/CDK2AP2/CDKN2B/NDC80/ZWINT/CRY1/E2F7/RAD9B/EME1/SPC24/SDE2/DMRT1/DNA2/DUSP1/EME2/ERCC6/EZH2/FANCD2/SKA3/FHL1/SIRT1/BRD4/SYF2/HINFP/FBXO5/FBXO4/MTBP/VPS4A/RGCC/GPR132/RPA4/APC/PRMT2/BIRC5/ZC3H12D/GEN1/INHBA/KIF25/LIF/MAD2L1/MRE11/MSH2/NUBP1/NEK2/WAC/DTL/MAP3K20/PLK1/ATR/ZWILCH/CDCA8/PPP2R5B/PRKDC/TEX14/GJC2/USP28/CCAR2/BARD1/RAD1/RBL1/RBL2/BCL2/MIIP/RPA2/CLSPN/BLM/NABP1/BM…	104
Cluster 0	GO:0033046	negative regulation of sister chromatid segregation	25/4369	51/18805	5.03309e-05	0.00837878	0.00741859	NDC80/ZWINT/SPC24/DUSP1/SKA3/FBXO5/APC/BIRC5/GEN1/MAD2L1/PLK1/ZWILCH/CDCA8/TEX14/BUB1/BUB1B/XRCC3/NUF2/HASPIN/USP44/CCNB1/TRIP13/MAD2L1BP/KNTC1/CDC20	25
Cluster 0	GO:0033048	negative regulation of mitotic sister chromatid segregation	25/4369	51/18805	5.03309e-05	0.00837878	0.00741859	NDC80/ZWINT/SPC24/DUSP1/SKA3/FBXO5/APC/BIRC5/GEN1/MAD2L1/PLK1/ZWILCH/CDCA8/TEX14/BUB1/BUB1B/XRCC3/NUF2/HASPIN/USP44/CCNB1/TRIP13/MAD2L1BP/KNTC1/CDC20	25
Cluster 0	GO:0045841	negative regulation of mitotic metaphase/anaphase transition	25/4369	51/18805	5.03309e-05	0.00837878	0.00741859	NDC80/ZWINT/SPC24/DUSP1/SKA3/FBXO5/APC/BIRC5/GEN1/MAD2L1/PLK1/ZWILCH/CDCA8/TEX14/BUB1/BUB1B/XRCC3/NUF2/HASPIN/USP44/CCNB1/TRIP13/MAD2L1BP/KNTC1/CDC20	25
Cluster 0	GO:2000816	negative regulation of mitotic sister chromatid separation	25/4369	51/18805	5.03309e-05	0.00837878	0.00741859	NDC80/ZWINT/SPC24/DUSP1/SKA3/FBXO5/APC/BIRC5/GEN1/MAD2L1/PLK1/ZWILCH/CDCA8/TEX14/BUB1/BUB1B/XRCC3/NUF2/HASPIN/USP44/CCNB1/TRIP13/MAD2L1BP/KNTC1/CDC20	25
Cluster 0	GO:0051985	negative regulation of chromosome segregation	26/4369	54/18805	5.29295e-05	0.00858544	0.00760157	NDC80/ZWINT/SPC24/DUSP1/SKA3/SIRT1/FBXO5/APC/BIRC5/GEN1/MAD2L1/PLK1/ZWILCH/CDCA8/TEX14/BUB1/BUB1B/XRCC3/NUF2/HASPIN/USP44/CCNB1/TRIP13/MAD2L1BP/KNTC1/CDC20	26
Cluster 0	GO:0044784	metaphase/anaphase transition of cell cycle	41/4369	100/18805	5.63527e-05	0.00891218	0.00789086	NDC80/TACC3/NEK6/UBE2C/ZWINT/SPC24/DUSP1/SKA3/FBXO5/APC/BIRC5/GEN1/MAD2L1/ANAPC5/MAP3K20/PLK1/ZWILCH/CDCA8/PHF10/TEX14/ARID1B/HECW2/ACTB/ANAPC1/SMARCD2/BUB1/BUB1B/XRCC3/DPF3/ARID1A/NUF2/HASPIN/USP44/CCNB1/BCL7C/TRIP13/MAD2L1BP/ESPL1/KNTC1/CDC20/CDC27	41
Cluster 0	GO:0006941	striated muscle contraction	69/4369	194/18805	6.4849e-05	0.00965193	0.00854583	KCNE3/HCN4/KLHL41/PPP1R13L/C12orf57/CHRNA1/CLIC2/CCDC78/JSRP1/ADRA1B/DSC2/DSP/DTNA/FLNA/GPD1L/NEDD4L/KCNE5/KCNE4/GJA1/ANK2/NR4A1/JUP/KCNH2/ARG2/RNF207/MYBPH/MYL3/ATP1A2/ATP1B1/ATP2A2/PDE4D/PIK3CG/ADCY10/MYH7B/RGS2/RYR1/SCN1A/SCN2A/SCN4A/SCN4B/SCN8A/SCN9A/SGCD/SLC8A1/SLC8A3/TAFAZZIN/TNNC1/TNNT1/TNNT2/TPM1/UCN/CACNA1D/CACNB2/TMEM38A/ZC3H12A/CALM2/CALM3/CAMK2D/CASQ1/MYLK2/TCAP/CAV1/PDE5A/ACTN3/LARGE…	69
Cluster 0	GO:0007611	learning or memory	94/4369	282/18805	6.49333e-05	0.00965193	0.00854583	ATP8A1/ADCY1/TBR1/PLK2/C1QL1/BTBD9/COMT/PTCHD1/DNAAF4/LRRN4/DRD1/RCAN1/CPEB3/SHANK2/DKK1/SYT11/FOS/ABL1/FYN/GABRA5/AMFR/GIP/B3GAT1/GM2A/GRIA1/GRIN1/GRIN2A/GRM5/GRPR/TMOD2/HIF1A/HMGCR/HRH1/TAFA2/APP/INSR/ITGA3/ITPR3/KCNK2/ARF4/ASIC1/MEIS2/KMT2A/MME/ATP1A2/NPTX2/NTRK2/SHANK1/TACO1/PAIP2/TREM2/PRKAR1B/PRKCG/PRNP/RELN/PSEN1/PAK6/JPH3/SLC12A5/ADGRB3/RAG1/BCHE/RIC8A/ATXN1/BGLAP/SCN2A/SGK1/SLC1A1/SLC8A2…	94
Cluster 0	GO:0045859	regulation of protein kinase activity	118/4369	369/18805	6.56075e-05	0.00965193	0.00854583	TOM1L1/RASGRP1/CDKN1A/ADAR/CDKN2B/CDKN2C/CDKN3/ADARB1/ERP29/IRAK3/DUSP10/CHP1/CCR7/HEXIM2/CSF1R/IL34/SYNPO2/DUSP1/DUSP3/DUSP7/ECT2/EFNA1/ERN1/EZH2/CCNY/FGF1/FGF2/PPM1E/TPX2/FLT1/SIRT1/MMD/SPDYA/ABL1/PTPN22/LAT/SFN/ANGPT1/DOK7/TRIB2/RGCC/PYCARD/CARD10/SERTAD1/HHEX/APC/DNAJA1/HSPB1/IRGM/CCN1/INSR/ITGB3/RHOA/LTF/MAP3K5/MST1R/MT3/NOX4/PAK1/PDGFA/RTRAF/CDK5RAP1/PDPK1/PIM1/PIK3CG/PLK1/ERRFI1/FBXW7/CCDC…	118
Cluster 0	GO:0000082	G1/S transition of mitotic cell cycle	82/4369	240/18805	7.19218e-05	0.00969739	0.00858609	PTENP1-AS/CDK4/CDK6/CDKN1A/CDK2AP2/CDKN2B/CDKN2C/CDKN3/KHDRBS1/PLK2/DBF4/RCC1/ECD/PLK5/IQGAP3/E2F7/SASS6/SDE2/E2F3/EZH2/FHL1/PHF8/SPDYA/MBLAC1/HINFP/MTBP/RGCC/GPR132/APC/PRMT2/ID4/ZC3H12D/INHBA/MNAT1/MYC/WAC/PLRG1/PHF10/PPP6C/AMBRA1/PRKDC/MEPCE/GJC2/ARID1B/RPTOR/BCAT1/RBL1/RBL2/BCL2/RDX/ACTB/RPA2/RPS6/RRM2/BID/STIL/SKP2/SMARCD2/UBE2E2/CACNB4/CCNP/JADE1/DPF3/TMEM14B/ARID1A/CDC7/GFI1B/CUL1/DGKZ/CCN…	82
Cluster 0	GO:0007094	mitotic spindle assembly checkpoint signaling	24/4369	49/18805	7.20483e-05	0.00969739	0.00858609	NDC80/ZWINT/SPC24/DUSP1/SKA3/APC/BIRC5/GEN1/MAD2L1/PLK1/ZWILCH/CDCA8/TEX14/BUB1/BUB1B/XRCC3/NUF2/HASPIN/USP44/CCNB1/TRIP13/MAD2L1BP/KNTC1/CDC20	24
Cluster 0	GO:0071173	spindle assembly checkpoint signaling	24/4369	49/18805	7.20483e-05	0.00969739	0.00858609	NDC80/ZWINT/SPC24/DUSP1/SKA3/APC/BIRC5/GEN1/MAD2L1/PLK1/ZWILCH/CDCA8/TEX14/BUB1/BUB1B/XRCC3/NUF2/HASPIN/USP44/CCNB1/TRIP13/MAD2L1BP/KNTC1/CDC20	24
Cluster 0	GO:0071174	mitotic spindle checkpoint signaling	24/4369	49/18805	7.20483e-05	0.00969739	0.00858609	NDC80/ZWINT/SPC24/DUSP1/SKA3/APC/BIRC5/GEN1/MAD2L1/PLK1/ZWILCH/CDCA8/TEX14/BUB1/BUB1B/XRCC3/NUF2/HASPIN/USP44/CCNB1/TRIP13/MAD2L1BP/KNTC1/CDC20	24
Cluster 0	GO:1901991	negative regulation of mitotic cell cycle phase transition	68/4369	192/18805	8.46303e-05	0.0109163	0.00966531	CDKN1A/CDK2AP2/CDKN2B/NDC80/ZWINT/E2F7/SPC24/SDE2/DUSP1/EZH2/SKA3/FHL1/SYF2/FBXO5/VPS4A/RGCC/GPR132/APC/PRMT2/BIRC5/ZC3H12D/GEN1/INHBA/MAD2L1/MRE11/WAC/DTL/PLK1/ATR/ZWILCH/CDCA8/PRKDC/TEX14/GJC2/BARD1/RBL1/RBL2/BCL2/MIIP/RPA2/CLSPN/BLM/NABP1/BRCA1/ZFP36L2/BUB1/BUB1B/XRCC3/CACNB4/JADE1/GFI1B/NUF2/HASPIN/USP44/DGKZ/CCNB1/ACVR1/TICRR/ZNF830/SLFN11/CHMP4C/KLF4/TRIP13/BABAM2/MAD2L1BP/KNTC1/CDK1/CDC20	68
Cluster 0	GO:0061448	connective tissue development	96/4369	291/18805	8.48597e-05	0.0109163	0.00966531	ARID5A/ADAMTS7/OSR2/COL2A1/COL5A1/OSR1/CRIP1/RFLNA/CCN2/CTNNB1/CHADL/DLX2/EGR1/EXT1/EXT2/FGF2/FGF9/CHSY1/FOXD1/SULF1/SIRT1/SLC39A14/FOSL2/CHRDL2/DHRS7B/GPLD1/SOX8/HIF1A/HMGCS2/HOXA11/HOXC4/HSD17B1/HYAL1/ID4/CCN1/IL6R/ITGB3/ITGB8/SNORC/GDF6/LOXL2/MAF/MATN1/MATN3/MGP/MMP13/NFIB/NOTCH1/NPR2/CHST11/MEX3C/GHRL/ERRFI1/SMPD3/SULF2/PTH1R/NKX3-2/ACTA2/RARB/SHOX2/BMP2/BMP3/BMP6/BMP7/BMP8B/SNAI2/SNAI1/SORL1…	96
Cluster 0	GO:0007051	spindle organization	72/4369	206/18805	8.62812e-05	0.0109163	0.00966531	NDC80/TACC3/SPAG5/PLK2/NEK6/TUBGCP2/MAPRE2/RCC1/TPPP/MISP/PLK5/NEK7/PRICKLE1/SASS6/DCTN1/SEPTIN1/SKA3/TPX2/FLNA/NUP62/KIF4A/CCDC69/FBXO5/GNAI1/KIF4B/RACGAP1/UHRF1/GTF2B/GPSM2/SAC3D1/BIRC5/RHOA/STMN1/LIMK2/MZT1/MYH9/DRG1/NEK2/PLK1/CEP192/CDCA8/PTPA/TRIM36/HAUS7/KIZ/RAN/RPS3/STIL/AURKA/TACC1/VCP/FSD1/CEP97/BORA/MAP9/AAAS/TUBB1/NUF2/FAM110A/RAE1/TUBGCP6/HDAC3/CCNB1/PRC1/CCNB2/CHMP7/CHMP4C/HAUS8/KIF2…	72
Cluster 0	GO:0072593	reactive oxygen species metabolic process	83/4369	245/18805	9.08818e-05	0.0112729	0.00998105	HDAC6/TRAP1/CDKN1A/FBLN5/PRDX4/CYGB/NOXO1/ROMO1/CCN2/CYBB/CYP1B1/AKR1C1/DHFR/NQO1/AGTR1/F2/F2RL1/FANCC/ABCB7/PLA2R1/FOXM1/FOXO3/SIRT3/FYN/IFI6/G6PD/NOX1/GLS2/GNAI2/GPX3/GRIN1/IL19/HBB/HBD/HBE1/HBG2/HIF1A/HK2/CCN1/APP/ITGB2/EIF6/ARF4/ARG2/RHOA/MAOB/MMP3/MPV17/MT3/NDUFS4/DUOX2/NOX4/PRDX1/DCXR/DUOX1/PID1/PARL/PRKCE/ADCY10/CD177/RAC1/BCL2/BCR/SHC1/SLC1A1/BMP7/SLC18A2/SNCA/SOD2/SOD3/BRCA1/TFAP2A/THBS1…	83
Cluster 0	GO:0031577	spindle checkpoint signaling	24/4369	50/18805	0.000108203	0.0121634	0.0107695	NDC80/ZWINT/SPC24/DUSP1/SKA3/APC/BIRC5/GEN1/MAD2L1/PLK1/ZWILCH/CDCA8/TEX14/BUB1/BUB1B/XRCC3/NUF2/HASPIN/USP44/CCNB1/TRIP13/MAD2L1BP/KNTC1/CDC20	24
Cluster 0	GO:0140014	mitotic nuclear division	93/4369	282/18805	0.000109974	0.0121634	0.0107695	TOM1L1/SMC4/NME6/NDC80/PRMT5/KAT5/SMC2/SPAG5/KIF2C/RCC1/TENT4A/UBE2C/ZWINT/MISP/PRICKLE1/SPC24/DAPK3/DMRT1/DUSP1/KLHDC8B/SKA3/TPX2/CUL9/FLNA/OBSL1/NCAPH/SIRT1/NUP62/KIF4A/L3MBTL1/FBXO5/MTBP/VPS4A/KIF4B/RGCC/RACGAP1/UHRF1/NCAPH2/APC/BIRC5/GEN1/INSR/KIF25/RHOA/MAD2L1/MZT1/DRG1/NEK2/NFIB/NUSAP1/ANAPC5/PLK1/NCAPG2/ZWILCH/CEP192/CDCA8/SMPD3/TEX14/RAN/CENPK/BMP7/AURKA/BTC/BUB1/BUB1B/XRCC3/MIS12/CEP97/B…	93
Cluster 0	GO:1902100	negative regulation of metaphase/anaphase transition of cell cycle	25/4369	53/18805	0.000111796	0.0121634	0.0107695	NDC80/ZWINT/SPC24/DUSP1/SKA3/FBXO5/APC/BIRC5/GEN1/MAD2L1/PLK1/ZWILCH/CDCA8/TEX14/BUB1/BUB1B/XRCC3/NUF2/HASPIN/USP44/CCNB1/TRIP13/MAD2L1BP/KNTC1/CDC20	25
Cluster 0	GO:1905819	negative regulation of chromosome separation	25/4369	53/18805	0.000111796	0.0121634	0.0107695	NDC80/ZWINT/SPC24/DUSP1/SKA3/FBXO5/APC/BIRC5/GEN1/MAD2L1/PLK1/ZWILCH/CDCA8/TEX14/BUB1/BUB1B/XRCC3/NUF2/HASPIN/USP44/CCNB1/TRIP13/MAD2L1BP/KNTC1/CDC20	25
Cluster 0	GO:0030071	regulation of mitotic metaphase/anaphase transition	38/4369	93/18805	0.000112993	0.0121634	0.0107695	NDC80/NEK6/UBE2C/ZWINT/SPC24/DUSP1/SKA3/FBXO5/APC/BIRC5/GEN1/MAD2L1/ANAPC5/MAP3K20/PLK1/ZWILCH/CDCA8/PHF10/TEX14/ARID1B/HECW2/ACTB/SMARCD2/BUB1/BUB1B/XRCC3/DPF3/ARID1A/NUF2/HASPIN/USP44/CCNB1/BCL7C/TRIP13/MAD2L1BP/ESPL1/KNTC1/CDC20	38
Cluster 0	GO:0051306	mitotic sister chromatid separation	29/4369	65/18805	0.000114544	0.0121634	0.0107695	NDC80/UBE2C/ZWINT/SPC24/DUSP1/SKA3/FBXO5/NCAPH2/APC/BIRC5/GEN1/MAD2L1/ANAPC5/PLK1/ZWILCH/CDCA8/TEX14/BUB1/BUB1B/XRCC3/NUF2/HASPIN/USP44/CCNB1/TRIP13/MAD2L1BP/ESPL1/KNTC1/CDC20	29
Cluster 0	GO:0010965	regulation of mitotic sister chromatid separation	28/4369	62/18805	0.000115333	0.0121634	0.0107695	NDC80/UBE2C/ZWINT/SPC24/DUSP1/SKA3/FBXO5/APC/BIRC5/GEN1/MAD2L1/ANAPC5/PLK1/ZWILCH/CDCA8/TEX14/BUB1/BUB1B/XRCC3/NUF2/HASPIN/USP44/CCNB1/TRIP13/MAD2L1BP/ESPL1/KNTC1/CDC20	28
Cluster 0	GO:0007266	Rho protein signal transduction	52/4369	139/18805	0.000115366	0.0121634	0.0107695	SEMA4D/CFL1/FERMT2/CDC42EP1/COL1A2/DOCK11/ARHGAP42/PRAG1/RHOV/AGTR1/ABCA1/F2R/F2RL1/ABL1/KCTD13/GNA12/ARHGAP35/RACGAP1/APOA1/ITGA3/RHOA/ARHGAP1/STMN1/ARHGAP6/ARHGDIB/ARRB1/MET/PLEKHG7/NGFR/ARHGEF3/F11R/DOCK10/HEG1/ARHGAP20/SHTN1/RAC1/BCR/C15orf62/TEK/WAS/RIPOR1/EPS8L3/SYNPO2L/FXR1/DOCK8/CTNNAL1/LPAR2/GPR55/ARHGAP29/NTN1/STARD8/ARHGEF11	52
Cluster 0	GO:0030048	actin filament-based movement	52/4369	139/18805	0.000115366	0.0121634	0.0107695	KCNE3/HCN4/WASF2/DSC2/DSP/LIMCH1/FLNA/GPD1L/SYNE2/NEDD4L/KCNE5/KCNE4/GJA1/ANK2/JUP/KCNH2/RNF207/MYH9/MYO1C/MYO5A/MYO6/MYO7A/MYO7B/ATP1A2/ATP2A2/PDE4D/FNBP1L/ADCY10/MYH7B/SHTN1/ACTA2/SCN1A/SCN2A/SCN4A/SCN4B/SCN8A/SCN9A/MYO1G/SGCD/ACTC1/TNNC1/TNNT2/TPM1/WAS/WIPF1/CACNA1D/LUZP1/CACNB2/CAMK2D/MYLK2/CAV1/NUP155	52
Cluster 0	GO:0009416	response to light stimulus	105/4369	326/18805	0.000118144	0.0122521	0.010848	NR2E3/CDKN1A/CDS1/RRH/SLC24A4/CNGB1/COL6A2/COMT/CPT1B/CRIP1/CRY1/SIK1/SDE2/DDB2/LRRN4/DRD1/ERCC1/ERCC6/EXT1/NLRP1/KDM1A/SIRT1/CRB1/FOS/OPN3/ABCA4/NOC2L/B3GAT1/GNAT1/GNGT1/GNGT2/GRIN1/GRIN2A/HIF1A/HMGCR/HOXA1/HRH1/HYAL1/TAFA2/LRIT3/EYS/APP/AQP1/IL12A/IL12B/IVL/KCNC1/RGS9BP/ST20/MC1R/MEIS2/MFAP4/KMT2A/MME/MMP1/MMP3/MSH2/MYC/ATP1A2/PCNA/POLK/SCARA3/DTL/SIRT6/MAP3K20/PER1/POLD1/POLH/ATR/TMEM161A/FBXW…	105
Cluster 0	GO:0051988	regulation of attachment of spindle microtubules to kinetochore	14/4369	23/18805	0.000121251	0.0123715	0.0109538	KAT5/SPAG5/ECT2/SIRT1/RACGAP1/APC/BIRC5/NEK2/ZWILCH/CDCA8/KAT2B/CCNB1/KNTC1/CDK1	14
Cluster 0	GO:0051304	chromosome separation	35/4369	84/18805	0.000130542	0.0131081	0.0116059	SMC4/NDC80/SMC2/UBE2C/ZWINT/M1AP/CSNK2A1/SPC24/DUSP1/SKA3/NCAPH/FBXO5/NCAPH2/APC/BIRC5/GEN1/MAD2L1/ANAPC5/PLK1/NCAPG2/ZWILCH/CDCA8/TEX14/BUB1/BUB1B/XRCC3/NUF2/HASPIN/USP44/CCNB1/TRIP13/MAD2L1BP/ESPL1/KNTC1/CDC20	35
Cluster 0	GO:0007127	meiosis I	49/4369	130/18805	0.000144625	0.0141358	0.0125159	BCL2L11/NDC80/STAG3/ZWINT/DMC1/ANKLE1/M1AP/EME1/MEI1/SHOC1/DMRT1/AGO4/EME2/FANCD2/FOXJ3/SUN1/SPDYA/SYCE2/RAD54B/FBXO5/PSMC3IP/HSPA2/IHO1/MRE11/MYBL1/PLK1/ZCWPW1/PIWIL2/NDC1/TEX12/TEX11/FMN2/PSMD13/FANCM/RAD51C/RAD51B/AURKA/UBB/UBE2B/ZSCAN21/RMI1/MND1/HORMAD1/RAD54L/CCNB2/CCNE2/PTTG1/TRIP13/ESPL1	49
Cluster 0	GO:0045786	negative regulation of cell cycle	126/4369	405/18805	0.000145246	0.0141358	0.0125159	TOM1L1/FEM1B/NME6/CDK6/CDKN1A/CDK2AP2/CDKN2B/NDC80/CEBPA/ZWINT/TENT5B/HEXIM2/CRY1/E2F7/RAD9B/EME1/SPC24/CTNNB1/SDE2/RBM46/DMRT1/DNA2/DUSP1/EME2/ERCC6/EZH2/FANCD2/SKA3/FHL1/PPP1R13B/SIRT1/BRD4/ABL1/SYF2/HINFP/FBXO5/FBXO4/MTBP/VPS4A/HTRA2/RGCC/GPR132/RPA4/HHEX/NR4A1/APC/PRMT2/BIRC5/BRINP3/ZC3H12D/GEN1/INHBA/KIF25/LIF/MAD2L1/MRE11/MSH2/NUBP1/NEK2/NPR2/GMNN/WAC/DTL/CDK5RAP1/HECA/MAP3K20/PLK1/ATR/ZWIL…	126
Cluster 0	GO:0031589	cell-substrate adhesion	114/4369	361/18805	0.000152619	0.0142928	0.0126548	BCL2L11/EDIL3/CDK6/MERTK/FBLN5/SORBS1/HPSE/FERMT2/STON1/EMILIN1/CCR7/WHAMM/COL13A1/COL16A1/EGFLAM/COL26A1/CCN2/CTNNB1/CCDC80/FREM1/DAPK3/DOCK1/JAG1/ECM2/DUSP3/EDA/EFNA1/UNC13D/EPHA3/FGG/NID2/LIMCH1/FLNA/MACF1/ABL1/FUT1/WASHC2C/EGFL6/GBP1/TIMM10B/LYPD3/ANGPT1/RELL2/EFEMP2/ONECUT1/HOXA7/APOA1/FMN1/APOD/CCN1/PLET1/ITGA2B/ITGA3/ITGAX/ITGB2/ITGB3/ITGB4/ITGB6/ITGB7/ITGB8/JUP/RHOA/ARHGAP6/TACSTD2/MELTF/…	114
Cluster 0	GO:0007093	mitotic cell cycle checkpoint signaling	51/4369	137/18805	0.000154011	0.0142928	0.0126548	CDKN1A/NDC80/ZWINT/RAD9B/EME1/SPC24/SDE2/DUSP1/EME2/FANCD2/SKA3/SYF2/VPS4A/APC/BIRC5/GEN1/MAD2L1/MRE11/MSH2/WAC/DTL/MAP3K20/PLK1/ATR/ZWILCH/CDCA8/PRKDC/TEX14/BARD1/RPA2/CLSPN/BLM/NABP1/BRCA1/BUB1/BUB1B/XRCC3/NUF2/HASPIN/USP44/DGKZ/CCNB1/TICRR/ZNF830/CHMP4C/TRIP13/BABAM2/MAD2L1BP/KNTC1/CDK1/CDC20	51
Cluster 0	GO:1903046	meiotic cell cycle process	75/4369	220/18805	0.000154483	0.0142928	0.0126548	BCL2L11/SMC4/NDC80/SMC2/STAG3/ZWINT/DMC1/ANKLE1/M1AP/KCTD19/EME1/MEI1/SGO1/SHOC1/RBM46/SEPTIN1/DMRT1/AGO4/EME2/FANCD2/SKA3/FOXJ3/SUN1/NCAPH/SPDYA/SYCE2/RAD54B/FBXO5/GPR3/NCAPH2/PSMC3IP/HSPA2/IHO1/LIF/MRE11/OOEP/MYBL1/MYH9/NPR2/PDE3A/PLK1/ZCWPW1/PIWIL2/NDC1/TEX14/TEX12/TEX11/CYP26B1/FMN2/PSMD13/FANCM/RAD1/RAD51C/RAD51B/FIGNL1/AURKA/UBB/UBE2B/ZSCAN21/RMI1/CALR/KIF18A/NUF2/MND1/HORMAD1/ZNF541/RAD54L…	75
Cluster 0	GO:0008306	associative learning	37/4369	91/18805	0.000155897	0.0142928	0.0126548	TBR1/COMT/LRRN4/DRD1/SHANK2/FOS/ABL1/GABRA5/B3GAT1/GRIA1/GRIN1/GRIN2A/HIF1A/HMGCR/HRH1/TAFA2/APP/ASIC1/MEIS2/KMT2A/ATP1A2/NPTX2/SHANK1/RELN/RAG1/RIC8A/SLC1A1/SNAP25/TACR1/UCN/BTG2/TUBA1A/NETO1/B4GALT2/IFT20/NOG/SPECC1	37
Cluster 0	GO:0010224	response to UV-B	13/4369	21/18805	0.000167767	0.0151614	0.0134239	CDKN1A/CRIP1/ERCC6/NLRP1/HYAL1/IL12A/IL12B/IVL/MFAP4/MME/MSH2/MAP3K20/BCL2	13
Cluster 0	GO:0001701	in utero embryonic development	125/4369	403/18805	0.000177202	0.0157884	0.0139791	BCL2L11/ZBED6/DNAJB6/LPAR6/CDKN1A/CEBPA/CTCF/PLK4/UBR3/E2F7/RUNDC1/CCDC24/CTNNB1/RDH10/DAD1/RBM46/PLPP4/ENDOG/ETV2/KDM4C/HEY1/C1orf43/SIN3A/SYF2/HINFP/PTPN18/GJA1/RRP7A/GNA12/ANGPT1/SOX8/HIF1A/HES1/HSD17B2/APOB/CCN1/INPP5B/JAG2/LIF/MBNL1/MFNG/MGAT1/ASCL2/CITED1/MSH2/MYH9/NASP/NEK2/CNOT2/NOTCH1/NOTCH2/CHST11/LEF1/PCDH12/PLCG1/POLB/EGLN1/TENT5C/NCAPG2/ETNK2/BRK1/MAP2K1/CELF4/OTUD7B/SALL4/BIRC6/PTH1…	125
Cluster 0	GO:0007015	actin filament organization	141/4369	463/18805	0.000180048	0.0158192	0.0140064	HDAC6/ARPC1B/WASF2/MYL9/SORBS1/CFL1/IQGAP2/FERMT2/DSTN/KPTN/CDC42EP1/CCR7/WHAMM/CNN3/DNAI3/IQGAP3/PLEKHH2/PPARGC1B/RFLNA/CARMIL2/CCN2/CTNNA2/SYNPO2/RHOV/DNM2/DPYSL3/S1PR1/C9orf72/F2RL1/FAT1/PHACTR1/PPM1E/MSRB2/LIMCH1/FLNA/RHOBTB2/COBL/COTL1/DAAM2/TMEFF2/ABL1/RICTOR/WASHC2C/KCTD13/KANK3/LMOD1/GAS2/CYFIP2/RND1/GMFB/GAS2L3/TMSB15B/RGCC/ARHGAP35/PYCARD/TMOD2/HCLS1/APOA1/ESPNL/FMN1/SHROOM2/RHOA/WASHC2…	141
Cluster 0	GO:0000075	cell cycle checkpoint signaling	65/4369	186/18805	0.000186136	0.0161301	0.0142816	FEM1B/CDKN1A/NDC80/ZWINT/CRY1/RAD9B/EME1/SPC24/SDE2/DNA2/DUSP1/EME2/ERCC6/FANCD2/SKA3/BRD4/SYF2/HINFP/FBXO4/VPS4A/RPA4/APC/BIRC5/GEN1/MAD2L1/MRE11/MSH2/WAC/DTL/MAP3K20/PLK1/ATR/ZWILCH/CDCA8/PRKDC/TEX14/USP28/CCAR2/BARD1/RAD1/RPA2/CLSPN/BLM/NABP1/BRCA1/BUB1/BUB1B/XRCC3/NUF2/PARP9/HASPIN/HORMAD1/USP44/DGKZ/CCNB1/TICRR/ZNF830/CHMP4C/TRIP13/BABAM2/MAD2L1BP/KNTC1/CDK1/TELO2/CDC20	65
Cluster 0	GO:1902850	microtubule cytoskeleton organization involved in mitosis	60/4369	169/18805	0.000198417	0.016962	0.0150182	NDC80/TACC3/KAT5/CENPA/PLK2/NEK6/RCC1/MISP/PLK5/PRICKLE1/ANKFN1/SASS6/DCTN1/TPX2/FLNA/NUP62/KIF4A/GPSM1/GJA1/GNAI1/KIF4B/RACGAP1/UHRF1/GPSM2/BIRC5/RHOA/STMN1/MAD2L1/MZT1/DRG1/NEK2/NUSAP1/PLK1/CEP192/CDCA8/PTPA/RAN/STIL/AURKA/TACC1/DYNLT1/VCP/FSD1/CEP97/BORA/MAP9/AAAS/NUF2/FAM110A/RAE1/HDAC3/CCNB1/PRC1/CHMP7/CHMP4C/KIF23/ESPL1/CKAP5/CDK1/CDC20	60
Cluster 0	GO:0051302	regulation of cell division	66/4369	190/18805	0.000203267	0.0171449	0.0151801	KIF20A/CDK2AP2/SMYD5/TXNIP/CETN2/GIPC1/ENTR1/WDR5/CIT/KDF1/E2F7/ECT2/CENPV/ESRRB/EVI2B/FGF1/FGF2/FGF5/FGF7/FGF9/VEGFD/EXOC7/NUP62/INTU/VPS4A/SFN/RACGAP1/BIRC5/HTR2B/MACC1/RHOA/MLLT3/OOEP/MYC/PDGFA/MBIP/PGF/PLK1/CDCA8/PRKCE/PDGFC/TEX14/BIRC6/BLM/GAREM1/AURKA/SVIL/BTC/TGFB2/TGFB3/VEGFA/FSD1/OR2A4/E2F8/TLE6/CSPP1/MAP9/CALM2/CALM3/RAB11FIP4/CDC14A/KAT2B/KLHL13/PRC1/CHMP4C/KIF23	66
Cluster 0	GO:0060272	embryonic skeletal joint morphogenesis	9/4369	12/18805	0.00021403	0.0176513	0.0156285	OSR2/COL2A1/OSR1/CTNNB1/HOXA11/HYAL1/SHOX2/BMP7/NOG	9
Cluster 0	GO:0009791	post-embryonic development	36/4369	89/18805	0.000214851	0.0176513	0.0156285	BCL2L11/SEMA3C/KDM5B/PPP1R13L/C12orf57/ERCC1/CRB1/ABL1/AGO2/APOB/IGF2R/ITPR1/KMT2A/MMUT/NDN/CHST11/PLAGL2/ETNK2/PSEN1/SLC4A10/HEG1/BAK1/RAB3A/BCL2/SCN9A/CSRNP1/SLC18A2/SOD2/TAL2/TGFBR1/VEGFA/KAT8/SGPL1/LARGE1/ACVR2B/KLF4	36
Cluster 0	GO:1901976	regulation of cell cycle checkpoint	23/4369	49/18805	0.000228079	0.0183584	0.0162545	FEM1B/NDC80/ZWINT/CRY1/DUSP1/SKA3/BRD4/FBXO4/BIRC5/GEN1/MAD2L1/MAP3K20/CDCA8/CCAR2/BARD1/RPA2/BRCA1/XRCC3/USP44/CCNB1/BABAM2/MAD2L1BP/TELO2	23
Cluster 0	GO:2000377	regulation of reactive oxygen species metabolic process	56/4369	156/18805	0.000229634	0.0183584	0.0162545	HDAC6/TRAP1/CDKN1A/FBLN5/NOXO1/ROMO1/CYP1B1/AKR1C1/DHFR/AGTR1/F2/F2RL1/ABCB7/FOXM1/FOXO3/SIRT3/FYN/G6PD/GNAI2/GRIN1/HIF1A/HK2/APP/ITGB2/EIF6/ARF4/ARG2/RHOA/MMP3/MPV17/MT3/DCXR/PID1/PARL/PRKCE/ADCY10/CD177/RAC1/BCL2/BCR/SHC1/BMP7/SLC18A2/SNCA/SOD2/BRCA1/TFAP2A/THBS1/TLR4/NOX5/ZC3H12A/BCO2/COA8/AKR1C3/CBR1/CFLAR	56
Cluster 0	GO:0033044	regulation of chromosome organization	81/4369	244/18805	0.000232164	0.0183584	0.0162545	SMC4/NDC80/TACC3/KAT5/CCT7/CCT2/SMC2/CTCF/NEK6/UBE2C/ZWINT/PNKP/NEK7/SPC24/CTNNB1/DUSP1/CENPV/ERCC1/SKA3/NCAPH/SIRT1/FBXO5/FBXO4/INO80E/NCAPH2/H3-3B/HNRNPA1/HNRNPA2B1/HNRNPC/APC/BIRC5/GEN1/MAD2L1/MRE11/MYC/NEK2/ANAPC5/SIRT6/MAP3K20/PLK1/TERF2IP/ATR/GNL3L/NCAPG2/ZWILCH/WRAP53/CDCA8/PHF10/PKIB/SLF2/PRKCQ/TEX14/ARID1B/HECW2/ACTB/ANAPC1/SMARCD2/BUB1/BUB1B/XRCC3/YY1/SLX1B/DPF3/ARID1A/AXIN2/NUF2/HASPIN…	81
Cluster 0	GO:0045132	meiotic chromosome segregation	38/4369	96/18805	0.000246663	0.0190292	0.0168485	SMC4/NDC80/SMC2/STAG3/ZWINT/DMC1/M1AP/SGO1/SHOC1/SEPTIN1/AGO4/FANCD2/SKA3/SUN1/NCAPH/SPDYA/SYCE2/FBXO5/NCAPH2/PSMC3IP/IHO1/MRE11/PLK1/ZCWPW1/NDC1/TEX12/TEX11/FMN2/AURKA/UBE2B/NUF2/MND1/HORMAD1/CCNB2/CCNE2/PTTG1/TRIP13/ESPL1	38
Cluster 0	GO:1902099	regulation of metaphase/anaphase transition of cell cycle	38/4369	96/18805	0.000246663	0.0190292	0.0168485	NDC80/NEK6/UBE2C/ZWINT/SPC24/DUSP1/SKA3/FBXO5/APC/BIRC5/GEN1/MAD2L1/ANAPC5/MAP3K20/PLK1/ZWILCH/CDCA8/PHF10/TEX14/ARID1B/HECW2/ACTB/SMARCD2/BUB1/BUB1B/XRCC3/DPF3/ARID1A/NUF2/HASPIN/USP44/CCNB1/BCL7C/TRIP13/MAD2L1BP/ESPL1/KNTC1/CDC20	38
Cluster 0	GO:0030099	myeloid cell differentiation	138/4369	455/18805	0.000255072	0.0194408	0.0172129	HDAC6/TSPAN2/WASF2/CDK6/FSTL3/MAEA/ADAR/CDKN2B/PIAS3/CEBPA/FAXDC2/TIRAP/H4C16/CCR7/TMEM178A/PPARGC1B/ARID3C/CSF1R/IL34/IGSF23/CTNNB1/ERFE/ZFPM1/JAG1/GPR183/ALAS1/ETV2/EVI2B/F2RL1/MTURN/FES/ACIN1/NCOA6/FOXO3/FLNA/NBEAL2/SIRT1/FOS/FOSL2/G6PD/TRIM58/DHRS7B/L3MBTL1/VPS33B/FOXP1/GP1BB/RACGAP1/SNX10/HCLS1/HIF1A/HOXA7/HOXB8/RAB7B/APP/IL12B/INHBA/IRF4/EIF6/ITGB6/ITGB8/ITPKB/LIF/LTF/MAF/MEIS2/MPL/MYC/MYH9…	138
Cluster 0	GO:0051347	positive regulation of transferase activity	86/4369	263/18805	0.000267911	0.0201762	0.0178641	TOM1L1/RASGRP1/CDKN1A/ERP29/UBE2C/CCR7/CSF1R/IL34/DBI/AGTR1/ECT2/EFNA1/ERN1/EZH2/CCNY/FGF1/FGF2/TPX2/FLT1/SIRT1/MMD/SPDYA/ABL1/LAT/ANGPT1/DOK7/RGCC/CARD10/APOA1/IRGM/CCN1/INSR/ITGB3/RHOA/LTF/MAP3K5/CD200/MRE11/MST1R/MT3/NOX4/PAK1/PCNA/PDGFA/PDPK1/PIM1/PIK3CG/PLK1/TREM2/CHTF8/FBXW7/CCDC88A/PRKAG1/MAP2K1/RELN/CASS4/CEMIP/PTPN1/TRIB3/PLAAT4/RFC3/RPS3/CLSPN/SLC8A2/SNCA/TGFB2/THBS1/TLR3/TLR4/TPD52L1/T…	86
Cluster 0	GO:0061982	meiosis I cell cycle process	51/4369	140/18805	0.000284712	0.0211893	0.018761	BCL2L11/NDC80/STAG3/ZWINT/DMC1/ANKLE1/M1AP/EME1/MEI1/SHOC1/DMRT1/AGO4/EME2/FANCD2/FOXJ3/SUN1/SPDYA/SYCE2/RAD54B/FBXO5/PSMC3IP/HSPA2/IHO1/MRE11/MYBL1/PLK1/ZCWPW1/PIWIL2/NDC1/TEX12/TEX11/FMN2/PSMD13/FANCM/RAD51C/RAD51B/AURKA/UBB/UBE2B/ZSCAN21/RMI1/MND1/HORMAD1/RAD54L/CCNB2/CCNE2/PTTG1/TRIP13/ESPL1/CDC20/CDC25C	51
Cluster 0	GO:0044843	cell cycle G1/S phase transition	88/4369	271/18805	0.000297479	0.0218491	0.0193452	PTENP1-AS/CDK4/CDK6/CDKN1A/CDK2AP2/CDKN2B/CDKN2C/CDKN3/KHDRBS1/PLK2/DBF4/RCC1/PKP3/ECD/PLK5/IQGAP3/E2F7/SASS6/SDE2/E2F3/EZH2/FHL1/PHF8/SPDYA/MBLAC1/HINFP/MTBP/RGCC/GPR132/APC/PRMT2/ID4/ZC3H12D/INHBA/NANOGP8/MN1/MNAT1/MYC/ATP2B4/WAC/PLRG1/PHF10/FBXW7/PPP6C/AMBRA1/PRKDC/MEPCE/GJC2/ARID1B/RPTOR/BCAT1/RBL1/RBL2/BCL2/RDX/ACTB/RPA2/RPS6/RRM2/BID/STIL/SKP2/SMARCD2/UBE2E2/CACNB4/PAGR1/CCNP/JADE1/DPF3/TME…	88
Cluster 0	GO:0051216	cartilage development	71/4369	210/18805	0.000300485	0.0218491	0.0193452	ARID5A/ADAMTS7/OSR2/COL2A1/OSR1/RFLNA/CCN2/CTNNB1/CHADL/DLX2/EXT1/EXT2/FGF2/FGF9/CHSY1/SULF1/SLC39A14/FOSL2/CHRDL2/GPLD1/HIF1A/HOXA11/HOXC4/HYAL1/CCN1/ITGB8/SNORC/GDF6/LOXL2/MAF/MATN1/MATN3/MGP/MMP13/NFIB/NPR2/CHST11/MEX3C/GHRL/ERRFI1/SMPD3/SULF2/PTH1R/NKX3-2/RARB/SHOX2/BMP2/BMP3/BMP6/BMP7/BMP8B/SNAI2/SNAI1/SOX5/SOX9/TGFBR1/THRA/TRPS1/WNT7B/WNT11/WNT2B/HMGA2/WNT5B/AXIN2/SCIN/RUNX1/SERPINH1/NOG/AC…	71
Cluster 0	GO:0072006	nephron development	57/4369	161/18805	0.0003066	0.0220404	0.0195146	OSR1/COMT/CTNNB1/ADAMTS16/JAG1/EGR1/ENPEP/EXT1/FGF1/FGF2/FOXD1/FOXJ1/SULF1/KLHL3/ANGPT1/SOX8/HOXA11/HES1/FMN1/IL6R/AQP1/ITGA3/ITGB3/LIF/TACSTD2/MPV17/CITED1/MYC/NID1/NOTCH1/NOTCH2/PBX1/PODXL/SULF2/ACTA2/BCL2/RET/BMP2/BMP7/SLC22A1/SMO/SOX9/STAT1/TCF21/TEK/VEGFA/WNT7B/WNT11/WNT2B/NUP85/GREB1L/KIRREL3/DCHS1/SERPINB7/CFLAR/NOG/MAGED1	57
Cluster 0	GO:0140694	membraneless organelle assembly	130/4369	427/18805	0.000318797	0.0226597	0.0200629	CEP295NL/KLHL41/MYL9/CDS1/NDC80/CENPA/SPAG5/CETN2/PLK4/PLK2/NEK6/TUBGCP2/MAPRE2/RCC1/LDB3/ATXN2L/CNTROB/C10orf90/CCDC78/MISP/MYOM3/NEK7/PRICKLE1/RC3H1/SASS6/CDC20B/SEPTIN1/PATL2/C9orf72/SKA3/DHX30/TPX2/CEP152/FLNA/FLNC/MDN1/BOP1/OBSL1/NUP62/KIF4A/NEGR1/LMOD1/RTTN/CCDC69/FBXO5/ANKRD1/AGO2/RRP7A/MCAT/CCDC57/KIF4B/GRB7/DBNL/RACGAP1/UHRF1/GTF2B/TMOD2/ABT1/GPSM2/SAC3D1/BIRC5/EIF6/RHOA/CENPW/RPSA/MEF2A…	130
Cluster 0	GO:0008299	isoprenoid biosynthetic process	16/4369	30/18805	0.000336591	0.0236586	0.0209474	PMVK/RDH10/ALDH1A3/PDSS1/HMGCR/HMGCS1/HMGCS2/IDI1/MVD/MVK/BCO1/RBP1/RPE65/ALDH8A1/SRD5A3/AKR1C3	16
Cluster 0	GO:0009636	response to toxic substance	88/4369	272/18805	0.000340913	0.023699	0.0209832	GLYAT/CDKN1A/FBLN5/PRDX4/TXNRD2/KDM5B/CYGB/ARHGAP33/CLIC2/ADH4/OSCP1/COMT/CYP1B1/DHFR/NQO1/ERCC6/ALAD/ALB/ALDH1A1/FANCC/KDM1A/KDM6B/FOS/GABRB1/ABTB2/HTRA2/GPX3/GRIA1/GSTM1/UBIAD1/HBB/HBD/HBE1/HBG2/INHBB/GSTK1/KCNC1/MAOB/MAP1B/MGST3/MPST/MT1A/MT1X/MT2A/MT3/NEFL/DUOX2/PRDX1/KDM3B/PIM1/DUOX1/ATP7B/PON2/MTARC2/PRKCE/PRKCG/AKR1B10/GJC2/BAK1/BCL2/SCN9A/SELENOW/BLMH/MTARC1/BMP7/SLC11A1/SLC15A2/SLC18A2/S…	88
Cluster 0	GO:0032886	regulation of microtubule-based process	87/4369	269/18805	0.000371636	0.025554	0.0226256	HDAC6/CEP295NL/CDK2AP2/TUBB4A/TACC3/SPAG5/PLK4/PLK2/MAPRE2/RCC1/TPPP/C10orf90/SASS6/DCTN1/EPHA3/SKA3/FES/TPX2/BICD2/SIRT1/MACF1/NUP62/ABL1/DYNLT2B/CFAP45/SPEF1/TRIM58/CLIP3/CKAP2/GNAI1/CFAP20/GPSM2/APC/RSPH4A/GEN1/RHOA/LAMP1/STMN1/MAP1B/MET/NUBP1/DRG1/PAK1/CALY/PLK1/TRIM36/HAUS7/KIF21A/PRKAA2/CFAP298/CCNL1/PRUNE1/RAC1/RPS3/KIF9/STIL/SNCA/BRCA1/AURKA/TAC1/TACR1/XRCC3/FSD1/CEP97/CLXN/BORA/MAP9/BBOF…	87
Cluster 0	GO:0007416	synapse assembly	88/4369	273/18805	0.000390021	0.0258863	0.0229198	CDH9/SIGMAR1/SEMA4D/IL1RAPL1/LZTS1/ARHGAP33/PRICKLE1/LRFN5/CTNNB1/DOCK1/DRD1/EFNB3/EPHA7/SDK1/NLGN1/SHANK2/DKK1/MYCBP2/FLRT3/ABL1/GABRA2/GABRA5/GABRE/NEGR1/DNM3/IL1RAPL2/CYFIP2/NPTN/SRPX2/PCLO/GRIA1/DBNL/HTR4/LRIT3/APP/IL1RAP/AMIGO3/VSTM5/HAPLN4/ASIC1/MAP1B/ACHE/LRRC24/NPTX1/NTRK2/GHRL/CNTN5/LGI2/SETD5/DOCK10/PCDHB14/PCDHB9/PCDHB6/PCDHB4/PCDHB3/PCDHB2/RELN/SLC12A5/LRFN1/LRRN1/ADGRB3/PTPN1/PTPRD/N…	88
Cluster 0	GO:1901988	negative regulation of cell cycle phase transition	88/4369	273/18805	0.000390021	0.0258863	0.0229198	FEM1B/CDKN1A/CDK2AP2/CDKN2B/NDC80/ZWINT/CRY1/E2F7/RAD9B/EME1/SPC24/SDE2/DNA2/DUSP1/EME2/ERCC6/EZH2/FANCD2/SKA3/FHL1/BRD4/SYF2/HINFP/FBXO5/FBXO4/VPS4A/RGCC/GPR132/RPA4/APC/PRMT2/BIRC5/ZC3H12D/GEN1/INHBA/MAD2L1/MRE11/MSH2/WAC/DTL/MAP3K20/PLK1/ATR/ZWILCH/CDCA8/PRKDC/TEX14/GJC2/USP28/CCAR2/BARD1/RAD1/RBL1/RBL2/BCL2/MIIP/RPA2/CLSPN/BLM/NABP1/BRCA1/ZFP36L2/BUB1/BUB1B/XRCC3/CACNB4/JADE1/GFI1B/NUF2/PARP9…	88
Cluster 0	GO:0042326	negative regulation of phosphorylation	75/4369	226/18805	0.000391052	0.0258863	0.0229198	CDKN1A/ADAR/CDKN2B/CDKN2C/ADARB1/IRAK3/DUSP10/CHP1/HEXIM2/DUSP1/DUSP3/DUSP7/CADM4/SPRED2/C9orf72/PPM1E/DKK1/SIRT1/FKBP8/ABL1/PTPN22/GCKR/SFN/TRIB2/PYCARD/HHEX/APC/DNAJA1/HSPB1/IGFBP3/INHBA/KLHL31/MLXIPL/PDE4D/RTRAF/CDK5RAP1/ENPP1/PDPK1/PLK1/ERRFI1/TERF2IP/PARP14/PID1/PRKCH/PRKDC/PRNP/PARD3/HEG1/PTPN1/TRIB3/PTPRJ/QARS1/RGS2/CEACAM1/SFRP1/SH3GL2/SLC8A1/SLC8A3/SMO/SNCA/TAF7/TFAP4/THY1/WARS1/ZC3H12A/…	75
Cluster 0	GO:0030282	bone mineralization	47/4369	128/18805	0.000392837	0.0258863	0.0229198	OSR2/COL1A2/OSR1/PRICKLE1/RFLNA/SGMS2/S1PR1/AHSG/FBN2/FOSL2/GJA1/SNX10/HIF1A/CCN1/LTF/NBR1/MATN1/MGP/MMP13/ATRAID/ENPP1/PHEX/ASPN/SMPD3/SRGN/SLC24A3/PTH1R/BGLAP/CCDC154/BMP2/BMP6/SLC8A1/BMP7/SLC20A2/SOX9/TFAP2A/KLF10/TWIST1/WNT11/FBXL15/FGF23/AXIN2/ACTN3/ACVR1/ACVR2B/KL/EIF2AK3	47
Cluster 0	GO:0007052	mitotic spindle organization	49/4369	135/18805	0.000408279	0.0266265	0.0235752	NDC80/TACC3/PLK2/NEK6/RCC1/MISP/PLK5/PRICKLE1/SASS6/DCTN1/TPX2/FLNA/NUP62/KIF4A/GNAI1/KIF4B/RACGAP1/UHRF1/GPSM2/BIRC5/RHOA/STMN1/MZT1/DRG1/NEK2/PLK1/CEP192/CDCA8/PTPA/RAN/STIL/AURKA/TACC1/VCP/FSD1/CEP97/BORA/MAP9/AAAS/NUF2/FAM110A/RAE1/CCNB1/PRC1/CHMP7/CHMP4C/KIF23/CKAP5/CDC20	49
Cluster 0	GO:1905330	regulation of morphogenesis of an epithelium	28/4369	66/18805	0.000417331	0.0269392	0.023852	CTNNB1/FGF1/FGF2/FGF7/SULF1/ABL1/GJA1/FOXP1/SOX8/HGF/ITGAX/RNF207/LIF/TACSTD2/PDGFA/SIRT6/NTN4/SFRP1/BMP7/SNAI2/SMO/SOX9/VEGFA/WNT2B/MMRN2/WNT5B/NOG/MAGED1	28
Cluster 0	GO:1901888	regulation of cell junction assembly	87/4369	270/18805	0.000425123	0.0271649	0.0240519	SIGMAR1/SEMA4D/FERMT2/IL1RAPL1/LZTS1/ARHGAP33/COL16A1/PRICKLE1/LRFN5/CTNNB1/GPBAR1/DAPK3/DOCK1/DUSP3/EFNB3/EPHA3/EPHA7/NLGN1/DKK1/LIMCH1/MYCBP2/MACF1/FLRT3/ABL1/NEGR1/IL1RAPL2/CYFIP2/SRPX2/HTR4/FMN1/APOD/APP/IKBKB/IL1RAP/AMIGO3/RHOA/VSTM5/ARHGAP6/ASIC1/MAP1B/LRRC24/MYO1C/NTRK2/F11R/GHRL/SETD5/DOCK10/PRKCH/SLC12A5/LRFN1/LRRN1/ADGRB3/PTPN1/PTPRD/PTPRJ/NECTIN1/RAC1/ROBO2/SFRP1/RAB17/SNAI2/SNAI1/SNAP…	87
Cluster 0	GO:0050890	cognition	103/4369	329/18805	0.000436024	0.0275829	0.0244219	ATP8A1/ADCY1/TBR1/PLK2/C1QL1/C12orf57/BTBD9/COMT/PTCHD1/DNAAF4/LRRN4/DRD1/RCAN1/CPEB3/SHANK2/DKK1/SYT11/FOS/ABL1/FYN/GABRA5/AMFR/GIP/B3GAT1/GM2A/GRIA1/GRIN1/GRIN2A/GRM5/GRPR/TMOD2/GMPPA/HIF1A/HMGCR/HOXA1/HRH1/TAFA2/RTL4/APP/INSR/ITGA3/ITPR3/KCNK2/ARF4/LHCGR/ASIC1/MEIS2/KMT2A/MME/ATP1A2/NPTX2/NTRK2/SHANK1/TACO1/PAIP2/TREM2/SETD5/NSUN5/PRKAR1B/PRKCG/PRNP/RELN/PSEN1/PAK6/JPH3/SLC12A5/SHROOM4/ADGRB3/…	103
Cluster 0	GO:0051656	establishment of organelle localization	145/4369	487/18805	0.000444531	0.0276494	0.0244808	HDAC6/AP1M2/PREB/RASGRP1/NDC80/TACC3/UNC13B/KAT5/CENPA/TRAPPC2B/SPAG5/EXOC5/YKT6/CFL1/KIF2C/ZWINT/SNF8/MISP/ADORA2B/BICDL2/SPC24/CTNNB1/SGO1/ANKFN1/DCTN1/SEPTIN1/DNM2/ECT2/UNC13D/SKA3/FES/NLGN1/UNC13A/MDN1/SYT11/SYNE2/EXOC7/BICD2/SUN1/SIRT1/NUP62/SPDYA/TRIM58/DNM3/GPSM1/GJA1/LAT/VPS4A/BLOC1S2/TMEM230/RACGAP1/GPSM2/ADGRE2/CDR2L/HIF1A/APC/BIRC5/SHROOM2/IL13/EIF6/KIF25/LAMP1/LIMK2/LLGL2/LMNB1/RAB44/…	145
Cluster 0	GO:0010718	positive regulation of epithelial to mesenchymal transition	26/4369	60/18805	0.000445817	0.0276494	0.0244808	ADAM8/OLFM1/FERMT2/CTNNB1/JAG1/EZH2/KDM1A/BAMBI/CRB2/RGCC/LOXL2/NOTCH1/LEF1/TBX20/BMP2/BMP7/SNAI1/TCF7L2/TGFB2/TGFB3/TGFBR1/TIAM1/TWIST1/ZNF703/AXIN2/ACVR1	26
Cluster 0	GO:0045637	regulation of myeloid cell differentiation	73/4369	220/18805	0.000465445	0.0285864	0.0253105	CDK6/FSTL3/PIAS3/FAXDC2/H4C16/TMEM178A/PPARGC1B/IL34/CTNNB1/ERFE/ZFPM1/JAG1/EVI2B/MTURN/FES/ACIN1/FOXO3/FOS/L3MBTL1/FOXP1/HCLS1/HIF1A/HOXA7/HOXB8/RAB7B/IL12B/INHBA/EIF6/ITPKB/LIF/LTF/MEIS2/MPL/MYC/NFKBIA/NOTCH2/IL20/LEF1/TREM2/TESC/FBXW7/H4C15/PRKDC/PITHD1/RPTOR/SMAP1/BGLAP/CEACAM1/SFRP1/STAT1/STAT5B/THPO/KLF10/TLR3/TLR4/ZFP36/GPR68/DCSTAMP/H4C9/H4C1/H4C6/H4C11/H4C3/H4C5/H4C13/PRXL2A/SCIN/RUNX1/C…	73
Cluster 0	GO:0007613	memory	47/4369	129/18805	0.000480552	0.0289011	0.0255891	ADCY1/PLK2/BTBD9/COMT/PTCHD1/LRRN4/DRD1/RCAN1/CPEB3/SYT11/FOS/GIP/GRIA1/GRIN2A/HRH1/TAFA2/APP/INSR/ITGA3/ITPR3/KCNK2/ASIC1/SHANK1/PAIP2/TREM2/PRNP/RELN/PSEN1/PAK6/JPH3/ATXN1/SCN2A/SGK1/SLC1A1/SLC8A2/SLC8A3/SNAP25/TACR1/SHISA7/VLDLR/TUBA1A/NETO1/DTNBP1/B4GALT2/KAT2B/CCND2/LARGE1	47
Cluster 0	GO:0010971	positive regulation of G2/M transition of mitotic cell cycle	15/4369	28/18805	0.000484274	0.0289011	0.0255891	CDK4/BRD4/SIN3A/FBXO5/HSPA2/APP/PBX1/DTL/MTA3/RAD51C/RAD51B/CDC7/CCNB1/CDK1/CDC25C	15
Cluster 0	GO:0035025	positive regulation of Rho protein signal transduction	15/4369	28/18805	0.000484274	0.0289011	0.0255891	SEMA4D/FERMT2/PRAG1/F2R/F2RL1/APOA1/ARRB1/ARHGEF3/F11R/RAC1/TEK/SYNPO2L/FXR1/LPAR2/GPR55	15
Cluster 0	GO:0010810	regulation of cell-substrate adhesion	74/4369	224/18805	0.000494279	0.0292225	0.0258737	EDIL3/CDK6/FERMT2/EMILIN1/CCR7/COL16A1/EGFLAM/COL26A1/CCDC80/DAPK3/DOCK1/JAG1/ECM2/DUSP3/UNC13D/EPHA3/FGG/LIMCH1/FLNA/MACF1/ABL1/FUT1/WASHC2C/EGFL6/GBP1/RELL2/EFEMP2/ONECUT1/HOXA7/APOA1/FMN1/APOD/CCN1/PLET1/ITGA3/ITGB3/JUP/RHOA/ARHGAP6/TACSTD2/MELTF/MMP12/NID1/NOTCH1/SERPINE1/HSD17B12/VIT/LIMS2/PRKCE/AJAP1/CCL28/CASS4/PTPN1/PTPRJ/RAC1/BCL2/RREB1/SFRP1/ST6GAL1/TEK/THBS1/THY1/TLN1/UTRN/VEGFA/VTN/CA…	74
Cluster 0	GO:0051960	regulation of nervous system development	136/4369	454/18805	0.000499461	0.0292554	0.0259028	HDAC6/CDKN2B/PRMT5/SEMA4D/DLL3/CYSLTR1/TPPP/IL1RAPL1/DUSP10/CLCN2/ZNF488/CRABP2/CHODL/IL34/CTNNB1/CUX1/DCC/LGI4/DLX2/EFNB3/EPHA7/EZH2/F2/ELAPOR2/FGF2/NLGN1/FOXG1/SNW1/DKK1/KDM1A/FSTL4/OBSL1/HEY1/MACF1/DAAM2/LPAR3/FLRT3/TIAM2/GBX2/GFAP/NPTN/SRPX2/GRM5/SOX8/HIF1A/HES1/ID4/IFRD1/APP/IL1RAP/IL6ST/ITGAX/DRAXIN/AMIGO3/VSTM5/LIF/MAP1B/ASCL2/MME/LRRC24/ASPA/MT3/NAP1L1/NEFL/NOTCH1/NTRK2/LEF1/CDKL3/CDK18/S…	136
Cluster 0	GO:0071900	regulation of protein serine/threonine kinase activity	72/4369	217/18805	0.000507829	0.0293211	0.025961	RASGRP1/CDKN1A/CDKN2B/CDKN2C/CDKN3/ERP29/IRAK3/DUSP10/HEXIM2/IL34/SYNPO2/DUSP1/DUSP7/ERN1/EZH2/CCNY/FGF1/FGF2/FLT1/SIRT1/ABL1/PTPN22/TRIB2/RGCC/PYCARD/SERTAD1/HHEX/APC/DNAJA1/IRGM/INSR/RHOA/LTF/MAP3K5/MST1R/PAK1/PDGFA/CDK5RAP1/PIM1/PIK3CG/PLK1/PRKCH/MAP2K1/CEMIP/HEG1/PTPN1/TRIB3/PTPRJ/RGS2/ACTB/RPS3/BLM/SLC8A2/SLC8A1/SLC8A3/SNCA/TFAP4/THBS1/THY1/TLR4/TPD52L1/TRAF2/CALM2/CALM3/HMGA2/CCNK/CCND2/CDK…	72
Cluster 0	GO:0001503	ossification	137/4369	458/18805	0.000509852	0.0293211	0.025961	CDK6/FSTL3/ADAR/CEBPA/SEMA4D/MYBBP1A/EBP/FERMT2/ADAMTS7/OSR2/DNAI3/COL1A2/COL2A1/COL5A2/OSR1/COL13A1/PPARGC1B/PRICKLE1/RFLNA/VCAN/CCN2/CTNNB1/ERFE/SGMS2/JAG1/S1PR1/AHSG/RANBP3L/EXT1/EXT2/FBN2/FGF2/FGF9/FHL2/CHSY1/DKK1/SUN1/FOSL2/BAMBI/CHRDL2/FBXO5/GJA1/INTU/GPLD1/SNX10/H3-3B/SOX8/HGF/HIF1A/HNRNPC/ID4/IGFBP2/IGFBP3/CCN1/IL6R/IL6ST/RHOA/LTF/NBR1/SMAD9/MATN1/MGP/ACHE/MMP13/MMP16/MN1/CITED1/NAB1/NOTC…	137
Cluster 0	GO:0010811	positive regulation of cell-substrate adhesion	46/4369	126/18805	0.000521194	0.0295848	0.0261944	EDIL3/CDK6/FERMT2/EMILIN1/CCR7/COL16A1/EGFLAM/COL26A1/CCDC80/DOCK1/ECM2/UNC13D/FGG/FLNA/ABL1/FUT1/EGFL6/RELL2/EFEMP2/APOA1/FMN1/CCN1/ITGA3/ITGB3/JUP/NID1/HSD17B12/VIT/LIMS2/PRKCE/CCL28/CASS4/PTPRJ/RAC1/RREB1/SFRP1/TEK/THY1/UTRN/VEGFA/VTN/CALR/SKAP1/MYADM/HACD1/SPOCK2	46
Cluster 0	GO:0045055	regulated exocytosis	75/4369	228/18805	0.00052379	0.0295848	0.0261944	RASGRP1/UNC13B/RAB31/RAPGEF4/CD160/SNAP47/TPRG1L/ADORA2B/SYT9/SCAMP5/UNC13D/F2RL1/FES/NLGN1/SV2C/UNC13A/SYT11/RAB26/ERC2/ABCA12/STEAP2/LAT/PCLO/GNAI2/ADGRE2/IL13/ITGB2/RAB15/LAMP1/RAB44/MYH9/NOTCH1/ATP2A2/PDPK1/SYT17/PIK3CG/PRKCB/PRKCG/PSEN1/CD177/PTGDS/CLTRN/RAB3A/BCR/CEACAM1/SLC18A2/SNAP25/SNCA/STXBP1/SYN2/SYT5/BTK/TPH1/ZP3/CACNB4/DTNBP1/PRAM1/TMEM79/DOC2A/FBXL20/SCIN/STX11/SNX4/CDK5R2/TSPAN18/…	75
Cluster 0	GO:0002065	columnar/cuboidal epithelial cell differentiation	43/4369	116/18805	0.000539686	0.0299172	0.0264887	ENAM/CDKN1A/FST/PLK4/CLCN2/CCDC78/GPAT4/CTNNB1/JAG1/EXT1/FGF2/CEP152/FOXJ1/NR5A2/ABL1/SPDEF/GJA1/YIPF6/HIF1A/ONECUT1/HES1/IL6ST/IL13/MAP1B/NFIB/NOTCH1/NPY/SERPINE1/LEF1/PGR/POU3F2/RPTOR/NKX3-2/RARB/SAV1/ROS1/BMP2/BMP7/SOX9/WNT11/TMEM231/CAV1/KLF4	43
Cluster 0	GO:1902751	positive regulation of cell cycle G2/M phase transition	16/4369	31/18805	0.000546314	0.0299172	0.0264887	CDK4/BRD4/SIN3A/FBXO5/HSPA2/APP/PBX1/DTL/MTA3/RAD51C/RAD51B/CDC7/DYRK3/CCNB1/CDK1/CDC25C	16
Cluster 0	GO:0010562	positive regulation of phosphorus metabolic process	146/4369	493/18805	0.000548592	0.0299172	0.0264887	HDAC6/TOM1L1/RASGRP1/CDKN1A/SEMA4D/FAXDC2/ERP29/CHP1/TRIM6/CCR7/PPARGC1B/CSF1R/IL34/DVL3/ECT2/EFNA1/PRXL2C/ERCC6/ERN1/EZH2/F2/FABP3/CCNY/FGF1/FGF2/FGF7/TPX2/LIMCH1/FLT1/SIRT1/MMD/RAB38/SPDYA/ABL1/RICTOR/CLIP3/ZBTB20/GFRA1/NPTN/LAT/GPD1/GPLD1/ANGPT1/RSPO1/DOK7/RGCC/CARD10/HCLS1/HIF1A/HES1/HTR2B/IRGM/CCN1/APP/IL6R/IL12A/IL18/INSR/ITGB3/RHOA/LHCGR/LIF/LIMK2/LTF/ARRB1/MAP3K5/MRE11/MST1R/MT3/NTRK2/NOX…	146
Cluster 0	GO:0045937	positive regulation of phosphate metabolic process	146/4369	493/18805	0.000548592	0.0299172	0.0264887	HDAC6/TOM1L1/RASGRP1/CDKN1A/SEMA4D/FAXDC2/ERP29/CHP1/TRIM6/CCR7/PPARGC1B/CSF1R/IL34/DVL3/ECT2/EFNA1/PRXL2C/ERCC6/ERN1/EZH2/F2/FABP3/CCNY/FGF1/FGF2/FGF7/TPX2/LIMCH1/FLT1/SIRT1/MMD/RAB38/SPDYA/ABL1/RICTOR/CLIP3/ZBTB20/GFRA1/NPTN/LAT/GPD1/GPLD1/ANGPT1/RSPO1/DOK7/RGCC/CARD10/HCLS1/HIF1A/HES1/HTR2B/IRGM/CCN1/APP/IL6R/IL12A/IL18/INSR/ITGB3/RHOA/LHCGR/LIF/LIMK2/LTF/ARRB1/MAP3K5/MRE11/MST1R/MT3/NTRK2/NOX…	146
Cluster 0	GO:2000027	regulation of animal organ morphogenesis	33/4369	83/18805	0.000558202	0.0301811	0.0267224	APCDD1/CTNNB1/FGF1/FGF2/FGF7/DKK1/SULF1/SOX8/HGF/HOXA11/TACSTD2/NGFR/PAX9/PDGFA/PRKCB/AJAP1/DMRT3/NTN4/ROBO2/SFRP1/BMP2/BMP7/SNAI2/SMO/SOX9/TBX1/VEGFA/WNT2B/JHY/SP6/WNT10A/NOG/MAGED1	33
Cluster 0	GO:0031069	hair follicle morphogenesis	17/4369	34/18805	0.000594778	0.0318861	0.0282321	FST/CTNNB1/EXT1/FGF7/SOSTDC1/INTU/KRT17/NGFR/NOTCH1/BCL2/SMO/SNAI1/TGFB2/WNT10A/TMEM79/GORAB/FOXQ1	17
Cluster 0	GO:0072132	mesenchyme morphogenesis	25/4369	58/18805	0.00062773	0.0333078	0.0294908	ADAMTS5/OSR1/HEY1/APC/MYC/NOTCH1/LEF1/TBX20/ACTA2/ROBO2/BMP2/BMP7/SNAI2/SNAI1/SOX9/ACTC1/TGFB2/TGFBR1/ACTG2/TWIST1/WNT11/DCHS1/ACVR1/NOG/ACVRL1	25
Cluster 0	GO:0031400	negative regulation of protein modification process	100/4369	321/18805	0.000631827	0.0333078	0.0294908	HDAC6/CDKN1A/ADAR/HMG20A/ADARB1/PIAS3/TPPP/IRAK3/DUSP10/CHP1/HEXIM2/NCOA7/CRY1/CTNNB1/DBI/DUSP1/DUSP3/DUSP7/CADM4/SPRED2/C9orf72/PPM1E/DKK1/MINAR1/SIRT1/FKBP8/ABL1/FYN/G6PD/PTPN22/FBXO5/BEX3/SFN/TRIB2/PYCARD/HHEX/APC/DNAJA1/HSPB1/IGFBP3/SVBP/KLHL31/ARRB1/MAD2L1/ATP2B4/MLXIPL/PDE4D/RTRAF/CDK5RAP1/ENPP1/PDPK1/PLK1/ERRFI1/TERF2IP/GNL3L/PARP14/PID1/PRKAA2/PRKCE/PRKCG/PRKCH/PRKDC/PRNP/PARD3/HEG1/PTPN1…	100
Cluster 0	GO:0021675	nerve development	38/4369	100/18805	0.000637293	0.0333183	0.0295001	ADARB1/AFG3L2/SLC24A4/CNGB1/CTNNB1/ECE1/EXT1/SULF1/GABRA5/B4GALNT1/LRIG1/HOXA1/HES1/LRIT3/KCNA2/KCNA3/KCNC1/NGF/NGFR/NPR2/NPTX1/ATP8B1/SERPINE2/PRKCG/SULF2/RET/SCN1A/SCN2A/SCN8A/SEMA3F/DRGX/TBX1/TFAP2A/TMEM126A/NAV2/PLXNA4/LARGE1/MAFB	38
Cluster 0	GO:0072337	modified amino acid transport	19/4369	40/18805	0.000653958	0.0339093	0.0300234	ABCC5/SLC19A2/SLC7A9/SLC46A1/SLC16A9/FOLR1/FOLR3/GJA1/SLC16A12/SLC6A20/SLC22A15/SLC1A4/SLC6A12/SLC6A13/SLC22A1/SLC22A4/SLC25A20/SLC25A32/SLC7A6	19
Cluster 0	GO:0051281	positive regulation of release of sequestered calcium ion into cytosol	20/4369	43/18805	0.000667269	0.0343182	0.0303854	DRD1/F2/F2R/ABL1/IL13/LHCGR/PDPK1/PLCG1/JPH2/CEMIP/BDKRB1/CXCL11/SNCA/THY1/CALM2/CALM3/CAPN3/CASQ1/HAP1/F2RL3	20
Cluster 0	GO:0097553	calcium ion transmembrane import into cytosol	64/4369	191/18805	0.00075511	0.0385228	0.0341082	CLIC2/SLC24A4/CCR7/DRD1/F2/F2R/TPCN2/FGF2/PLCH1/FLNA/ABL1/FYN/GP1BB/ANK2/GRIN1/GRIN2A/GRIN2D/ERO1A/HTR2B/IL13/ITGB3/ITPR1/ITPR3/KCNN4/LHCGR/ATP1A2/ATP2B4/PDE4D/PDPK1/PLCB4/PLCG1/LIME1/PPP3CC/PRKCE/PRNP/JPH2/CEMIP/JPH3/BAK1/BCL2/BDKRB1/RYR1/CXCL11/SLC8A2/SLC8A1/SLC8A3/SNCA/THY1/TRPV1/CACNA1A/CACNA1B/CACNA1D/TMEM38A/SLC8B1/CALM2/CALM3/CAMK2D/CAPN3/CASQ1/CAV1/CACNA1I/HAP1/F2RL3/AKAP5	64
Cluster 0	GO:1903706	regulation of hemopoiesis	130/4369	436/18805	0.000801422	0.0405584	0.0359104	ADAM8/RASGRP1/CDK6/FSTL3/PIAS3/CEBPA/KAT5/FAXDC2/FGL2/DUSP10/NLRP3/FCRL3/H4C16/TMEM178A/PPARGC1B/IL34/RC3H1/CTNNB1/ERFE/CLEC12A/ZFPM1/JAG1/DTX1/EVI2B/FANCD2/MTURN/FES/ACIN1/FOXJ1/FOXO3/TMEM131L/BRD4/FOS/ABL1/L3MBTL1/FOXP1/BRPF3/PRELID1/HCLS1/HIF1A/HOXA7/HOXB8/RAB7B/IL12B/IL18/INHBA/IRF4/EIF6/ITPKB/RHOA/LAG3/LIF/LTF/MEIS2/ASCL2/MPL/NRARP/MYC/NFKBIA/NOTCH2/PNP/IL20/FOXP3/LEF1/TREM2/TESC/PPP2R3C/PHF…	130
Cluster 0	GO:0007062	sister chromatid cohesion	26/4369	62/18805	0.000816752	0.0410061	0.0363069	CTCF/STAG3/TENT4A/CTNNB1/SGO1/SMC1B/GTF2B/MRE11/DDX12P/PLK1/CHTF8/PPP2R5D/FBXW7/SLF2/RAD51C/RAD21L1/BUB1/BUB1B/DSCC1/AXIN2/HASPIN/HORMAD1/SLF1/BOD1/ESPL1/CDC20	26
Cluster 0	GO:0051235	maintenance of location	73/4369	224/18805	0.000828047	0.0412459	0.0365192	CLIC2/CCR7/DRD1/F2/F2R/TPCN2/FBN2/FGF2/DZIP1/PLCH1/FLNA/SUN1/SIRT1/ABL1/CIZ1/GM2A/GP1BB/ANK2/GPSM2/ERO1A/HK1/HK2/HSPA5/HTR2B/IL13/ITGB3/ITPR1/ITPR3/LHCGR/LTBP1/ATP1A2/INSIG2/PDE4D/PDPK1/PGR/PLCB4/PLCG1/ATP7B/LIME1/TBCCD1/SRGN/CCDC88A/PRKCE/PSEN1/JPH2/CEMIP/JPH3/EPG5/BARD1/RANGAP1/BDKRB1/RYR1/CXCL11/TMEM232/PDIA2/SLC8A1/SNCA/SORL1/THY1/HSP90B1/TMEM38A/SLC8B1/CALM2/CALM3/CALR/CAMK2D/CAPN3/CASQ1/CAV…	73
Cluster 0	GO:0045005	DNA-templated DNA replication maintenance of fidelity	25/4369	59/18805	0.000851451	0.0420803	0.037258	CDK9/EME1/DNA2/EME2/MMS22L/GEN1/MRE11/OOEP/TONSL/SMARCAL1/PCNA/POLD1/POLG/ATR/FANCM/BARD1/FAM111A/BLM/NUCKS1/BRCA1/MCM8/FBH1/DYNLL1/EXO1/SLFN11	25
Cluster 0	GO:0001933	negative regulation of protein phosphorylation	69/4369	210/18805	0.000883932	0.0428553	0.0379441	CDKN1A/ADAR/ADARB1/IRAK3/DUSP10/CHP1/HEXIM2/DUSP1/DUSP3/DUSP7/CADM4/SPRED2/C9orf72/PPM1E/DKK1/FKBP8/ABL1/PTPN22/SFN/TRIB2/PYCARD/HHEX/APC/DNAJA1/HSPB1/IGFBP3/KLHL31/MLXIPL/PDE4D/RTRAF/CDK5RAP1/ENPP1/PDPK1/PLK1/ERRFI1/TERF2IP/PARP14/PID1/PRKCH/PRKDC/PRNP/PARD3/HEG1/PTPN1/TRIB3/PTPRJ/QARS1/RGS2/CEACAM1/SFRP1/SH3GL2/SLC8A1/SLC8A3/SMO/SNCA/TAF7/TFAP4/THY1/WARS1/ZC3H12A/CALM2/CALM3/VPS25/ZGPAT/PPP1R15…	69
Cluster 0	GO:0003188	heart valve formation	10/4369	16/18805	0.000887455	0.0428553	0.0379441	OLFM1/ZFPM1/EFNA1/HEY1/RHOA/NOTCH1/TBX20/SOX9/TWIST1/DCHS1	10
Cluster 0	GO:0072498	embryonic skeletal joint development	10/4369	16/18805	0.000887455	0.0428553	0.0379441	OSR2/COL2A1/OSR1/CTNNB1/EXT1/HOXA11/HYAL1/SHOX2/BMP7/NOG	10
Cluster 0	GO:0045652	regulation of megakaryocyte differentiation	18/4369	38/18805	0.000939491	0.0438022	0.0387826	FAXDC2/H4C16/MTURN/L3MBTL1/RAB7B/EIF6/TESC/H4C15/PITHD1/THPO/H4C9/H4C1/H4C6/H4C11/H4C3/H4C5/H4C13/SCIN	18
Cluster 0	GO:0048730	epidermis morphogenesis	18/4369	38/18805	0.000939491	0.0438022	0.0387826	FST/CTNNB1/EXT1/FGF7/SOSTDC1/INTU/KRT17/NGFR/NOTCH1/BCL2/SMO/SNAI1/TGFB2/WNT10A/TMEM79/GORAB/KLF4/FOXQ1	18
Cluster 0	GO:0045931	positive regulation of mitotic cell cycle	48/4369	136/18805	0.000947227	0.0438022	0.0387826	PTENP1-AS/CDK4/UBE2C/SASS6/DUSP3/SKA3/USP22/BRD4/ABL1/MBLAC1/SIN3A/FBXO5/MTBP/CCDC57/RGCC/HES1/HSPA2/BIRC5/APP/MEIS2/PBX1/ANAPC5/DTL/PLRG1/MEPCE/MTA3/RPTOR/RAD51C/RAD51B/RDX/RRM2/STIL/STAT5B/AURKA/DYNLT3/UBE2E2/CDC7/SPHK1/CCNB1/CCND2/CCND3/USP2/CCNE2/MAD2L1BP/ESPL1/CDK1/CDC20/CDC25C	48
Cluster 0	GO:0051225	spindle assembly	48/4369	136/18805	0.000947227	0.0438022	0.0387826	NDC80/SPAG5/NEK6/TUBGCP2/MAPRE2/RCC1/MISP/NEK7/PRICKLE1/SASS6/SEPTIN1/SKA3/TPX2/FLNA/KIF4A/CCDC69/FBXO5/KIF4B/RACGAP1/UHRF1/GTF2B/GPSM2/SAC3D1/BIRC5/RHOA/MZT1/DRG1/NEK2/PLK1/CEP192/CDCA8/HAUS7/RPS3/STIL/AURKA/CEP97/MAP9/AAAS/TUBB1/TUBGCP6/HDAC3/PRC1/CCNB2/CHMP7/CHMP4C/HAUS8/KIF23/CDC20	48
Cluster 0	GO:1903307	positive regulation of regulated secretory pathway	21/4369	47/18805	0.000950896	0.0438022	0.0387826	CD160/ADORA2B/SCAMP5/UNC13D/F2RL1/NLGN1/IL13/ITGB2/RAB15/LAMP1/CD177/RAB3A/STXBP1/ZP3/DOC2A/SNX4/CDK5R2/SYT7/SLC4A8/RAB3D/GAB2	21
Cluster 0	GO:0000086	G2/M transition of mitotic cell cycle	50/4369	143/18805	0.000954612	0.0438022	0.0387826	CDK4/CDK6/CDKN1A/KHDRBS1/DNM2/CCNY/FHL1/FOXM1/USP22/BRD4/SIN3A/SYF2/FBXO5/KCNH5/VPS4A/CCDC57/GPR132/HSPA2/BIRC5/APP/MRE11/PBX1/DTL/PLK1/ATR/MTA3/BARD1/RAD51C/RAD51B/MIIP/CLSPN/BLM/NABP1/SKP2/BRCA1/AURKA/TPD52L1/FBXL15/CALM2/CALM3/CDC7/CCNA2/CCNB1/TICRR/ZNF830/CHMP4C/BABAM2/CDK1/MELK/CDC25C	50
Cluster 0	GO:0071459	protein localization to chromosome, centromeric region	19/4369	41/18805	0.000955534	0.0438022	0.0387826	CENPA/CTCF/H4C16/MTBP/JARID2/ZWILCH/H4C15/BUB1B/H4C9/H4C1/H4C6/H4C11/H4C3/H4C5/H4C13/HASPIN/BOD1/KNTC1/CDK1	19
Cluster 0	GO:0050803	regulation of synapse structure or activity	99/4369	321/18805	0.000971591	0.0442179	0.0391506	CDH8/SIGMAR1/SEMA4D/CFL1/C1QL1/IL1RAPL1/LZTS1/ARHGAP33/AGAP1/PRICKLE1/LRFN5/CTNNA2/CTNNB1/DCTN1/DOCK1/EFNA1/EFNB3/EPHA7/FGF7/DLGAP4/NLGN1/SHANK2/DKK1/MYCBP2/SARM1/NEDD4L/FLRT3/SLC17A8/ABL1/FYN/NEGR1/DNM3/IL1RAPL2/CYFIP2/AGO2/SRPX2/GRID1/HTR4/APP/IL1RAP/IL10RA/ARF4/AMIGO3/RHOA/VSTM5/ASIC1/MAP1B/LRRC24/NEFL/NTRK2/PAK3/ABHD17B/GHRL/TREM2/EGLN1/SETD5/DOCK10/SYBU/PRNP/RELN/PSEN1/SLC17A7/SLC12A5/LRFN1/…	99
Cluster 0	GO:0060021	roof of mouth development	35/4369	92/18805	0.000998018	0.0450962	0.0399282	OSR2/COL2A1/OSR1/FOXF2/FZD2/IFT172/INTU/INHBA/IRF6/ITGB6/ITGB8/JAG2/INSIG2/LEF1/BNC2/MMP25/CSRNP1/SNAI2/SNAI1/TBX1/TCF21/TFAP2A/TGFB2/TGFB3/TGFBR1/TGFBR3/CLDN5/TWIST1/WNT11/FZD1/LOXL3/SGPL1/DHRS3/ACVR2B/HAND2	35
Cluster 0	GO:0007160	cell-matrix adhesion	77/4369	240/18805	0.00100785	0.0452176	0.0400358	BCL2L11/CDK6/FBLN5/SORBS1/HPSE/FERMT2/STON1/EMILIN1/CCR7/WHAMM/COL13A1/COL16A1/CCN2/CTNNB1/FREM1/DAPK3/JAG1/ECM2/DUSP3/EDA/EPHA3/FGG/NID2/LIMCH1/MACF1/ABL1/FUT1/TIMM10B/LYPD3/EFEMP2/ONECUT1/HOXA7/FMN1/APOD/PLET1/ITGA2B/ITGA3/ITGAX/ITGB2/ITGB3/ITGB4/ITGB6/ITGB7/ITGB8/JUP/RHOA/ARHGAP6/MMP12/NID1/SERPINE1/AJAP1/CCL28/PTPRJ/RAC1/BCL2/BCR/SFRP1/TECTA/TEK/THBS1/THY1/TIAM1/TLN1/TRIP6/UTRN/VEGFA/VTN/SVEP…	77
Cluster 0	GO:0060048	cardiac muscle contraction	51/4369	147/18805	0.00104274	0.0462175	0.0409211	KCNE3/HCN4/PPP1R13L/CLIC2/ADRA1B/DSC2/DSP/FLNA/GPD1L/NEDD4L/KCNE5/KCNE4/GJA1/ANK2/JUP/KCNH2/RNF207/MYL3/ATP1A2/ATP1B1/ATP2A2/PDE4D/PIK3CG/ADCY10/MYH7B/RGS2/SCN1A/SCN2A/SCN4A/SCN4B/SCN8A/SCN9A/SGCD/SLC8A1/TAFAZZIN/TNNC1/TNNT2/TPM1/UCN/CACNA1D/CACNB2/TMEM38A/ZC3H12A/CALM2/CALM3/CAMK2D/MYLK2/TCAP/CAV1/PDE5A/NUP155	51
Cluster 0	GO:0048511	rhythmic process	94/4369	303/18805	0.00104475	0.0462175	0.0409211	PRMT5/MYBBP1A/KAT5/ADCY1/KDM5B/BTBD9/CLDN4/CREM/CRY1/CSNK2A1/CIART/SIK1/ADRB1/CYP1B1/ANKFN1/AFP/EGR1/A2M/EZH2/F7/NLGN1/MYCBP2/FOXO3/PHLPP1/SIRT1/OPN3/GABRB1/SIN3A/GAS2/AMH/C3orf70/HCRTR2/ID4/INHBA/KCNA2/KCND2/LHCGR/KMT2A/MMP19/MTTP/NGFR/NOTCH1/NPAS2/NPR2/NTRK2/PCNA/DTL/SIRT6/GHRL/PER1/PGR/ENOX1/PIWIL2/FBXW7/PRKAA2/PRKCG/PRKDC/MAPK8/BMAL2/PTGDS/CCAR2/PTX3/RELB/ROBO2/RORB/RPE65/SCN9A/SLC26A6/STAT5B…	94
Cluster 0	GO:0007018	microtubule-based movement	141/4369	481/18805	0.00106354	0.0467219	0.0413677	HDAC6/KIF20A/RASGRP1/TUBB4B/KIF2C/KIF12/CATSPER2/DNAI3/CFAP210/DNHD1/CEP128/BICDL2/CFAP52/LCA5L/SLC9B1/C2CD6/IQUB/RIBC1/CFAP58/GARIN2/CFAP161/DNAAF4/LCA5/DNAH6/DNAH8/TTC21A/DNAH12/ENKUR/ARMC12/DZIP1/KIF21B/FLOT2/SYNE2/BICD2/SUN1/DNAAF11/KIF4A/CFAP65/DYNLT2B/CFAP45/SPEF1/TRIM58/CLIP3/TTLL3/RIBC2/IFT172/SPAG8/INTU/TEKT2/BLOC1S2/CFAP97D1/KIF4B/CFAP157/IFT81/TMEM230/CFAP20/CDR2L/HIF1A/APC/DNAJA1/HSPB…	141
Cluster 0	GO:0007599	hemostasis	79/4369	248/18805	0.00110114	0.0480401	0.0425348	MYL9/MERTK/HPSE/EMILIN1/DGKB/DGKG/F2/F2R/F2RL1/F2RL2/F7/F12/FCER1G/FGG/ENPP4/FLNA/VPS33B/GGCX/GLA/GNA12/GP1BB/ANGPT1/HBB/SERPIND1/ANXA5/HGFAC/HSPB1/IL6R/IL6ST/ITGB3/ITPR3/KLKB1/MYH9/NFE2/SERPINE1/AK3/F11R/ANGPT4/PDGFA/SERPINE2/PIK3CG/PLA2G4A/PLAT/PRKCQ/PROS1/PRRG1/PTPRJ/ACTB/CEACAM1/PDIA2/SLC4A1/ANXA8/STXBP1/TFPI/THBS1/TLN1/TLR4/TPH1/USF1/VTN/VWF/WAS/SVEP1/TUBB1/FERMT3/ANGPTL6/DTNBP1/ADTRP/DGKZ/C…	79
Cluster 1	GO:0048193	Golgi vesicle transport	125/4179	294/18888	2.87906e-15	1.78329e-11	1.64137e-11	STX6/SEC24B/LYPLA1/SEC23B/SEC23A/VTI1B/ARFGEF2/SEC24A/RAB10/TMED2/TMED10/KDELR2/KDELR3/SEC23IP/AP3S1/LRRK2/TRAPPC6B/COPA/COPB1/ASB15/VTI1A/EXOC8/CNST/AP1G1/RAB12/EPS15/ACSL3/COG2/TRAPPC8/MON2/BLTP3B/VPS13A/EXOC6B/SCFD1/PITPNB/COPG2/SEC22A/ATP2C1/KLHL20/GOLGA4/ANK3/CNIH4/HTT/ARCN1/ATP9B/MIA3/ARF3/LMAN1/RAB8A/MYO1B/TMED5/TMED7/GOLT1B/GOLGA7/SAR1B/COPZ2/ERGIC2/ANKFY1/VPS54/RAB14/RAB6B/NBAS/RAB8B/CCD…	125
Cluster 1	GO:0034470	ncRNA processing	160/4179	433/18888	9.96976e-13	3.08763e-09	2.84191e-09	MPHOSPH10/ZMPSTE24/EMG1/DDX17/NOP56/RPP30/POP4/WDR3/POP1/TDRKH/RPP14/KRR1/PWP1/TP53RK/EXOSC8/TSEN15/EXOSC6/PIH1D2/MTFMT/TYW3/TYW5/MTERF4/NUDT16/METTL6/WDR36/TRUB1/PUS10/SRFBP1/DDX1/DDX10/DKC1/TRDMT1/AGO3/METTL15/NSUN6/XRN2/DIS3/PDCD11/RRP1B/WDR43/RRS1/PUM2/RRP8/DICER1/TDRD7/MTREX/ADAT1/GTPBP4/MTO1/DCAF13/INTS7/THUMPD3/NOL11/FAM98A/PTCD1/RSL1D1/INTS6/AGO1/ELP4/FAM98B/DPH3/DTWD2/RPL7L1/ZCCHC4/ZC3H7…	160
Cluster 1	GO:0006913	nucleocytoplasmic transport	128/4179	333/18888	8.54991e-12	1.32395e-08	1.21859e-08	POM121C/RAPGEF3/IPO8/IPO7/ANP32B/NUP50/MALT1/CPSF6/XPOT/LRRK2/NUP35/CHCHD4/ATF2/MAPK14/CSE1L/RBM33/DHX9/EIF4E/EP300/XPO7/SMG1/XPO6/NUP160/FMR1/WASHC4/TARDBP/NUP188/TNPO3/KPNA6/POLA2/AHCTF1/UPF2/APPL1/FBXO22/RANBP6/GLE1/DESI1/GLI3/SETD2/DDX25/GSK3B/MDFIC/AGFG1/HSPA9/HSP90AA1/NUP43/JAK2/KPNA1/KPNB1/KPNA2/KPNA3/KPNA4/KPNA5/TNPO1/IPO5/SMAD3/MDM2/PPP1R12A/NCBP1/NEDD4/NF1/NPM1/NUP88/NUP98/NMD3/IPO11/DN…	128
Cluster 1	GO:0051169	nuclear transport	128/4179	333/18888	8.54991e-12	1.32395e-08	1.21859e-08	POM121C/RAPGEF3/IPO8/IPO7/ANP32B/NUP50/MALT1/CPSF6/XPOT/LRRK2/NUP35/CHCHD4/ATF2/MAPK14/CSE1L/RBM33/DHX9/EIF4E/EP300/XPO7/SMG1/XPO6/NUP160/FMR1/WASHC4/TARDBP/NUP188/TNPO3/KPNA6/POLA2/AHCTF1/UPF2/APPL1/FBXO22/RANBP6/GLE1/DESI1/GLI3/SETD2/DDX25/GSK3B/MDFIC/AGFG1/HSPA9/HSP90AA1/NUP43/JAK2/KPNA1/KPNB1/KPNA2/KPNA3/KPNA4/KPNA5/TNPO1/IPO5/SMAD3/MDM2/PPP1R12A/NCBP1/NEDD4/NF1/NPM1/NUP88/NUP98/NMD3/IPO11/DN…	128
Cluster 1	GO:0006399	tRNA metabolic process	87/4179	202/18888	2.03978e-11	2.52688e-08	2.32578e-08	RPP30/POP4/POP1/RPP14/POLR3A/DTD2/TP53RK/EXOSC8/TSEN15/MTFMT/EARS2/TYW3/TYW5/METTL6/TRUB1/PUS10/DDX1/TRDMT1/EPRS1/NSUN6/LARS2/DICER1/HARS2/ADAT1/MTO1/THUMPD3/FAM98A/PARS2/PTCD1/ELP4/GATC/FAM98B/DPH3/DTWD2/GRSF1/IARS1/KARS1/NARS1/TPRKB/EXOSC3/SEPSECS/TRNT1/LARS1/TRMT6/EXOSC9/EXOSC10/TRMT13/PUS7/TRIT1/NSUN2/CDKAL1/ELP3/DARS2/NAT10/QRSL1/ELAC1/THUMPD1/TRMU/IARS2/METTL2B/DTWD1/RARS2/TRMT5/RARS1/TRMT1…	87
Cluster 1	GO:0006302	double-strand break repair	120/4179	312/18888	3.64325e-11	3.76104e-08	3.46172e-08	PARP2/ACTR2/RAD50/PSMD14/BRD8/TOPBP1/HSF2BP/CHEK1/CHEK2/SHLD3/CDCA5/HELQ/RMI2/ERCC8/SFR1/PARP1/CSNK2A2/DTX3L/PPP4R2/KHDC3L/USP51/DDX1/DDX11/ARID2/APLF/ERCC4/ERCC5/EYA3/FEN1/ZNF365/SETX/POGZ/SMC5/SMCHD1/ZFYVE26/ZMYND8/RNF169/MCM9/XRCC6/NIPBL/POT1/SAMHD1/HTATSF1/SETD2/BRD7/HMGB1/HMGB2/HUS1/POLN/KMT5A/LIG3/LIG4/MCM4/MCM6/MLH1/NBN/ATM/EID3/KMT5B/RNF138/GINS2/SHLD2/INO80/NSMCE4A/HPF1/RFWD3/RIF1/PBRM1/…	120
Cluster 1	GO:0006403	RNA localization	85/4179	200/18888	7.93835e-11	7.0243e-08	6.46527e-08	POM121C/LRPPRC/CCT4/IGF2BP1/IGF2BP2/CCT8/CETN3/NUP50/CPSF6/XPOT/NUP35/RBM33/DHX9/DCP2/DKC1/EIF4E/CCT5/SMG1/NUP160/FMR1/PUM2/NUP188/AHCTF1/UPF2/STAU2/GLE1/SETD2/DDX25/HNRNPU/AGFG1/NUP43/KPNB1/TOMM20L/NCBP1/ATM/NUP88/NUP98/PHAX/EXOSC10/ZNHIT6/RBFOX1/SIDT1/NSUN2/MAGOHB/SHQ1/NCBP3/IWS1/NUP133/NXT2/PARP11/NUP107/THOC2/XPO5/RANBP2/SENP2/ATXN2/BICD1/SRSF1/RANBP17/UPF3B/WNK1/SSB/SUPT6H/TCP1/TGFBR2/TPR/XP…	85
Cluster 1	GO:0072594	establishment of protein localization to organelle	159/4179	454/18888	1.43781e-10	1.03545e-07	9.53042e-08	POM121C/SAE1/HUWE1/STAM2/IPO8/IPO7/PITRM1/CCT4/CCT8/NUP50/RAB10/SEC63/LRRK2/NUP35/MTERF4/CHCHD4/GRPEL2/VPS37A/ATF2/MAPK14/CSE1L/CSNK2A2/ZNF827/C11orf65/UBL4B/TIMM8A/DKC1/IMMP1L/EP300/RAB3GAP1/CCT5/VPS13A/VPS8/TARDBP/TRAM1/NUP188/TNPO3/KPNA6/POLA2/RAB3GAP2/NIPBL/POT1/APPL1/RANBP6/AP3M1/VPS41/GLI3/COX18/TIMM21/DNAJC15/MDFIC/PIK3R4/HSPA4/HSPA8/HSP90AA1/HSPD1/JAK2/KPNA1/KPNB1/KPNA2/KPNA3/KPNA4/KPNA5/…	159
Cluster 1	GO:0008033	tRNA processing	63/4179	134/18888	1.50452e-10	1.03545e-07	9.53042e-08	RPP30/POP4/POP1/RPP14/TP53RK/TSEN15/MTFMT/TYW3/TYW5/METTL6/TRUB1/PUS10/DDX1/TRDMT1/NSUN6/ADAT1/MTO1/THUMPD3/FAM98A/PTCD1/ELP4/FAM98B/DPH3/DTWD2/GRSF1/KARS1/TPRKB/SEPSECS/TRNT1/TRMT6/TRMT13/PUS7/TRIT1/NSUN2/CDKAL1/ELP3/NAT10/ELAC1/THUMPD1/TRMU/METTL2B/DTWD1/TRMT5/TRMT11/ELAC2/THADA/OSGEPL1/SSB/C2orf49/QTRT2/METTL8/TRMT2B/THUMPD2/TSEN2/TRMT1L/PUS3/ELP1/PNPT1/ALKBH1/ALKBH8/TRMT10A/PRORP/LCMT2	63
Cluster 1	GO:0006260	DNA replication	108/4179	278/18888	1.72941e-10	1.07119e-07	9.85944e-08	RAD50/CDK2/ZMPSTE24/TRAIP/POLD3/TOPBP1/CHEK1/FAF1/KAT7/BAZ1A/SUPT16H/POLI/POLG2/ESCO1/RMI2/PARP1/KHDC3L/DHX9/DDX11/DUT/EGFR/PRIMPOL/FEN1/ZNF365/KIN/WAPL/LPIN1/PDS5A/GTPBP4/ORC3/POLA2/ZBTB38/MCM9/ASF1A/BOD1L1/SAMHD1/ANKRD17/GDF2/DNAJC2/DONSON/POLN/CENPS/LIG3/MCM4/MCM6/NBN/NFIA/ORC1/ORC2/ORC4/ORC5/RRM2B/UCHL5/REV1/CINP/GINS2/POLE3/POLE/ETAA1/ATRX/INO80/TIPIN/PPP2CA/RFWD3/EXD2/MCM10/USP37/RAD51/RBBP…	108
Cluster 1	GO:0000725	recombinational repair	78/4179	181/18888	2.12357e-10	1.19577e-07	1.1006e-07	ACTR2/PSMD14/BRD8/TOPBP1/CHEK1/SHLD3/HELQ/RMI2/SFR1/PARP1/PPP4R2/KHDC3L/USP51/ARID2/ERCC4/ERCC5/FEN1/ZNF365/POGZ/SMC5/SMCHD1/ZFYVE26/ZMYND8/RNF169/MCM9/XRCC6/NIPBL/SAMHD1/HTATSF1/SETD2/HUS1/POLN/KMT5A/LIG3/MCM4/MCM6/NBN/ATM/EID3/RNF138/GINS2/SHLD2/INO80/NSMCE4A/RFWD3/RIF1/EXD2/WDR48/EP400/INIP/RAD21/RAD51/RAD51D/RAD52/RBBP8/RECQL/REV3L/RPA1/SFPQ/TP53BP1/UBE2N/WRN/XRCC5/AUNIP/SMC6/PALB2/KLHL15/EPC…	78
Cluster 1	GO:0000724	double-strand break repair via homologous recombination	75/4179	176/18888	8.71673e-10	4.49929e-07	4.14121e-07	ACTR2/PSMD14/BRD8/TOPBP1/CHEK1/SHLD3/HELQ/RMI2/SFR1/PARP1/PPP4R2/KHDC3L/USP51/ARID2/ERCC4/ERCC5/FEN1/ZNF365/POGZ/SMC5/SMCHD1/ZFYVE26/ZMYND8/RNF169/MCM9/NIPBL/SAMHD1/HTATSF1/SETD2/HUS1/POLN/KMT5A/LIG3/MCM4/MCM6/NBN/ATM/EID3/RNF138/GINS2/SHLD2/INO80/NSMCE4A/RFWD3/RIF1/EXD2/WDR48/EP400/INIP/RAD21/RAD51/RAD51D/RAD52/RBBP8/RECQL/REV3L/RPA1/SFPQ/TP53BP1/UBE2N/WRN/AUNIP/SMC6/PALB2/KLHL15/EPC1/YEATS4/TRR…	75
Cluster 1	GO:0016197	endosomal transport	108/4179	289/18888	2.3246e-09	1.09393e-06	1.00687e-06	ARL4C/STX6/STAM2/VTI1B/RAB10/BVES/SNX18/LYST/CLN5/LRRK2/CLTC/VPS37A/ASB15/VTI1A/VPS13B/DAB2/AP1G1/PIKFYVE/EMP2/RAB12/EPS15/RHOBTB3/LMTK2/INPP5F/RAB21/BLTP3B/ERC1/DENND5A/DNAJC13/WASHC4/LEPROTL1/ACAP2/CORO1C/STX12/ALS2CL/HEATR5A/CHMP2B/SNX5/ARFIP1/PIK3R4/ARF6/ARL1/RAB8A/MSN/NF2/ITSN2/GOLT1B/VPS36/ZDHHC2/SNX7/ANKFY1/VTA1/VPS54/RAB14/RAB6B/NSG2/CHMP3/RAB8B/PIK3C3/HEATR5B/CCDC93/CMTM6/ARL8B/VPS50/VPS…	108
Cluster 1	GO:0032259	methylation	100/4179	262/18888	2.47255e-09	1.09393e-06	1.00687e-06	PRMT3/ZMPSTE24/EMG1/PRDM5/SMYD4/TYW3/METTL6/SETD9/ATPSCKMT/CARNMT1/PARP1/BMT2/DNMT1/TRDMT1/DNMT3B/METTL15/METTL21C/ETF1/EZH1/NSUN6/ZC3H13/SMCHD1/RRP8/ETFBKMT/MTO1/EEF1AKMT3/THUMPD3/FAM98A/VIRMA/FAM98B/STPG4/ZCCHC4/SETD2/N6AMT1/GSPT1/MRM2/KMT5A/EEF1AKMT2/MECP2/MTAP/MTR/MTRR/KMT5B/LARP7/TRMT6/ARID4B/COQ3/MIS18A/TRMT13/ATRX/NSUN2/NSD3/PRMT6/NDUFAF7/ATF7IP/CMTR2/METTL2B/ASH1L/KMT2E/SMYD2/PRDM10/AS3MT…	100
Cluster 1	GO:0034504	protein localization to nucleus	113/4179	311/18888	6.43684e-09	2.54505e-06	2.34251e-06	POM121C/TOPORS/YAP1/IPO8/IPO7/CCT4/CCT8/NUP50/KAT7/OSBPL8/LRRK2/NUP35/ATF2/PARP1/MAPK14/CSE1L/DTX3L/TOR1AIP2/DKC1/PIKFYVE/EP300/CCT5/RRS1/SYNE1/TARDBP/NUP188/MORC3/TNPO3/ARL2BP/CD2AP/KPNA6/POLA2/MTOR/CNEP1R1/POLR1A/WWTR1/APPL1/TOR1AIP1/PYGO1/RANBP6/GLI3/GSK3B/MDFIC/HNRNPU/HSP90AA1/JAK2/KPNA1/KPNB1/KPNA2/KPNA3/KPNA4/KPNA5/TNPO1/IPO5/SMAD3/MARK3/MDM2/NF1/NF2/NPM1/NUP88/NUP98/NVL/NMD3/IPO11/UBR5/UFM…	113
Cluster 1	GO:0006892	post-Golgi vesicle-mediated transport	49/4179	102/18888	6.57424e-09	2.54505e-06	2.34251e-06	LYPLA1/VTI1B/ARFGEF2/RAB10/AP3S1/ASB15/VTI1A/EXOC8/CNST/AP1G1/EPS15/ACSL3/MON2/VPS13A/EXOC6B/SCFD1/ATP2C1/KLHL20/GOLGA4/ANK3/MYO1B/GOLGA7/ANKFY1/VPS54/RAB14/CCDC93/EXOC6/VPS13C/GOLPH3L/CCDC91/AP1AR/EXOC1/EXOC2/GOPC/RABIF/EXOC4/RP2/SORT1/KIF13A/RBSN/SPTBN1/BLZF1/GBF1/SNAP23/RABEP1/VAMP3/SCAMP1/PREPL/DOP1B	49
Cluster 1	GO:0022613	ribonucleoprotein complex biogenesis	165/4179	499/18888	8.00081e-09	2.91512e-06	2.68312e-06	RBM5/MPHOSPH10/EMG1/DDX17/NOP56/RPP30/USP16/CELF2/USP39/PTGES3/SRSF10/POP4/WDR3/SF3A3/NUDT21/CPSF6/KRR1/PWP1/PSIP1/STRAP/DDX20/EXOSC8/MALSU1/EXOSC6/PIH1D2/MTERF4/NUDT16/WDR36/SRFBP1/DDX1/DDX3X/DHX9/DDX10/DKC1/AGO3/METTL15/EIF1AX/EIF2S3/EIF5/LTO1/XRN2/FASTKD2/DIS3/PDCD11/SETX/RRP1B/WDR43/RRS1/RRP8/DICER1/SF3B3/SF3B1/MTREX/GTPBP4/DCAF13/NOL11/GEMIN5/ZNF658/RSL1D1/AGO1/NUFIP1/RNU5A-1/HTATSF1/RPL7L1/…	165
Cluster 1	GO:0051168	nuclear export	71/4179	171/18888	9.13781e-09	3.14442e-06	2.89417e-06	POM121C/RAPGEF3/ANP32B/MALT1/CPSF6/XPOT/CHCHD4/CSE1L/RBM33/DHX9/EIF4E/XPO7/SMG1/XPO6/NUP160/FMR1/WASHC4/NUP188/UPF2/GLE1/DESI1/SETD2/DDX25/GSK3B/AGFG1/HSPA9/MDM2/NCBP1/NPM1/NUP88/NUP98/NMD3/DNAJC27/CTDSPL2/PHAX/NSUN2/PPM1A/MAGOHB/SDAD1/LSG1/NCBP3/STRADB/IWS1/NUP133/RIOK2/PRKD1/NXT2/NUP107/THOC2/XPO5/PTPN11/RANBP2/ABCE1/RANBP17/WNK1/SP100/SSB/STYX/SUPT6H/TPR/TSC1/XPO1/NUP214/FYTTD1/LTV1/MCM3AP/NEM…	71
Cluster 1	GO:0006310	DNA recombination	120/4179	339/18888	1.27688e-08	4.16263e-06	3.83135e-06	ACTR2/RAD50/MEI4/PSMD14/BRD8/TOPBP1/HSF2BP/CHEK1/SHLD3/HELQ/RMI2/EXOSC6/SFR1/PARP1/PPP4R2/KHDC3L/USP51/ARID2/APLF/ERCC4/ERCC5/FEN1/ZNF365/KIN/SETX/SWAP70/POGZ/SMC5/UBR2/SMCHD1/ZFYVE26/ZMYND8/RNF169/MCM9/XRCC6/NIPBL/SAMHD1/MLH3/HTATSF1/SETD2/MSH6/HMGB1/HMGB2/HMGB3/HSPD1/HUS1/POLN/IL7R/CENPS/KPNA1/KPNA2/KMT5A/LIG3/LIG4/MCM4/MCM6/MLH1/MSH3/NBN/ATM/EID3/EXOSC3/KMT5B/UCHL5/RNF138/GINS2/PMS2/SHLD2/INO8…	120
Cluster 1	GO:0016482	cytosolic transport	60/4179	138/18888	1.66819e-08	5.16637e-06	4.75521e-06	ACTR2/STX6/VTI1B/SRSF10/CLN5/LRRK2/CLTC/ASB15/VTI1A/AP1G1/PIKFYVE/EPS15/RHOBTB3/MON2/BLTP3B/ERC1/VPS13A/DENND5A/HEATR5A/TANC2/SNX5/ARFIP1/KLHL20/KIF5A/KIF5B/ARL1/MAP2/MECP2/GOLT1B/ANKFY1/VPS54/RAB14/RAB6B/PIP4K2A/HEATR5B/VPS13C/ARL8B/CCDC91/AP1AR/VPS35/TBC1D23/SNX6/RAB6A/SORT1/RBSN/SNX1/EVI5/USP7/RAB6C/TMEM87B/SNX3/GBF1/SPAG9/VAMP3/GOSR1/VPS26A/PREPL/GCC2/TBC1D5/DOP1B	60
Cluster 1	GO:0051236	establishment of RNA localization	68/4179	164/18888	1.9914e-08	5.71907e-06	5.26392e-06	POM121C/LRPPRC/IGF2BP1/IGF2BP2/CETN3/NUP50/CPSF6/XPOT/NUP35/RBM33/DHX9/EIF4E/SMG1/NUP160/FMR1/NUP188/AHCTF1/UPF2/GLE1/SETD2/DDX25/AGFG1/NUP43/KPNB1/TOMM20L/NCBP1/ATM/NUP88/NUP98/PHAX/RBFOX1/SIDT1/NSUN2/MAGOHB/NCBP3/IWS1/NUP133/NXT2/PARP11/NUP107/THOC2/XPO5/RANBP2/SENP2/ATXN2/SRSF1/RANBP17/UPF3B/WNK1/SSB/SUPT6H/TGFBR2/TPR/XPO1/NUP37/NUP214/SEH1L/FYTTD1/PNPT1/MCM3AP/QKI/TOMM20/NUP58/POM121/SMG7/G3B…	68
Cluster 1	GO:0050657	nucleic acid transport	67/4179	161/18888	2.12365e-08	5.71907e-06	5.26392e-06	POM121C/LRPPRC/IGF2BP1/IGF2BP2/CETN3/NUP50/CPSF6/XPOT/NUP35/RBM33/DHX9/EIF4E/SMG1/NUP160/FMR1/NUP188/AHCTF1/UPF2/GLE1/SETD2/DDX25/AGFG1/NUP43/KPNB1/TOMM20L/NCBP1/NUP88/NUP98/PHAX/RBFOX1/SIDT1/NSUN2/MAGOHB/NCBP3/IWS1/NUP133/NXT2/PARP11/NUP107/THOC2/XPO5/RANBP2/SENP2/ATXN2/SRSF1/RANBP17/UPF3B/WNK1/SSB/SUPT6H/TGFBR2/TPR/XPO1/NUP37/NUP214/SEH1L/FYTTD1/PNPT1/MCM3AP/QKI/TOMM20/NUP58/POM121/SMG7/G3BP2/N…	67
Cluster 1	GO:0050658	RNA transport	67/4179	161/18888	2.12365e-08	5.71907e-06	5.26392e-06	POM121C/LRPPRC/IGF2BP1/IGF2BP2/CETN3/NUP50/CPSF6/XPOT/NUP35/RBM33/DHX9/EIF4E/SMG1/NUP160/FMR1/NUP188/AHCTF1/UPF2/GLE1/SETD2/DDX25/AGFG1/NUP43/KPNB1/TOMM20L/NCBP1/NUP88/NUP98/PHAX/RBFOX1/SIDT1/NSUN2/MAGOHB/NCBP3/IWS1/NUP133/NXT2/PARP11/NUP107/THOC2/XPO5/RANBP2/SENP2/ATXN2/SRSF1/RANBP17/UPF3B/WNK1/SSB/SUPT6H/TGFBR2/TPR/XPO1/NUP37/NUP214/SEH1L/FYTTD1/PNPT1/MCM3AP/QKI/TOMM20/NUP58/POM121/SMG7/G3BP2/N…	67
Cluster 1	GO:0031123	RNA 3'-end processing	48/4179	103/18888	3.16867e-08	8.02046e-06	7.38215e-06	PAPOLA/NUDT21/CPSF6/EXOSC8/EXOSC6/LEO1/LSM11/CSTF1/CSTF2/CSTF3/TENT2/DKC1/SCAF8/RPRD2/CSTF2T/ZNF473/INTS7/VIRMA/PTCD1/INTS6/GRSF1/NCBP1/EXOSC3/TRNT1/LARP7/PCF11/CPSF3/EXOSC9/EXOSC10/CPSF2/POLR2D/MTPAP/RPRD1A/WDR33/ELAC1/INTS8/INTS9/INTS12/INTS2/RPRD1B/ELAC2/TENT4B/PAPOLG/SSB/CDC73/TUT7/ZC3H14/PNPT1	48
Cluster 1	GO:0007030	Golgi organization	65/4179	156/18888	3.23719e-08	8.02046e-06	7.38215e-06	HUWE1/GOLGA8R/AKAP9/VTI1B/ARFGEF1/TMED2/TMED10/SEC23IP/PDCD10/LYSMD3/LRRK2/UBXN2B/VTI1A/CSNK1A1/VPS13B/UBXN2A/BHLHA15/COG2/TRAPPC8/CLASP2/CAMSAP2/CLASP1/SYNE1/ATL3/RAB30/GOLGB1/HTT/LMAN1/ARL1/FAM174B/RAB8A/TMED5/TMED7/RAB6B/STX17/GOLPH3L/PRKD1/MAPK1/COG6/ARHGAP21/TRAPPC11/RBSN/ATL2/ZFP69B/GOLGA8Q/VRK1/YWHAZ/DYNC2H1/VCPIP1/YIPF5/RAB33B/COG3/RAB2B/BLZF1/USO1/VAMP4/GBF1/ZW10/TRIP11/BAG5/SEC22B/GCC2/…	65
Cluster 1	GO:0000209	protein polyubiquitination	97/4179	267/18888	7.46298e-08	1.77791e-05	1.63642e-05	HUWE1/TOPORS/MARCHF6/ERCC8/RFFL/HECTD2/TTC36/ZNF738/DTX3L/RNF217/DDX3X/FBXO45/TRIM32/NT5C2/FBXL7/FBXO28/FBXW11/TRIM2/SASH1/SHPRH/ARIH1/HECTD1/ANAPC13/FBXO22/FBXO9/RNF115/KLHL20/UBE2T/ANAPC4/UBE2K/BIRC2/XIAP/RFPL4A/NHLRC1/NHLRC3/LNPEP/MDM2/NEDD4/HERC5/UBR5/ANAPC7/UBE2J1/PEX12/TRIM34/ANKIB1/RC3H2/MARCHF5/TRIM44/RNF111/UBE2R2/TRIM68/UBE2W/WSB2/RNF20/KLHL42/RNF6/FBXL17/MARCHF7/TAF1/TPP2/TRAF6/TTC3/UB…	97
Cluster 1	GO:0015931	nucleobase-containing compound transport	86/4179	231/18888	1.16533e-07	2.67336e-05	2.4606e-05	POM121C/LRPPRC/SLC25A17/SLC35A1/IGF2BP1/IGF2BP2/CETN3/NUP50/CPSF6/XPOT/NUP35/RBM33/DHX9/EIF4E/SLC29A1/SMG1/SLC35D1/NUP160/FMR1/SLC35A3/NUP188/AHCTF1/UPF2/GLE1/SLC25A47/SETD2/SLC25A4/DDX25/AGFG1/NUP43/KPNB1/TOMM20L/SLC25A53/NCBP1/NUP88/NUP98/P2RX7/SLC35B3/PHAX/RBFOX1/SIDT1/NSUN2/SLC35A5/MAGOHB/SLC25A36/NCBP3/SLC35E3/IWS1/NUP133/NXT2/PARP11/NUP107/THOC2/XPO5/RANBP2/SENP2/ATXN2/SRSF1/RANBP17/UPF3B/W…	86
Cluster 1	GO:0000723	telomere maintenance	64/4179	158/18888	1.44685e-07	3.20064e-05	2.94592e-05	RAD50/CCT4/CCT8/PTGES3/SHLD3/PARP1/ZNF827/DCP2/DKC1/ERCC4/LTO1/FEN1/ZNF365/CCT5/SMG1/SMC5/XRCC6/POT1/HNRNPD/HNRNPU/HSP90AA1/HSP90AB1/HUS1/NBN/ATM/EID3/UCHL5/EXOSC10/GAR1/XRN1/SHLD2/ATRX/INO80/NSMCE4A/RIF1/NAT10/MAPK1/YLPM1/RAD51/RAD51D/RFC1/RPA1/TENT4B/DCLRE1C/DCLRE1B/SP100/TCP1/TEP1/WRN/XRCC5/USP7/HMBOX1/SMC6/STN1/PIF1/TNKS2/SLX4/ACTL6A/RUVBL1/CCNE1/CCT6A/AURKB/NAF1/ACTR8	64
Cluster 1	GO:0000956	nuclear-transcribed mRNA catabolic process	54/4179	126/18888	1.5183e-07	3.24288e-05	2.98479e-05	TOB1/SYNCRIP/IGF2BP1/HBS1L/EXOSC8/EXOSC6/DHX9/TENT2/DCP2/PDE12/ETF1/PATL1/XRN2/DIS3/CNOT1/SAMD4A/SMG1/TNRC6B/GSPT2/CNOT6L/PAN3/UPF2/AGO1/TNRC6A/GSPT1/CNOT7/HNRNPD/HNRNPU/CAPRIN1/MLH1/NCBP1/ATM/CNOT4/EXOSC3/NBAS/EXOSC9/EXOSC10/XRN1/RC3H2/MAGOHB/MTPAP/SMG8/CNOT11/PNRC2/CNOT6/TNRC6C/TENT4B/UPF3B/SSB/CSDE1/CNOT9/SKIC3/SMG7/THRAP3	54
Cluster 1	GO:0042254	ribosome biogenesis	110/4179	319/18888	2.37399e-07	4.9015e-05	4.51142e-05	MPHOSPH10/EMG1/DDX17/NOP56/RPP30/USP16/POP4/WDR3/KRR1/PWP1/EXOSC8/MALSU1/EXOSC6/PIH1D2/MTERF4/NUDT16/WDR36/SRFBP1/DDX3X/DDX10/DKC1/METTL15/EIF1AX/EIF5/LTO1/XRN2/FASTKD2/DIS3/PDCD11/RRP1B/WDR43/RRS1/RRP8/MTREX/GTPBP4/DCAF13/NOL11/ZNF658/RSL1D1/RPL7L1/ZCCHC4/DROSHA/GTF3A/MRM2/DNTTIP2/NPM1/NUP88/NVL/PA2G4/MTERF3/EXOSC3/RRP15/NMD3/FCF1/UTP18/SBDS/NIP7/NOL7/CINP/ESF1/EXOSC9/EXOSC10/GAR1/ZNHIT6/NOL8/SD…	110
Cluster 1	GO:0006261	DNA-templated DNA replication	64/4179	160/18888	2.49224e-07	4.97966e-05	4.58336e-05	RAD50/CDK2/ZMPSTE24/TRAIP/POLD3/TOPBP1/KAT7/BAZ1A/POLG2/PARP1/KHDC3L/DDX11/PRIMPOL/FEN1/ZNF365/ORC3/POLA2/MCM9/ASF1A/BOD1L1/SAMHD1/DONSON/POLN/CENPS/LIG3/MCM4/MCM6/NBN/ORC1/ORC2/ORC4/ORC5/RRM2B/GINS2/POLE3/POLE/ETAA1/ATRX/INO80/TIPIN/RFWD3/EXD2/MCM10/RAD51/RBBP8/RECQL/REV3L/RFC1/RFC4/RFC5/RPA1/RRM1/GINS3/METTL4/WRN/MCMBP/DBF4B/CDC45/ZRANB3/TIMELESS/CCNE1/MGME1/HELB/CDC6	64
Cluster 1	GO:0043414	macromolecule methylation	70/4179	181/18888	3.2505e-07	6.29174e-05	5.79102e-05	ZMPSTE24/EMG1/TYW3/METTL6/ATPSCKMT/PARP1/DNMT1/TRDMT1/DNMT3B/METTL15/METTL21C/ETF1/NSUN6/ZC3H13/SMCHD1/ETFBKMT/MTO1/EEF1AKMT3/THUMPD3/FAM98A/VIRMA/FAM98B/STPG4/ZCCHC4/SETD2/N6AMT1/GSPT1/MRM2/KMT5A/EEF1AKMT2/MECP2/MTRR/LARP7/TRMT6/ARID4B/MIS18A/TRMT13/ATRX/NSUN2/PRMT6/NDUFAF7/ATF7IP/CMTR2/METTL2B/KMT2E/SMYD2/TRMT5/METTL14/RAB6A/ARID4A/RLF/THADA/RBM15/BMI1/METTL4/VCPKMT/METTL8/CBLL1/TRMT2B/THUMPD2/…	70
Cluster 1	GO:1902115	regulation of organelle assembly	82/4179	223/18888	4.14378e-07	7.77775e-05	7.15876e-05	PDCD6IP/G3BP1/YAP1/SNX18/ODAD3/LRRK2/CCSAP/CEP120/CYLD/DYNC1H1/LPAR1/PIKFYVE/TAPT1/RAB3GAP1/TRIM32/CNOT1/ARHGEF9/TBC1D12/SCFD1/ATMIN/TBC1D30/CNOT6L/MTOR/PAN3/RAB3GAP2/CHMP2B/LRRTM2/SENP6/GDI2/GSK3B/HTT/HNRNPU/NOTO/CAPRIN1/SMAD4/MAP4/MSN/MTM1/TRIM37/NF2/NPM1/WDPCP/SH3GLB1/SNX7/CHMP3/PIP4K2A/WDR44/PRKAA1/CDK5RAP2/CENPJ/MAPK9/MDM1/CNOT6/ODF2L/ELAPOR1/BBS4/RAB5A/RALB/SDC1/SDC4/ATG3/MARCHF7/CDKL5/TPR/…	82
Cluster 1	GO:0006607	NLS-bearing protein import into nucleus	15/4179	20/18888	7.13115e-07	0.000129913	0.000119574	NUP35/KPNA6/KPNA1/KPNB1/KPNA2/KPNA3/KPNA4/KPNA5/IPO5/RANBP2/RGPD3/RGPD8/RGPD6/RGPD2/RGPD5	15
Cluster 1	GO:0006606	protein import into nucleus	63/4179	161/18888	7.67471e-07	0.00013582	0.000125011	POM121C/IPO8/IPO7/NUP50/LRRK2/NUP35/ATF2/MAPK14/CSE1L/EP300/TARDBP/NUP188/TNPO3/KPNA6/POLA2/APPL1/RANBP6/GLI3/MDFIC/HSP90AA1/JAK2/KPNA1/KPNB1/KPNA2/KPNA3/KPNA4/KPNA5/TNPO1/IPO5/SMAD3/NF1/NUP88/NUP98/IPO11/UBR5/UFM1/PIK3R1/MED1/APPL2/PPP3CA/PPP3R1/FERMT1/PKIA/IPO9/NUP133/PRKD1/NUP107/MAVS/RANBP2/RANBP17/RGPD3/STK3/STK4/TPR/RGPD8/RGPD6/RGPD2/SPG11/NUP214/RGPD5/NUP58/POM121/NUP153	63
Cluster 1	GO:0060271	cilium assembly	126/4179	385/18888	8.46144e-07	0.000142583	0.000131235	ACTR3/ACTR2/YAP1/PIBF1/KIF3A/CEP250/ODAD3/DNAAF10/RAB3IP/SSX2IP/CFAP70/TTC39C/BBS5/SCLT1/LRGUK/PTPDC1/TTC36/CFAP54/PIERCE2/TTBK2/TEKT5/TEKT4/CEP120/CYLD/DCX/DNAH5/LPAR1/ARL13B/TAPT1/TBC1D32/CEP162/CILK1/MAPRE1/TRIM32/TOGARAM1/DNMBP/ATMIN/RPGRIP1L/TBC1D30/ATXN10/WWTR1/C2CD3/GDI2/DNAI1/NPHP3/DISC1/POC1B/CCDC66/GSK3B/HTT/FAM149B1/NOTO/KCNJ10/HOATZ/MAP4/RAB8A/SEPTIN2/OCRL/ASAP1/WDPCP/PCM1/CEP83/PCNT/…	126
Cluster 1	GO:0006354	DNA-templated transcription elongation	55/4179	135/18888	8.51721e-07	0.000142583	0.000131235	ZMYND11/KAT7/SUPT16H/PWWP2A/LEO1/PARP1/POLR1F/SCAF8/ELL2/WDR43/RTF1/ZC3H4/ZMYND8/INTS7/INTS6/ELP4/ZNF326/SETD2/GTF2F2/HMGN1/HNRNPU/NCBP1/LARP7/CDK12/MED1/PBRM1/INTS8/IWS1/INTS13/INTS9/EAF2/INTS12/INTS2/SUPT6H/TCEA1/ELOA/CDC73/TEFM/ELL3/POLR2M/EAF1/CDK13/RNF8/CCNT1/CCNT2/INTS4/MED14/MED21/MED23/MED17/MED27/MED7/CTR9/USP15/THOC1	55
Cluster 1	GO:0006605	protein targeting	110/4179	327/18888	9.50819e-07	0.000145246	0.000133687	SAE1/HUWE1/PITRM1/AP4B1/YWHAQ/CHM/SEC63/GBP5/RAB3IP/LRRK2/MTERF4/CHCHD4/GRPEL2/VPS37A/CSNK2A2/C11orf65/UBL4B/TIMM8A/IMMP1L/PIKFYVE/TRAK1/ARL6IP1/VPS13A/KIF13B/VPS8/AP4E1/TRAM1/STXBP4/ZDHHC20/ZDHHC23/AP3M1/VPS41/RABGEF1/AQP11/ANK3/TIMM21/DNAJC15/PIK3R4/HSPA4/HSPA8/HSP90AA1/HSPD1/ZDHHC21/NACA2/ITGAM/KCNB1/KCNE1/TOMM20L/LAMP2/LMAN1/NDP/NEDD4/SH3GLB1/GOLGA7/ZDHHC2/VPS54/PDZK1/PEX1/PEX7/PEX12/PIK3C3/M…	110
Cluster 1	GO:0016050	vesicle organization	122/4179	371/18888	9.53563e-07	0.000145246	0.000133687	PDCD6IP/STX6/STAM2/SEC24B/SEC23B/SEC23A/VTI1B/ARFGEF2/SEC24A/AP3M2/TMED2/TMED10/LYST/AP3S1/CLCN3/TRAPPC6B/VPS37A/CREB1/VTI1A/EXOC8/VPS13B/AP1G1/PIKFYVE/RAB12/STX2/EPS15/TRAPPC8/SEPTIN8/DNAJC13/WASHC4/VPS8/CORO1C/STX12/ZDHHC20/CHMP2B/BLOC1S6/AP3M1/VPS41/AQP11/GRIK5/STXBP6/ANXA1/ANXA2/AGFG1/GARIN1A/MIA3/KCNE1/SNX19/RAB8A/OSBP/P2RX7/PAFAH1B1/VPS36/SAR1B/ANKFY1/VTA1/RAB14/CHMP3/RAB8B/ATP6V1A/ATP6V1B2…	122
Cluster 1	GO:0006400	tRNA modification	41/4179	91/18888	9.54383e-07	0.000145246	0.000133687	MTFMT/TYW3/TYW5/METTL6/TRUB1/PUS10/TRDMT1/NSUN6/MTO1/THUMPD3/ELP4/DPH3/DTWD2/TPRKB/SEPSECS/TRMT6/TRMT13/PUS7/TRIT1/NSUN2/CDKAL1/ELP3/NAT10/THUMPD1/TRMU/METTL2B/DTWD1/TRMT5/THADA/OSGEPL1/SSB/QTRT2/METTL8/THUMPD2/TRMT1L/PUS3/ELP1/ALKBH1/ALKBH8/TRMT10A/LCMT2	41
Cluster 1	GO:0051656	establishment of organelle localization	149/4179	472/18888	9.82677e-07	0.000145246	0.000133687	CDH3/PDCD6IP/DNM1L/LRPPRC/PIBF1/CENPC/AP3M2/TMED2/TMED10/KIF3A/PDCD10/CDCA5/CLNK/PARD3B/AP3S1/LRRK2/TRAPPC6B/BBS5/UBXN2B/EXOC8/TTL/CEP120/KHDC3L/FAM91A1/SYNE3/AP1G1/DLG1/DYNC1H1/TRAPPC8/TRAK1/MAPRE1/KIFAP3/CLASP2/ABRAXAS2/RRS1/EXOC6B/AGTPBP1/FBXW11/CLASP1/NSL1/CHMP2B/TANC2/BLOC1S6/COPG2/AP3M1/RABGEF1/EML4/CHAMP1/HTT/HNRNPU/SKA2/INCENP/ITGA4/ITGB1/KIF5A/KIF5B/KIT/KIF22/KPNB1/LYN/MAP2/MAP4/MECP2/ML…	149
Cluster 1	GO:0044782	cilium organization	133/4179	412/18888	9.84881e-07	0.000145246	0.000133687	ACTR3/ACTR2/YAP1/PIBF1/KIF3A/CEP250/ODAD3/DNAAF10/RAB3IP/SSX2IP/CFAP70/TTC39C/BBS5/SCLT1/LRGUK/PTPDC1/TTC36/CFAP54/FAM161B/PIERCE2/TTBK2/TEKT5/TEKT4/CEP120/CYLD/DCX/BBS12/DNAH5/LPAR1/ARL13B/TAPT1/TBC1D32/CEP162/CILK1/MAPRE1/KIFAP3/TRIM32/TOGARAM1/DNMBP/ATMIN/RPGRIP1L/TBC1D30/TSGA10IP/ATXN10/WWTR1/C2CD3/GDI2/DNAI1/NPHP3/DISC1/POC1B/CCDC66/GSK3B/HTT/FAM149B1/NOTO/CATIP/KCNJ10/HOATZ/MAP4/RAB8A/SEPTI…	133
Cluster 1	GO:0043161	proteasome-mediated ubiquitin-dependent protein catabolic process	126/4179	389/18888	1.54803e-06	0.000222988	0.000205241	CDK2/TRIM13/TOPORS/PSMD14/MARCHF6/APPBP2/TLK2/WWP1/FAF1/GLMN/TRIM9/ERCC8/PABIR1/RFFL/LRRK2/PSMB11/SOCS4/UBXN2B/TTC36/CSNK1A1/ZNF418/DAB2/UBXN2A/UBR1/FBXO45/FHIT/RHOBTB3/KLHDC10/FBXL7/FBXW11/UBR2/TRIM2/UFL1/FBXL2/HECTD1/ANAPC13/ARMC8/DCAF13/RCHY1/WWTR1/UBXN7/LTN1/FBXL3/FBXL5/FBXL4/FBXO22/FBXO9/FBXO3/KLHL20/DESI1/GSK3B/USP25/ANAPC4/HFE/UBE2K/BIRC2/HSP90AB1/SPOPL/NHLRC1/NHLRC3/MAP1A/MDM2/ATXN3/MTM1/…	126
Cluster 1	GO:0007034	vacuolar transport	65/4179	171/18888	1.70627e-06	0.000236981	0.000218121	HMGXB4/STAM2/CDX2/VTI1B/LYST/AP3S1/LRRK2/VPS37A/ASB15/VTI1A/DTX3L/ADRB2/AP1G1/RAB12/TRAK1/VPS13A/VPS8/LEPROTL1/CHMP2B/AP3M1/VPS41/PIK3R4/HSPA8/LAMP2/LIPA/MTM1/NDP/NEDD4/VPS36/ANKFY1/VTA1/VPS54/CHMP3/PIK3C3/NDFIP2/TMEM106B/VPS13C/VPS13D/ARL8B/UEVLD/CCDC91/SCYL2/VPS35/PCDHGA3/ALS2/SORT1/KIF13A/SNX16/RBSN/AKTIP/SLC30A4/GNPTAB/PLEKHF2/STAM/NCOA4/NDFIP1/SNX27/HOOK3/AP3B1/BECN1/SCARB2/VPS4B/GCC2/GPRASP…	65
Cluster 1	GO:0051028	mRNA transport	53/4179	131/18888	1.72169e-06	0.000236981	0.000218121	POM121C/LRPPRC/IGF2BP1/IGF2BP2/CETN3/NUP50/NUP35/DHX9/EIF4E/SMG1/NUP160/FMR1/NUP188/AHCTF1/UPF2/GLE1/SETD2/DDX25/AGFG1/NUP43/NCBP1/NUP88/NUP98/NSUN2/MAGOHB/NCBP3/IWS1/NUP133/NXT2/PARP11/NUP107/THOC2/RANBP2/SENP2/SRSF1/RANBP17/UPF3B/WNK1/SUPT6H/TPR/XPO1/NUP37/NUP214/SEH1L/FYTTD1/MCM3AP/QKI/NUP58/POM121/SMG7/G3BP2/NUP153/THOC1	53
Cluster 1	GO:0032200	telomere organization	70/4179	189/18888	2.09284e-06	0.000281805	0.000259378	RAD50/CCT4/CCT8/PTGES3/SHLD3/PARP1/ZNF827/DCP2/DKC1/ERCC4/EZH1/LTO1/FEN1/ZNF365/CCT5/SMG1/SMC5/XRCC6/POT1/HNRNPD/HNRNPU/HSP90AA1/HSP90AB1/HUS1/NBN/ATM/EID3/UCHL5/EXOSC10/GAR1/XRN1/SHLD2/ATRX/INO80/NSMCE4A/RIF1/NAT10/MAPK1/YLPM1/RAD51/RAD51D/RFC1/RPA1/TENT4B/DCLRE1C/DCLRE1B/SP100/TCP1/TEP1/WRN/XRCC5/USP7/HMBOX1/SMC6/STN1/PIF1/TNKS2/H3C1/H3C6/H4C8/H4C14/SLX4/HAT1/ACTL6A/RUVBL1/CCNE1/CCT6A/AURKB/NAF…	70
Cluster 1	GO:0006888	endoplasmic reticulum to Golgi vesicle-mediated transport	53/4179	132/18888	2.26289e-06	0.00029822	0.000274486	SEC24B/SEC23B/SEC23A/SEC24A/TMED2/TMED10/KDELR2/KDELR3/SEC23IP/LRRK2/TRAPPC6B/COPA/COPB1/VTI1A/TRAPPC8/SCFD1/COPG2/SEC22A/CNIH4/ARCN1/MIA3/LMAN1/TMED5/TMED7/GOLT1B/SAR1B/ERGIC2/STX17/SAR1A/GOPC/KLHL12/RINT1/TRAPPC11/TRAPPC2/CREB3L2/SPAST/LMAN1L/TRAPPC13/PGAP1/YIPF5/COG3/CUL3/USO1/GBF1/SEC22C/ZW10/VAPB/VAPA/COPB2/TRIP11/GOSR1/SEC22B/SEC24C	53
Cluster 1	GO:0051170	import into nucleus	63/4179	166/18888	2.60076e-06	0.000335607	0.000308897	POM121C/IPO8/IPO7/NUP50/LRRK2/NUP35/ATF2/MAPK14/CSE1L/EP300/TARDBP/NUP188/TNPO3/KPNA6/POLA2/APPL1/RANBP6/GLI3/MDFIC/HSP90AA1/JAK2/KPNA1/KPNB1/KPNA2/KPNA3/KPNA4/KPNA5/TNPO1/IPO5/SMAD3/NF1/NUP88/NUP98/IPO11/UBR5/UFM1/PIK3R1/MED1/APPL2/PPP3CA/PPP3R1/FERMT1/PKIA/IPO9/NUP133/PRKD1/NUP107/MAVS/RANBP2/RANBP17/RGPD3/STK3/STK4/TPR/RGPD8/RGPD6/RGPD2/SPG11/NUP214/RGPD5/NUP58/POM121/NUP153	63
Cluster 1	GO:0008380	RNA splicing	150/4179	484/18888	2.90802e-06	0.000367597	0.000338342	RBM12/SUGP2/MBNL2/RBM6/RBM5/MPHOSPH10/SRRM1/CWC27/SYNCRIP/DDX17/IVNS1ABP/KHDRBS3/CELF2/USP39/SRSF10/SF3A3/PSIP1/STRAP/WBP4/DDX20/TSEN15/FRA10AC1/SREK1/CWF19L2/PPP4R2/SNRNP48/DDX1/DHX9/DHX15/HNRNPA3/HNRNPUL2/RBM24/SETX/RRP1B/ZC3H13/FMR1/PPWD1/TARDBP/SF3B3/SF3B1/MTREX/SRRM2/LSM5/USP49/GEMIN5/FAM98A/VIRMA/RNU5A-1/TAF5L/LSM3/RBMXL2/RBMX/ZNF638/HTATSF1/RBM20/FAM98B/ZNF326/SREK1IP1/ILDR1/GRSF1/TRA2A/HN…	150
Cluster 1	GO:0070646	protein modification by small protein removal	52/4179	131/18888	4.1814e-06	0.000517992	0.000476768	USPL1/PSMD14/USP16/STAMBP/COPS8/SENP8/CYLD/USP51/SENP5/USP12/USP33/ABRAXAS2/OTUD3/USP24/USP49/SENP6/DESI1/USP25/SENP1/ATXN3/DESI2/UCHL5/OTUD4/USP47/USP40/YOD1/SENP7/USP31/USP37/SENP2/USP46/UCHL3/USP7/BRCC3/VCPIP1/USP9X/ITCH/ABRAXAS1/USP48/USP38/USP32/USP30/USP45/COPS3/USP13/OTULIN/USP14/USP10/USP8/COPS2/USP34/USP15	52
Cluster 1	GO:0032386	regulation of intracellular transport	91/4179	267/18888	4.35784e-06	0.000529264	0.000487143	RAPGEF3/SEC24B/ANP32B/CPSF6/BVES/PDCD10/NUS1/LRRK2/CHCHD4/MAPK14/DAB2/DHX9/DYNC1H1/EP300/INPP5F/RUFY3/RAB21/SCFD1/DNAJC13/ICE1/TARDBP/SVIP/ARFIP1/TMEM97/GLI3/SETD2/GSK3B/MDFIC/ANXA2/HSP90AA1/JAK2/IPO5/SMAD3/MAP2/MDM2/MECP2/MSN/PPP1R12A/NEDD4/NF1/NF2/PCM1/SAR1B/PCNT/ZDHHC2/DNAJC27/UBR5/UBE2J1/CTDSPL2/UFM1/CHMP3/PIK3R1/NSUN2/PPM1A/PPP1CC/YOD1/FERMT1/IWS1/PKIA/VPS35/TMEM30A/RIOK2/PRKD1/MAPK1/SAR1A/T…	91
Cluster 1	GO:0006405	RNA export from nucleus	40/4179	93/18888	5.35025e-06	0.000637297	0.000586578	POM121C/CPSF6/XPOT/RBM33/DHX9/EIF4E/SMG1/NUP160/FMR1/NUP188/UPF2/GLE1/SETD2/DDX25/AGFG1/NCBP1/NUP88/NUP98/PHAX/NSUN2/MAGOHB/NCBP3/IWS1/NUP133/NXT2/NUP107/THOC2/XPO5/WNK1/SSB/SUPT6H/TPR/XPO1/NUP214/FYTTD1/MCM3AP/POM121/SMG7/NUP153/THOC1	40
Cluster 1	GO:0031124	mRNA 3'-end processing	28/4179	57/18888	6.45616e-06	0.000754517	0.000694469	PAPOLA/NUDT21/CPSF6/LEO1/LSM11/CSTF1/CSTF2/CSTF3/TENT2/SCAF8/RPRD2/CSTF2T/ZNF473/VIRMA/GRSF1/NCBP1/PCF11/CPSF3/CPSF2/POLR2D/MTPAP/RPRD1A/WDR33/RPRD1B/TENT4B/PAPOLG/CDC73/ZC3H14	28
Cluster 1	GO:0016236	macroautophagy	111/4179	343/18888	6.62547e-06	0.000759966	0.000699485	PDCD6IP/DNM1L/HUWE1/TRIM13/STAM2/NOD1/VTI1B/ATG7/SNX18/ATG4A/LRRK2/VPS37A/UBXN2B/VTI1A/SESN3/CSNK2A2/EXOC8/ADRB2/UBXN2A/PIKFYVE/RAB3GAP1/WDFY3/TBC1D12/SCFD1/DNAJC16/LARP1/UFL1/ZFYVE26/STX12/MTOR/MFSD8/RAB3GAP2/CHMP2B/VPS41/SNX5/SESN1/GNAI3/RIMOC1/SLC25A4/TBK1/UBQLN1/HTT/PIK3R4/LAMP2/MTM1/ATM/NEDD4/PJVK/PAFAH1B2/VPS36/SH3GLB1/SNX7/VTA1/UFM1/CHMP3/ATP6V1A/ATP6V1B2/PIK3C3/PIK3CA/PIP4K2A/VPS13C/STX17…	111
Cluster 1	GO:1905515	non-motile cilium assembly	31/4179	66/18888	6.86056e-06	0.000772623	0.000711135	PIBF1/CEP250/ARL13B/TBC1D32/MAPRE1/TOGARAM1/ATMIN/RPGRIP1L/C2CD3/NPHP3/DISC1/KCNJ10/MAP4/PCM1/IFT57/BBS7/IFT122/CENPJ/IFT80/CEP126/BBS4/DYNC2H1/BBS10/IFT74/CEP290/IFT88/MKKS/TMEM107/CEP135/CEP350/SEPTIN7	31
Cluster 1	GO:0032784	regulation of DNA-templated transcription elongation	42/4179	101/18888	8.80822e-06	0.000974252	0.000896716	ZMYND11/KAT7/SUPT16H/PWWP2A/LEO1/PARP1/SCAF8/ELL2/WDR43/ZC3H4/ZMYND8/INTS7/INTS6/ZNF326/HMGN1/HNRNPU/NCBP1/LARP7/CDK12/MED1/INTS8/INTS13/INTS9/EAF2/INTS12/INTS2/SUPT6H/CDC73/ELL3/EAF1/CDK13/RNF8/CCNT1/CCNT2/INTS4/MED14/MED21/MED23/MED17/MED27/MED7/THOC1	42
Cluster 1	GO:0006890	retrograde vesicle-mediated transport, Golgi to endoplasmic reticulum	26/4179	52/18888	9.11758e-06	0.000990777	0.000911927	TMED10/KDELR2/KDELR3/COPA/SCFD1/PITPNB/COPG2/HTT/ARCN1/ATP9B/ARF3/COPZ2/ERGIC2/RAB6B/NBAS/GOLPH3L/RAB6A/RINT1/UVRAG/RAB33B/COG3/RAB6C/GBF1/ZW10/COPB2/SEC22B	26
Cluster 1	GO:0009451	RNA modification	65/4179	180/18888	1.24127e-05	0.00132559	0.0012201	EMG1/APOBEC2/MTFMT/TYW3/TYW5/METTL6/TRUB1/PUS10/RBM33/DKC1/TRDMT1/METTL15/APOBEC3A/NSUN6/ZC3H13/MTO1/THUMPD3/VIRMA/ELP4/APOBEC3C/DPH3/DTWD2/ZCCHC4/MRM2/TPRKB/SEPSECS/LARP7/TRMT6/GAR1/TRMT13/PUS7/TRIT1/NSUN2/CDKAL1/ELP3/NAT10/THUMPD1/TRMU/CMTR2/METTL2B/DTWD1/TRMT5/METTL14/TRMT11/THADA/OSGEPL1/RBM15/METTL4/SSB/FTO/QTRT2/METTL8/CBLL1/TRMT2B/THUMPD2/TRMT1L/PUS3/ELP1/ALKBH1/ALKBH8/NAF1/TRMT10A/BAG4/TG…	65
Cluster 1	GO:0000959	mitochondrial RNA metabolic process	26/4179	53/18888	1.41444e-05	0.00148415	0.00136604	LRPPRC/EARS2/MTERF4/PDE12/FASTKD2/MTO1/GRSF1/MTERF3/TRNT1/MTRES1/TRIT1/MTPAP/DARS2/PRKAA1/TRMT5/ELAC2/METTL4/TFAM/FASTKD3/FASTKD1/TEFM/MTERF1/METTL8/MTERF2/PNPT1/PRORP	26
Cluster 1	GO:0031647	regulation of protein stability	105/4179	326/18888	1.45666e-05	0.00148415	0.00136604	CCT4/CCT8/PTGES3/SUGT1/FAM107A/CHEK2/PDCD10/DNAAF10/PIH1D2/LRRK2/ABTB3/CREB1/CREBL2/CTNND1/EP300/EPHA4/CCT5/RAB21/USP33/OTUD3/FBXW11/TARDBP/MORC3/GTPBP4/STX12/MTOR/STXBP4/FBXL3/GNAQ/RABL3/USP25/HTT/HIP1/HSPA8/HSP90AA1/HSP90AB1/HSPD1/LAMP2/SMAD3/MDM2/MDM4/ASPH/TRIM37/NF2/NPM1/SH3GLB1/GOLGA7/AHSP/TAF9B/NLK/PFN2/PIK3R1/TRIM44/CMTM6/DNAAF2/QRSL1/CDKN2AIP/ATF7IP/VPS35/PARVA/MAPK1/IFT46/RTN4/PEX19/PEX2…	105
Cluster 1	GO:0006303	double-strand break repair via nonhomologous end joining	31/4179	68/18888	1.46163e-05	0.00148415	0.00136604	PSMD14/TOPBP1/SHLD3/HELQ/ERCC8/USP51/APLF/ERCC4/SMCHD1/XRCC6/POT1/HMGB1/HMGB2/LIG4/MLH1/ATM/KMT5B/SHLD2/RIF1/DCLRE1C/DCLRE1B/TOP2B/TP53BP1/UVRAG/NSD2/XRCC4/XRCC5/AUNIP/RHNO1/RNF8/DCLRE1A	31
Cluster 1	GO:0006368	transcription elongation by RNA polymerase II	46/4179	116/18888	1.5074e-05	0.00150594	0.00138609	ZMYND11/SUPT16H/PWWP2A/LEO1/PARP1/ELL2/WDR43/RTF1/ZMYND8/INTS7/INTS6/ELP4/SETD2/GTF2F2/HNRNPU/NCBP1/LARP7/CDK12/MED1/PBRM1/INTS8/IWS1/INTS13/INTS9/EAF2/INTS12/INTS2/SUPT6H/TCEA1/ELOA/CDC73/ELL3/POLR2M/EAF1/CDK13/RNF8/CCNT1/INTS4/MED14/MED21/MED23/MED17/MED27/MED7/CTR9/USP15	46
Cluster 1	GO:0034063	stress granule assembly	18/4179	31/18888	1.56195e-05	0.00153567	0.00141345	G3BP1/DDX3X/DDX6/DYNC1H1/EIF2S1/PRRC2C/FMR1/PUM2/YTHDF3/CAPRIN1/OGFOD1/PRKAA1/ATXN2/BICD1/TIA1/CSDE1/USP10/G3BP2	18
Cluster 1	GO:0016358	dendrite development	80/4179	235/18888	1.68253e-05	0.00162837	0.00149878	ABI1/ABI2/SEMA3A/PDLIM5/IGF2BP1/CHRNB2/CSMD3/LRRK2/SEZ6/CRK/CRKL/KHDC3L/DAB1/ZNF296/LPAR1/EIF4G2/EPHA4/EPHB1/ZNF365/BTBD3/TRAK1/RAB21/TNIK/HECW1/CAMSAP2/CUX2/FMR1/SYNE1/SRGAP2/ZMYND8/SIPA1L1/SLITRK5/TANC2/STAU2/DISC1/GSK3B/HDAC2/HPRT1/ITGB1/ARF6/CAPRIN1/MAP1A/MAP2/MATN2/MECP2/MEF2C/NDP/NEDD4/PAFAH1B1/PAK2/ASAP1/BCL11A/TMEM106B/ABITRAM/UBA6/PPP3CA/PRKG1/MAPK6/KIDINS220/BBS4/RAP2A/SRGAP2C/CAPRIN2/C…	80
Cluster 1	GO:0050821	protein stabilization	75/4179	218/18888	2.01693e-05	0.00190927	0.00175732	CCT4/CCT8/PTGES3/CHEK2/PDCD10/DNAAF10/PIH1D2/ABTB3/CREB1/CREBL2/CTNND1/EP300/EPHA4/CCT5/RAB21/USP33/OTUD3/MORC3/GTPBP4/STX12/STXBP4/GNAQ/RABL3/HIP1/HSP90AA1/HSP90AB1/HSPD1/LAMP2/SMAD3/MDM4/TRIM37/NPM1/GOLGA7/AHSP/TAF9B/NLK/PFN2/PIK3R1/TRIM44/DNAAF2/ATF7IP/PARVA/IFT46/RTN4/PEX19/SEL1L/MFSD1/MARCHF7/SPAG1/STK3/STK4/TAF1/TBL1X/TCP1/TSC1/GET1/ZNF207/USP7/NAA16/RPAP3/CEP63/USP9X/COG3/ZBED3/TBRG1/RUVBL…	75
Cluster 1	GO:0033044	regulation of chromosome organization	83/4179	247/18888	2.03442e-05	0.00190927	0.00175732	RAD50/CDK2/CCT4/CCT8/RMI2/PARP1/DDX11/DCP2/DKC1/ARID2/ERCC4/FEN1/CCT5/SMG1/WAPL/SMC5/TASOR/NCAPD3/POT1/SENP6/BRD7/ANAPC4/HNRNPD/HNRNPU/INCENP/LIG4/NBN/ATM/EID3/DYNC1LI1/UCHL5/ANAPC7/EXOSC10/XRN1/ATRX/INO80/NSMCE4A/SPDL1/PBRM1/RESF1/NAT10/ATF7IP/CDK5RAP2/RIOK2/MAPK1/YLPM1/RAD21/RB1/TENT4B/SMARCA2/SMARCC1/TCP1/TPR/XRCC5/ZNF207/USP7/HMBOX1/MCPH1/SMC6/STN1/ATF7IP2/PIF1/TNKS2/SHCBP1L/DPF1/SETDB2/SLX4/…	83
Cluster 1	GO:0016072	rRNA metabolic process	88/4179	266/18888	2.28406e-05	0.00211156	0.00194351	MPHOSPH10/EMG1/DDX17/NOP56/RPP30/ERN2/POP4/WDR3/SPIN1/KRR1/PWP1/EXOSC8/DIS3L/EXOSC6/PIH1D2/MTERF4/NUDT16/WDR36/SRFBP1/DDX10/DDX11/DKC1/METTL15/POLR1F/XRN2/DIS3/PDCD11/RRP1B/WDR43/RRS1/RRP8/MTREX/GTPBP4/MTOR/DCAF13/NOL11/RSL1D1/RPL7L1/ZCCHC4/DROSHA/GTF3A/MRM2/NVL/PA2G4/EXOSC3/RRP15/FCF1/UTP18/SBDS/NOL7/ESF1/EXOSC9/EXOSC10/GAR1/XRN1/ZNHIT6/NOL8/SHQ1/NAT10/LYAR/TSR1/WDR12/RIOK2/UTP6/RNASEL/TENT4B/SU…	88
Cluster 1	GO:0042147	retrograde transport, endosome to Golgi	40/4179	98/18888	2.40915e-05	0.00219446	0.00201981	STX6/VTI1B/CLN5/LRRK2/CLTC/ASB15/VTI1A/PIKFYVE/RHOBTB3/BLTP3B/ERC1/DENND5A/HEATR5A/SNX5/ARFIP1/ARL1/GOLT1B/ANKFY1/VPS54/RAB6B/HEATR5B/VPS35/TBC1D23/SNX6/RAB6A/RBSN/SNX1/EVI5/USP7/RAB6C/TMEM87B/SNX3/GBF1/SPAG9/VAMP3/GOSR1/VPS26A/PREPL/GCC2/TBC1D5	40
Cluster 1	GO:0031023	microtubule organizing center organization	56/4179	152/18888	2.49644e-05	0.002241	0.00206265	PDCD6IP/CDK2/CETN3/CHEK1/KIF3A/CEP250/SSX2IP/UBXN2B/CEP120/GADD45A/USP33/CLASP2/CEP68/FBXW11/CLASP1/HAUS5/CHMP2B/C2CD3/POC1B/WDR62/TRIM37/PPP1R12A/NPM1/PAFAH1B1/PCM1/TUBE1/NIN/CHMP3/PKD2/HAUS6/HAUS4/HAUS2/NAT10/CDK5RAP2/CENPJ/MDM1/BBS4/CEP85/UVRAG/XPO1/ALMS1/HAUS3/MCPH1/CEP76/CEP63/CEP44/RAB6C/PARD6B/KIF3B/ROCK2/VPS4B/GCC2/PDE4DIP/CEP135/CCP110/KIAA0753	56
Cluster 1	GO:0000266	mitochondrial fission	21/4179	40/18888	2.54831e-05	0.00225489	0.00207544	DNM1L/RALBP1/LRRK2/COX10/C11orf65/DDHD2/OPA1/CYRIB/MIEF1/PPARG/MARCHF5/VPS35/SPIRE1/RALA/TMEM135/UCP2/DDHD1/AP3B1/MCU/SLC25A46/MTFR1	21
Cluster 1	GO:0045814	negative regulation of gene expression, epigenetic	51/4179	135/18888	2.59207e-05	0.00226131	0.00208134	CDKN2B-AS1/CDK2/CHEK1/BAZ1A/SPTY2D1/DNMT1/EZH1/TASOR/UBR2/SMCHD1/RRP8/SUZ12/HDAC2/HMGB1/HNRNPU/IFI16/ZNF445/ING2/MECP2/TRIM37/RLIM/UBR5/POLE3/ATRX/TASOR2/RIF1/RESF1/ATF7IP/LRIF1/ZNFX1/CREBZF/RB1/KDM5A/RBM15/BMI1/METTL4/SUV39H1/TPR/XIST/USP7/ATF7IP2/TET1/EPC1/SETDB2/PCGF5/SMARCA5/PPM1D/HAT1/MBD2/TRIP12/CTR9	51
Cluster 1	GO:0022406	membrane docking	38/4179	92/18888	2.77637e-05	0.00238845	0.00219837	STX6/VTI1B/BVES/RAB3IP/PDZD8/EXOC8/RAB12/STX2/EXOC6B/STX12/BLOC1S6/KCNB1/RAB8A/MSN/CEP83/RAB8B/EXOC6/SYTL2/STX17/EXOC1/EXOC2/ESYT2/RALB/EXOC4/ROCK1/STXBP3/SYT1/EZR/CALM1/CEP290/STX7/CAV2/USO1/SNX3/VAPB/VAPA/VAMP3/SNAP29	38
Cluster 1	GO:0051054	positive regulation of DNA metabolic process	97/4179	301/18888	2.95526e-05	0.00250421	0.00230491	ACTR2/RAD50/CDK2/CCT4/CCT8/PTGES3/BRD8/FAF1/KAT7/BAZ1A/POLG2/SHLD3/HELQ/EXOSC6/PARP1/CCDC117/KHDC3L/DHX9/DDX11/DKC1/EGFR/ARID2/APLF/EYA3/CCT5/LPIN1/FAM168A/SMCHD1/POT1/STPG4/BRD7/ANXA3/HMGB1/HNRNPD/HSP90AA1/HSP90AB1/MECP2/MLH1/NBN/ATM/NVL/EXOSC3/KMT5B/UCHL5/PMS2/SHLD2/ATRX/INO80/OTUD4/RIF1/PBRM1/MAPK1/SPIRE1/TIGAR/WDR48/EP400/RAD51/RFC4/RFC5/MAP2K4/SMARCA2/SMARCC1/TCP1/TOP2B/TP53BP1/UBE2N/UBE2V2/…	97
Cluster 1	GO:0046822	regulation of nucleocytoplasmic transport	44/4179	112/18888	3.00231e-05	0.00250421	0.00230491	RAPGEF3/ANP32B/CPSF6/CHCHD4/MAPK14/DHX9/EP300/TARDBP/GLI3/SETD2/GSK3B/MDFIC/HSP90AA1/JAK2/IPO5/SMAD3/MDM2/PPP1R12A/NEDD4/NF1/DNAJC27/UBR5/CTDSPL2/UFM1/PIK3R1/NSUN2/PPM1A/PPP1CC/FERMT1/IWS1/PKIA/RIOK2/PRKD1/THOC2/MAVS/PTPN11/WNK1/SP100/SUPT6H/TPR/XPO1/NUP214/NUP58/NUP153	44
Cluster 1	GO:0000288	nuclear-transcribed mRNA catabolic process, deadenylation-dependent decay	30/4179	67/18888	3.06705e-05	0.00250421	0.00230491	TOB1/SYNCRIP/IGF2BP1/EXOSC8/DHX9/DCP2/PDE12/PATL1/DIS3/CNOT1/SAMD4A/TNRC6B/CNOT6L/PAN3/TNRC6A/CNOT7/HNRNPD/HNRNPU/CAPRIN1/MLH1/CNOT4/EXOSC3/EXOSC9/RC3H2/CNOT11/CNOT6/TNRC6C/TENT4B/CSDE1/CNOT9	30
Cluster 1	GO:0006364	rRNA processing	76/4179	224/18888	3.07265e-05	0.00250421	0.00230491	MPHOSPH10/EMG1/DDX17/NOP56/RPP30/POP4/WDR3/KRR1/PWP1/EXOSC8/EXOSC6/PIH1D2/MTERF4/NUDT16/WDR36/SRFBP1/DDX10/DKC1/METTL15/XRN2/DIS3/PDCD11/RRP1B/WDR43/RRS1/RRP8/MTREX/GTPBP4/DCAF13/NOL11/RSL1D1/RPL7L1/ZCCHC4/DROSHA/MRM2/NVL/PA2G4/EXOSC3/RRP15/FCF1/UTP18/SBDS/NOL7/ESF1/EXOSC9/EXOSC10/GAR1/ZNHIT6/NOL8/SHQ1/NAT10/LYAR/TSR1/WDR12/RIOK2/UTP6/RNASEL/TENT4B/SUV39H1/NOL9/NOL10/TRMT2B/RIOK1/WDR75/UTP15/RPF2…	76
Cluster 1	GO:1903050	regulation of proteolysis involved in protein catabolic process	77/4179	228/18888	3.27527e-05	0.00263467	0.002425	CDK2/PSME3/PSMD14/CTSC/TLK2/GLMN/OSBPL7/PABIR1/LRRK2/SOCS4/TTC36/CSNK1A1/CSNK2A2/ZNF418/DAB2/TMTC3/UBXN2A/EGF/EPHA4/FHIT/AGTPBP1/FMR1/UFL1/SVIP/HECTD1/RCHY1/FBXO22/DISC1/DESI1/AQP11/HIPK2/GSK3B/USP25/UBQLN1/HFE/UBE2K/HSP90AB1/MAP1A/MDM2/ATXN3/MTM1/OPHN1/PHF20L1/UCHL5/PRMT6/BBS7/NUDT15/MAPK9/PSMC1/PTK2/SH3RF1/RAD23B/COP1/TMEM168/MARCHF7/SMARCC1/STYX/TAF1/TMF1/UBE3A/XPO1/USP7/ZYG11B/TMX1/USP9X/USP3…	77
Cluster 1	GO:0036092	phosphatidylinositol-3-phosphate biosynthetic process	14/4179	22/18888	3.37529e-05	0.00268033	0.00246702	PIKFYVE/PIK3R4/ATM/OCRL/PIK3C2A/PIK3C3/PIK3CA/PIK3CB/UVRAG/PIK3R3/BECN1/INPP4B/SYNJ1/FIG4	14
Cluster 1	GO:0051650	establishment of vesicle localization	68/4179	196/18888	3.54639e-05	0.00278055	0.00255926	CDH3/PDCD6IP/AP3M2/TMED2/TMED10/KIF3A/AP3S1/LRRK2/TRAPPC6B/BBS5/EXOC8/FAM91A1/AP1G1/TRAPPC8/TRAK1/KIFAP3/CLASP2/EXOC6B/FBXW11/CLASP1/TANC2/BLOC1S6/AP3M1/HTT/ITGA4/KIF5A/KIF5B/MAP2/MECP2/PAFAH1B1/SAR1B/EXOC6/CCDC186/BBS7/AP1AR/WDR11/EXOC1/EXOC2/TBC1D23/SAR1A/RAB27A/KLHL12/EXOC4/TRAPPC11/SDC1/SDC4/BLOC1S5/KIF13A/TRAPPC2/TRAK2/FYCO1/TRAPPC13/SPG11/STAM/MKKS/PICALM/ARL6/CUL3/AP3B1/GBF1/RAB11A/SNAP23/…	68
Cluster 1	GO:1902117	positive regulation of organelle assembly	35/4179	84/18888	4.55877e-05	0.00352963	0.00324873	PDCD6IP/G3BP1/SNX18/CEP120/DYNC1H1/TAPT1/RAB3GAP1/CNOT1/ATMIN/CNOT6L/PAN3/RAB3GAP2/GSK3B/HTT/CAPRIN1/MSN/SH3GLB1/SNX7/PIP4K2A/CENPJ/MAPK9/CNOT6/ELAPOR1/BBS4/RALB/SDC1/SDC4/PIP4K2C/IFT88/BECN1/VPS4B/CEP135/CCP110/SEPTIN7/G3BP2	35
Cluster 1	GO:0008334	histone mRNA metabolic process	13/4179	20/18888	4.70465e-05	0.00355373	0.00327091	LSM11/TENT2/DCP2/ZNF473/NCBP1/ATM/CPSF3/EXOSC10/CPSF2/XRN1/MTPAP/TENT4B/SSB	13
Cluster 1	GO:0071786	endoplasmic reticulum tubular network organization	13/4179	20/18888	4.70465e-05	0.00355373	0.00327091	RTN3/RAB10/REEP3/RAB3GAP1/RAB18/ARL6IP1/RAB3GAP2/ATL3/ATL1/TMEM33/RTN4/ATL2/LNPK	13
Cluster 1	GO:0040029	epigenetic regulation of gene expression	74/4179	220/18888	5.35721e-05	0.0039979	0.00367973	CDKN2B-AS1/CDK2/ZMPSTE24/CHEK1/KAT7/GLMN/BAZ1A/ATF2/SPTY2D1/DNMT1/EP300/EZH1/MTF2/TASOR/UBR2/SMCHD1/RRP8/SUZ12/DCAF13/STPG4/HIPK2/N6AMT1/BRD7/HDAC2/HMGB1/HNRNPU/IFI16/ZNF445/ING2/MECP2/TRIM37/RLIM/UBR5/ARID4B/PIK3CA/POLE3/ATRX/TASOR2/RIF1/RESF1/TASP1/ATF7IP/LRIF1/ZNFX1/CREBZF/RB1/ARID4A/KDM5A/RBBP5/RNF2/RBM15/BMI1/METTL4/SUV39H1/TPR/XIST/USP7/ATF7IP2/TET1/EPC1/H3C1/H3C6/SETDB2/PCGF5/SMARCA5/PPM1D…	74
Cluster 1	GO:0006275	regulation of DNA replication	48/4179	128/18888	5.48669e-05	0.00404578	0.0037238	CDK2/ZMPSTE24/FAF1/KAT7/BAZ1A/POLG2/ESCO1/DHX9/EGFR/WAPL/LPIN1/PDS5A/GTPBP4/ORC3/ZBTB38/ANKRD17/GDF2/LIG3/MCM4/MCM6/NBN/ORC5/UCHL5/POLE3/ATRX/INO80/TIPIN/PPP2CA/USP37/RBBP6/RFC4/RFC5/MAP2K4/METTL4/TTF1/WEE1/OBI1/STN1/DBF4B/SMARCA5/ACTL6A/RUVBL1/TIMELESS/SMC3/ACTR8/CDC6/CDC25A/CDC42	48
Cluster 1	GO:0071539	protein localization to centrosome	19/4179	36/18888	5.61207e-05	0.00408955	0.00376408	PIBF1/CEP250/UBXN2B/MAPRE1/C2CD3/DISC1/GOLGB1/GSK3B/PCM1/CEP83/BBS4/BICD1/CCDC14/STK3/MCPH1/HOOK3/RAB11A/KIAA0753/CEP350	19
Cluster 1	GO:0042770	signal transduction in response to DNA damage	65/4179	188/18888	5.86743e-05	0.00422591	0.0038896	CDK2/ZMPSTE24/TOPBP1/CHEK1/CHEK2/ATF2/MAPK14/DTX3L/SPRED1/GADD45A/UFL1/INTS7/GIGYF2/TIPRL/RPS6KA6/GRB2/HIPK2/DONSON/HUS1/ACER2/KMT5A/MDM2/MDM4/EIF2AK4/NBN/ATM/NPM1/TAOK3/MBTPS2/ETAA1/ATRX/TIPIN/RFWD3/MAP2K6/SMYD2/TAOK1/PTPN11/RAD51/CCND1/RINT1/MARCHF7/SP100/TP53BP1/XPC/BRCC3/RNASEH2B/NEK11/WDR76/CEP63/CASP2/RHNO1/ATRIP/ABRAXAS1/CUL4A/PPM1D/COPS3/CDC14B/CCNG1/RNF8/USP10/EEF1E1/CLOCK/CD44/TTI1/CDC5L	65
Cluster 1	GO:0140694	non-membrane-bounded organelle assembly	125/4179	413/18888	6.21588e-05	0.00442542	0.00407322	G3BP1/CDK2/STAG1/PIBF1/CENPC/CFL2/STAG2/SUGT1/CHEK2/AKAP13/CCSAP/FITM2/MTERF4/CEP120/MOSPD2/DDX3X/DDX6/DYNC1H1/EIF1AX/EIF2S1/EIF5/PATL1/FASTKD2/MAPRE1/CNOT1/CLASP2/POGZ/ABRAXAS2/RRS1/PRRC2C/FMR1/CLASP1/HAUS5/PUM2/CNOT6L/YTHDF3/PAN3/DCAF13/CHMP2B/C2CD3/SENP6/TUBGCP4/LSM3/POC1B/WDR62/TMOD3/CNOT7/MRM2/HNRNPU/TUBB8/INCENP/ITGB1/KIF2A/KPNB1/CAPRIN1/SMAD4/MLH1/MSN/TRIM37/MYBPC1/MYH3/NPM1/MTERF3/SBDS/NI…	125
Cluster 1	GO:0007098	centrosome cycle	51/4179	139/18888	6.35941e-05	0.00447616	0.00411992	PDCD6IP/CDK2/CETN3/CHEK1/KIF3A/CEP250/SSX2IP/UBXN2B/CEP120/GADD45A/USP33/CEP68/HAUS5/CHMP2B/C2CD3/POC1B/WDR62/TRIM37/PPP1R12A/NPM1/PCM1/TUBE1/NIN/CHMP3/PKD2/HAUS6/HAUS4/HAUS2/NAT10/CDK5RAP2/CENPJ/MDM1/BBS4/CEP85/UVRAG/XPO1/ALMS1/HAUS3/MCPH1/CEP76/CEP63/CEP44/RAB6C/PARD6B/KIF3B/ROCK2/VPS4B/PDE4DIP/CEP135/CCP110/KIAA0753	51
Cluster 1	GO:0140056	organelle localization by membrane tethering	34/4179	82/18888	6.5527e-05	0.00456038	0.00419745	STX6/VTI1B/BVES/RAB3IP/PDZD8/EXOC8/RAB12/STX2/EXOC6B/STX12/BLOC1S6/KCNB1/RAB8A/CEP83/RAB8B/EXOC6/SYTL2/STX17/EXOC1/EXOC2/ESYT2/RALB/EXOC4/STXBP3/SYT1/CALM1/CEP290/STX7/CAV2/USO1/VAPB/VAPA/VAMP3/SNAP29	34
Cluster 1	GO:0045005	DNA-templated DNA replication maintenance of fidelity	26/4179	57/18888	6.93741e-05	0.00463519	0.0042663	RAD50/TRAIP/PARP1/KHDC3L/DDX11/PRIMPOL/ZNF365/MCM9/ASF1A/BOD1L1/SAMHD1/DONSON/CENPS/NBN/POLE/ETAA1/ATRX/TIPIN/RFWD3/EXD2/RAD51/RBBP8/RECQL/WRN/ZRANB3/TIMELESS	26
Cluster 1	GO:0072698	protein localization to microtubule cytoskeleton	26/4179	57/18888	6.93741e-05	0.00463519	0.0042663	PIBF1/MID2/CEP250/UBXN2B/TTBK2/DIAPH1/MAPRE1/C2CD3/DISC1/GOLGB1/CHAMP1/GSK3B/HNRNPU/MAP1A/MID1/PCM1/CEP83/BBS4/BICD1/CCDC14/STK3/MCPH1/HOOK3/RAB11A/KIAA0753/CEP350	26
Cluster 1	GO:0006623	protein targeting to vacuole	23/4179	48/18888	7.00157e-05	0.00463519	0.0042663	VPS37A/VPS13A/VPS8/AP3M1/VPS41/PIK3R4/HSPA8/LAMP2/NDP/NEDD4/VPS54/PIK3C3/VPS13C/VPS13D/SORT1/SNX16/GNPTAB/NCOA4/AP3B1/BECN1/SCARB2/GCC2/ZFYVE16	23
Cluster 1	GO:0007041	lysosomal transport	50/4179	136/18888	7.03285e-05	0.00463519	0.0042663	HMGXB4/CDX2/LYST/LRRK2/ASB15/DTX3L/ADRB2/AP1G1/RAB12/TRAK1/CHMP2B/AP3M1/VPS41/PIK3R4/HSPA8/LAMP2/LIPA/MTM1/NDP/NEDD4/ANKFY1/VPS54/CHMP3/PIK3C3/TMEM106B/ARL8B/UEVLD/CCDC91/SCYL2/VPS35/PCDHGA3/ALS2/SORT1/KIF13A/SNX16/RBSN/AKTIP/SLC30A4/GNPTAB/PLEKHF2/NCOA4/SNX27/HOOK3/AP3B1/BECN1/SCARB2/VPS4B/GCC2/GPRASP1/ZFYVE16	50
Cluster 1	GO:0061136	regulation of proteasomal protein catabolic process	65/4179	189/18888	7.03435e-05	0.00463519	0.0042663	CDK2/PSME3/PSMD14/TLK2/GLMN/OSBPL7/PABIR1/LRRK2/SOCS4/TTC36/CSNK1A1/ZNF418/DAB2/TMTC3/UBXN2A/FHIT/FMR1/UFL1/SVIP/HECTD1/RCHY1/FBXO22/DESI1/AQP11/GSK3B/USP25/UBQLN1/HFE/UBE2K/HSP90AB1/MAP1A/MDM2/ATXN3/MTM1/OPHN1/PHF20L1/UCHL5/BBS7/NUDT15/MAPK9/PSMC1/SH3RF1/RAD23B/COP1/MARCHF7/SMARCC1/STYX/TAF1/TMF1/XPO1/USP7/ZYG11B/TMX1/USP9X/USP38/OGT/RNFT2/PIAS1/BTRC/USP13/USP14/BAG5/BAG2/SOCS5/N4BP1	65
Cluster 1	GO:0006282	regulation of DNA repair	72/4179	215/18888	7.85643e-05	0.00512239	0.00471473	ACTR2/BRD8/CHEK1/KAT7/SHLD3/HELQ/RMI2/ERCC8/PARP1/CCDC117/PPP4R2/KHDC3L/USP51/DHX9/DDX11/EGFR/ARID2/EYA3/ZNF365/FAM168A/SMCHD1/SF3B3/RNF169/POT1/TAF5L/SETD2/BRD7/HMGB1/KMT5A/KMT5B/UCHL5/SHLD2/INO80/RIF1/PBRM1/SUPT20H/SPIRE1/TIGAR/PPP4R3B/WDR48/EP400/RAD51/RAD52/ATXN7/SMARCA2/SMARCC1/TAF2/TAF5/TOP2B/TP53BP1/UBE2N/UBE2V1/UBE2V2/NSD2/AUNIP/BRCC3/KLHL15/EPC1/YEATS4/DPF1/TRRAP/ATRIP/ABRAXAS1/CUL4A/PAR…	72
Cluster 1	GO:0032204	regulation of telomere maintenance	41/4179	106/18888	8.35046e-05	0.00538779	0.004959	RAD50/CCT4/CCT8/PARP1/DCP2/DKC1/ERCC4/CCT5/SMG1/SMC5/POT1/HNRNPD/HNRNPU/NBN/ATM/EID3/UCHL5/EXOSC10/XRN1/ATRX/INO80/NSMCE4A/NAT10/MAPK1/YLPM1/TENT4B/TCP1/XRCC5/USP7/HMBOX1/SMC6/STN1/PIF1/TNKS2/SLX4/ACTL6A/RUVBL1/CCT6A/AURKB/NAF1/ACTR8	41
Cluster 1	GO:0010833	telomere maintenance via telomere lengthening	34/4179	83/18888	8.76059e-05	0.00559413	0.00514893	RAD50/CCT4/CCT8/PTGES3/PARP1/DCP2/DKC1/ERCC4/CCT5/POT1/HNRNPU/HSP90AA1/HSP90AB1/ATM/EXOSC10/GAR1/XRN1/NAT10/MAPK1/RAD51/RFC1/RPA1/TENT4B/DCLRE1B/TCP1/XRCC5/HMBOX1/STN1/PIF1/TNKS2/SLX4/CCT6A/AURKB/NAF1	34
Cluster 1	GO:1905508	protein localization to microtubule organizing center	19/4179	37/18888	9.15082e-05	0.00578369	0.0053234	PIBF1/CEP250/UBXN2B/MAPRE1/C2CD3/DISC1/GOLGB1/GSK3B/PCM1/CEP83/BBS4/BICD1/CCDC14/STK3/MCPH1/HOOK3/RAB11A/KIAA0753/CEP350	19
Cluster 1	GO:0031570	DNA integrity checkpoint signaling	49/4179	134/18888	9.65465e-05	0.00604049	0.00555976	CDK2/TOPBP1/CHEK1/CHEK2/ATF2/MAPK14/DTX3L/UFL1/INTS7/GIGYF2/TIPRL/DONSON/HUS1/MDM2/EIF2AK4/NBN/ATM/ORC1/TAOK3/MBTPS2/ETAA1/TIPIN/RFWD3/TAOK1/PTPN11/RAD51/CCND1/RINT1/TP53BP1/XPC/BRCC3/RNASEH2B/NEK11/WDR76/CEP63/CDC45/CASP2/RHNO1/ATRIP/ABRAXAS1/CUL4A/CDC14B/NAE1/TIMELESS/CCNG1/CLOCK/TTI1/CDC5L/CDC6	49
Cluster 1	GO:0016073	snRNA metabolic process	26/4179	58/18888	9.94507e-05	0.00615998	0.00566974	USPL1/EXOSC8/EXOSC6/DKC1/ELL2/ICE1/MTREX/INTS7/INTS6/EXOSC3/LARP7/EXOSC9/EXOSC10/ZCCHC8/INTS8/INTS13/INTS9/INTS12/INTS2/METTL4/SNAPC1/SNAPC3/ICE2/ELL3/ZC3H8/INTS4	26
Cluster 1	GO:0034661	ncRNA catabolic process	25/4179	55/18888	0.000102076	0.00625998	0.00576178	ERN2/POP1/EXOSC8/DIS3L/EXOSC6/NUDT16/TENT2/TRDMT1/DIS3/ZC3H4/DICER1/MTREX/MALAT1/EXOSC3/TRNT1/EXOSC9/EXOSC10/XRN1/NSUN2/ZCCHC8/ELAC2/TENT4B/OIP5-AS1/XIST/PNPT1	25
Cluster 1	GO:0031297	replication fork processing	23/4179	49/18888	0.000104479	0.00634455	0.00583962	RAD50/TRAIP/PARP1/KHDC3L/DDX11/PRIMPOL/ZNF365/ASF1A/BOD1L1/SAMHD1/DONSON/CENPS/NBN/ETAA1/ATRX/TIPIN/RFWD3/EXD2/RAD51/RBBP8/RECQL/WRN/ZRANB3	23
Cluster 1	GO:0000018	regulation of DNA recombination	48/4179	132/18888	0.000132278	0.00795468	0.00732161	ACTR2/RAD50/BRD8/CHEK1/SHLD3/HELQ/RMI2/EXOSC6/PARP1/PPP4R2/KHDC3L/USP51/ARID2/APLF/ZNF365/SMCHD1/SETD2/MSH6/IL7R/KPNA1/KPNA2/KMT5A/MLH1/MSH3/EXOSC3/KMT5B/PMS2/SHLD2/RIF1/SMARCAD1/WDR48/EP400/RAD51/SUPT6H/TP53BP1/NSD2/KLHL15/EPC1/NDFIP1/YEATS4/TRRAP/ZRANB3/ACTL6A/RUVBL1/TIMELESS/HELB/CD28/MORF4L2	48
Cluster 1	GO:1901799	negative regulation of proteasomal protein catabolic process	24/4179	53/18888	0.000150211	0.00894619	0.00823421	TLK2/TTC36/UBXN2A/FHIT/SVIP/AQP11/USP25/HFE/HSP90AB1/MAP1A/MTM1/OPHN1/PHF20L1/UCHL5/MARCHF7/SMARCC1/STYX/USP7/USP9X/USP38/OGT/USP14/BAG5/N4BP1	24
Cluster 1	GO:0010569	regulation of double-strand break repair via homologous recombination	30/4179	72/18888	0.000155193	0.00915493	0.00842634	ACTR2/BRD8/CHEK1/SHLD3/HELQ/RMI2/PARP1/PPP4R2/KHDC3L/USP51/ARID2/ZNF365/SMCHD1/SETD2/KMT5A/SHLD2/RIF1/WDR48/EP400/RAD51/TP53BP1/KLHL15/EPC1/YEATS4/TRRAP/ACTL6A/RUVBL1/TIMELESS/HELB/MORF4L2	30
Cluster 1	GO:0070936	protein K48-linked ubiquitination	33/4179	82/18888	0.000165675	0.00968107	0.00891061	TOPORS/MARCHF6/RFFL/DTX3L/FBXO45/TRIM32/NT5C2/FBXO9/RNF115/UBE2T/UBE2K/BIRC2/UBR5/TRIM44/UBE2R2/RNF6/TTC3/UBE2A/UBE2D2/UBE2E1/UBE2G1/UBE3A/TRIM25/RNF34/FBXO38/RNF170/ITCH/CUL3/BTRC/KBTBD6/RNF8/UBE2Q2/UBE3C	33
Cluster 1	GO:0098876	vesicle-mediated transport to the plasma membrane	53/4179	151/18888	0.000175096	0.01002	0.00922256	ARL4C/STX6/LYPLA1/ARFGEF2/RAB10/BVES/VTI1A/EXOC8/VPS13B/CNST/RAB12/EPS15/ACSL3/LMTK2/INPP5F/EXOC6B/ACAP2/STX12/ATP2C1/GOLGA4/ANK3/ARF6/RAB8A/DEF6/GOLGA7/ZDHHC2/SNX7/RAB14/RAB8B/CCDC93/EXOC6/CMTM6/GOLPH3L/VPS50/VPS35/EXOC1/EXOC2/GOPC/ANKRD50/EXOC4/KIF13A/SPTBN1/SNX27/BLTP1/BLZF1/VAMP4/SNX3/RAB11A/RABEP1/VAMP3/SCARB2/VPS26A/PREPL	53
Cluster 1	GO:0000377	RNA splicing, via transesterification reactions with bulged adenosine as nucleophile	103/4179	337/18888	0.000176329	0.01002	0.00922256	RBM6/RBM5/SRRM1/CWC27/SYNCRIP/DDX17/KHDRBS3/CELF2/USP39/SRSF10/SF3A3/PSIP1/STRAP/WBP4/DDX20/FRA10AC1/CWF19L2/DDX1/DHX9/DHX15/HNRNPA3/HNRNPUL2/RBM24/SETX/FMR1/PPWD1/SF3B3/SF3B1/MTREX/SRRM2/LSM5/USP49/GEMIN5/RNU5A-1/LSM3/RBMXL2/RBMX/HTATSF1/RBM20/TRA2A/HNRNPH3/HNRNPU/HSPA8/HNRNPM/NCBP1/NPM1/NUP98/RBMXL1/DBR1/CDC40/LARP7/LUC7L2/PPIL1/LUC7L3/EXOSC10/PNN/RBFOX1/TXNL4B/PRPF39/GPATCH1/MAGOHB/CWF19L1/RBM…	103
Cluster 1	GO:0000398	mRNA splicing, via spliceosome	103/4179	337/18888	0.000176329	0.01002	0.00922256	RBM6/RBM5/SRRM1/CWC27/SYNCRIP/DDX17/KHDRBS3/CELF2/USP39/SRSF10/SF3A3/PSIP1/STRAP/WBP4/DDX20/FRA10AC1/CWF19L2/DDX1/DHX9/DHX15/HNRNPA3/HNRNPUL2/RBM24/SETX/FMR1/PPWD1/SF3B3/SF3B1/MTREX/SRRM2/LSM5/USP49/GEMIN5/RNU5A-1/LSM3/RBMXL2/RBMX/HTATSF1/RBM20/TRA2A/HNRNPH3/HNRNPU/HSPA8/HNRNPM/NCBP1/NPM1/NUP98/RBMXL1/DBR1/CDC40/LARP7/LUC7L2/PPIL1/LUC7L3/EXOSC10/PNN/RBFOX1/TXNL4B/PRPF39/GPATCH1/MAGOHB/CWF19L1/RBM…	103
Cluster 1	GO:0000375	RNA splicing, via transesterification reactions	104/4179	341/18888	0.000179821	0.0101256	0.00931974	RBM6/RBM5/MPHOSPH10/SRRM1/CWC27/SYNCRIP/DDX17/KHDRBS3/CELF2/USP39/SRSF10/SF3A3/PSIP1/STRAP/WBP4/DDX20/FRA10AC1/CWF19L2/DDX1/DHX9/DHX15/HNRNPA3/HNRNPUL2/RBM24/SETX/FMR1/PPWD1/SF3B3/SF3B1/MTREX/SRRM2/LSM5/USP49/GEMIN5/RNU5A-1/LSM3/RBMXL2/RBMX/HTATSF1/RBM20/TRA2A/HNRNPH3/HNRNPU/HSPA8/HNRNPM/NCBP1/NPM1/NUP98/RBMXL1/DBR1/CDC40/LARP7/LUC7L2/PPIL1/LUC7L3/EXOSC10/PNN/RBFOX1/TXNL4B/PRPF39/GPATCH1/MAGOHB/C…	104
Cluster 1	GO:0031503	protein-containing complex localization	64/4179	191/18888	0.00018656	0.0104104	0.0095819	AKAP9/ADAM10/GPHN/SSX2IP/GSG1L/AP2B1/BBS12/DLG1/DLG2/LPAR1/EFNB2/CEP112/EPS15/CILK1/FKBP4/SYNE1/STAU2/HIP1/HNRNPU/KIF5A/KIF5B/C1QL3/RAB8A/ATM/NPM1/NUP88/OPHN1/WDPCP/NMD3/PCM1/MIOS/IFT57/SDAD1/PPP3R1/LSG1/IPO9/VPS35/IFT122/RIOK2/IFT46/IFT80/RALA/RALB/RAP1A/ABCE1/TSC1/TUB/EZR/XPO1/DYNC2H1/TTC21B/IFT74/IFT88/NETO2/SEH1L/STX7/OGT/ATAD1/LTV1/NUMB/RAB11A/WASL/KIF3B/WASHC5	64
Cluster 1	GO:0016241	regulation of macroautophagy	59/4179	173/18888	0.000191594	0.010546	0.00970673	DNM1L/TRIM13/NOD1/SNX18/LRRK2/SESN3/CSNK2A2/EXOC8/ADRB2/RAB3GAP1/SCFD1/LARP1/MTOR/RAB3GAP2/SNX5/SESN1/GNAI3/SLC25A4/TBK1/UBQLN1/HTT/PIK3R4/MTM1/NEDD4/PAFAH1B2/SH3GLB1/SNX7/ATP6V1A/ATP6V1B2/PIK3C3/PIK3CA/PIP4K2A/VPS13C/VPS13D/VPS35/EXOC1/TIGAR/ELAPOR1/SNX6/RALB/EXOC4/SCOC/MAP3K7/TSC1/UVRAG/FZD5/FYCO1/EPM2A/PIP4K2C/CASP3/USP30/BECN1/ATG12/ATG5/SPTLC2/SEC22B/VPS26A/FEZ2/RUBCN	59
Cluster 1	GO:0007059	chromosome segregation	125/4179	423/18888	0.000192396	0.010546	0.00970673	ACTR3/ACTR2/MEI4/STAG1/SYCP2/PIBF1/CENPC/STAG2/PTTG2/TLK2/CHEK2/CDCA5/RMI2/CCSAP/CSNK2A2/KIF18B/TTL/DDX3X/DYNC1H1/ARID2/MAPRE1/WAPL/CLASP2/SMC5/ABRAXAS2/RRS1/NCAPD3/CLASP1/HAUS5/PUM2/NIPBL/DCAF13/NSL1/CHMP2B/SENP6/MLH3/TUBGCP4/EML4/CHAMP1/NR3C1/BRD7/ANAPC4/HNRNPU/TUBB8/SKA2/NUP43/INCENP/CENPS/KIF2A/KIF22/KPNB1/KMT5A/MLH1/ATM/RMDN1/DYNC1LI1/ANAPC7/CHMP3/MIS18A/INO80/MAP10/HAUS6/SPDL1/HAUS4/HAUS2/C…	125
Cluster 1	GO:0060996	dendritic spine development	37/4179	96/18888	0.000197271	0.0107184	0.0098654	ABI2/PDLIM5/LRRK2/LPAR1/EIF4G2/EPHA4/EPHB1/ZNF365/CUX2/FMR1/SRGAP2/ZMYND8/SIPA1L1/TANC2/STAU2/DISC1/HDAC2/ARF6/CAPRIN1/MECP2/MEF2C/NDP/PAFAH1B1/PAK2/ASAP1/UBA6/MAPK6/SRGAP2C/CAPRIN2/CDKL5/UBE3A/LRP8/GPRASP3/LLPH/WASL/IQSEC1/CDC42	37
Cluster 1	GO:0034243	regulation of transcription elongation by RNA polymerase II	34/4179	86/18888	0.000199614	0.0107514	0.00989574	ZMYND11/PWWP2A/LEO1/PARP1/ELL2/WDR43/ZMYND8/INTS7/INTS6/HNRNPU/NCBP1/LARP7/CDK12/MED1/INTS8/INTS13/INTS9/EAF2/INTS12/INTS2/SUPT6H/CDC73/ELL3/EAF1/CDK13/RNF8/CCNT1/INTS4/MED14/MED21/MED23/MED17/MED27/MED7	34
Cluster 1	GO:0006622	protein targeting to lysosome	17/4179	33/18888	0.000203209	0.0108506	0.0099871	AP3M1/PIK3R4/HSPA8/LAMP2/NDP/NEDD4/VPS54/PIK3C3/SORT1/SNX16/GNPTAB/NCOA4/AP3B1/BECN1/SCARB2/GCC2/ZFYVE16	17
Cluster 1	GO:0044088	regulation of vacuole organization	25/4179	57/18888	0.000205718	0.0108908	0.010024	SNX18/LRRK2/PIKFYVE/RAB3GAP1/TBC1D12/SCFD1/MTOR/RAB3GAP2/ANXA2/MTM1/SH3GLB1/SNX7/PIP4K2A/TMEM106B/PPP3CB/ELAPOR1/RAB5A/RALB/PIP4K2C/IFT88/BECN1/SCARB2/SEC22B/FEZ2/FNIP1	25
Cluster 1	GO:0051865	protein autoubiquitination	30/4179	73/18888	0.000208219	0.0109297	0.0100599	TRIM13/UHRF2/ERCC8/LRRK2/DTX3L/SASH1/LTN1/RNF11/RNF115/UBE2T/MDM2/TRIM37/NFX1/CNOT4/RNF141/ASB4/MARCHF5/TRIM68/SH3RF1/MARCHF7/TAF1/TRAF6/UBE2D2/UBE3A/OBI1/ITCH/CUL3/TRIM52/CBL/RNF8	30
Cluster 1	GO:0032790	ribosome disassembly	18/4179	36/18888	0.000216449	0.0112663	0.0103696	HBS1L/KLHDC10/RCHY1/LTN1/GIGYF2/MCTS1/MTIF2/TRNT1/MTRES1/ELAC1/ABCE1/GFM2/DENR/USP10/NEMF/MRRF/RNF14/SKIC3	18
Cluster 1	GO:1903051	negative regulation of proteolysis involved in protein catabolic process	29/4179	70/18888	0.000223535	0.0115381	0.0106199	TLK2/TTC36/CSNK2A2/UBXN2A/EPHA4/FHIT/SVIP/AQP11/HIPK2/USP25/HFE/HSP90AB1/MAP1A/MTM1/OPHN1/PHF20L1/UCHL5/PRMT6/MARCHF7/SMARCC1/STYX/TAF1/USP7/USP9X/USP38/OGT/USP14/BAG5/N4BP1	29
Cluster 1	GO:1902116	negative regulation of organelle assembly	22/4179	48/18888	0.000226208	0.0115796	0.010658	YAP1/LRRK2/LPAR1/TRIM32/SCFD1/TBC1D30/GDI2/SMAD4/MAP4/MTM1/TRIM37/WDR44/CDK5RAP2/MDM1/ODF2L/MARCHF7/TCHP/BECN1/USP10/SEC22B/FEZ2/CCP110	22
Cluster 1	GO:0051310	metaphase chromosome alignment	38/4179	100/18888	0.000228893	0.011621	0.0106961	PIBF1/CENPC/CDCA5/TTL/DYNC1H1/MAPRE1/ABRAXAS2/RRS1/NSL1/CHMP2B/EML4/CHAMP1/HNRNPU/SKA2/INCENP/KIF22/KPNB1/MLH1/RMDN1/CHMP3/SPDL1/CENPQ/RB1/ZNF207/DSN1/SEH1L/ABRAXAS1/CUL3/PSRC1/BECN1/CDC23/RAB11A/KNSTRN/ZW10/BUB3/AURKB/VPS4B/CDC42	38
Cluster 1	GO:0044380	protein localization to cytoskeleton	26/4179	61/18888	0.000270846	0.0133853	0.0123201	PIBF1/MID2/CEP250/UBXN2B/TTBK2/DIAPH1/MAPRE1/C2CD3/DISC1/GOLGB1/CHAMP1/GSK3B/HNRNPU/MAP1A/MID1/PCM1/CEP83/BBS4/BICD1/CCDC14/STK3/MCPH1/HOOK3/RAB11A/KIAA0753/CEP350	26
Cluster 1	GO:2000779	regulation of double-strand break repair	47/4179	132/18888	0.000272038	0.0133853	0.0123201	ACTR2/BRD8/CHEK1/SHLD3/HELQ/RMI2/PARP1/PPP4R2/KHDC3L/USP51/DDX11/ARID2/ZNF365/SMCHD1/RNF169/POT1/SETD2/BRD7/KMT5A/KMT5B/SHLD2/RIF1/PBRM1/SPIRE1/PPP4R3B/WDR48/EP400/RAD51/SMARCA2/SMARCC1/TOP2B/TP53BP1/UBE2N/UBE2V2/NSD2/AUNIP/KLHL15/EPC1/YEATS4/DPF1/TRRAP/ATRIP/ACTL6A/RUVBL1/TIMELESS/HELB/MORF4L2	47
Cluster 1	GO:0000054	ribosomal subunit export from nucleus	10/4179	15/18888	0.000274449	0.0133853	0.0123201	NPM1/NUP88/NMD3/SDAD1/LSG1/RIOK2/ABCE1/TSC1/XPO1/LTV1	10
Cluster 1	GO:0033750	ribosome localization	10/4179	15/18888	0.000274449	0.0133853	0.0123201	NPM1/NUP88/NMD3/SDAD1/LSG1/RIOK2/ABCE1/TSC1/XPO1/LTV1	10
Cluster 1	GO:0046831	regulation of RNA export from nucleus	10/4179	15/18888	0.000274449	0.0133853	0.0123201	CPSF6/DHX9/SETD2/NSUN2/IWS1/THOC2/WNK1/SUPT6H/TPR/NUP153	10
Cluster 1	GO:0007004	telomere maintenance via telomerase	29/4179	71/18888	0.000298775	0.0144579	0.0133073	RAD50/CCT4/CCT8/PTGES3/DCP2/DKC1/CCT5/POT1/HNRNPU/HSP90AA1/HSP90AB1/ATM/EXOSC10/GAR1/XRN1/NAT10/MAPK1/RFC1/RPA1/TENT4B/TCP1/XRCC5/HMBOX1/STN1/PIF1/TNKS2/CCT6A/AURKB/NAF1	29
Cluster 1	GO:0006891	intra-Golgi vesicle-mediated transport	17/4179	34/18888	0.000323036	0.0153914	0.0141665	VTI1B/COPA/COPB1/VTI1A/COG2/COPG2/COPZ2/RAB6B/COG6/RAB6A/RAB33B/COG3/RAB6C/NAPG/COPB2/GOSR1/GOSR2	17
Cluster 1	GO:0009112	nucleobase metabolic process	17/4179	34/18888	0.000323036	0.0153914	0.0141665	PAICS/ADK/CPS1/CTPS1/DPYD/MTOR/HPRT1/CMPK1/PPAT/ACP3/MAPK1/CTPS2/RRM1/TYMS/XDH/CAD/GMPS	17
Cluster 1	GO:0099111	microtubule-based transport	69/4179	213/18888	0.000329206	0.0154668	0.0142359	LRPPRC/AP3M2/KIF3A/ODAD3/SSX2IP/AP3S1/CFAP54/NEK10/BBS12/DLG2/DNAH5/DYNC1H1/DYNC1I2/CFAP53/CILK1/TRAK1/KIFAP3/RAB21/KIF1B/AGTPBP1/FBXW11/CABYR/BLOC1S6/COPG2/AP3M1/DNAI1/NPHP3/STAU2/RABGEF1/HTT/HNRNPU/KIF5A/KIF5B/MAP1A/MAP2/MECP2/OPA1/PAFAH1B1/WDPCP/PCM1/SPA17/IFT57/DNAAF2/ARL8B/RHOT1/IFT122/IFT46/IFT80/ARHGAP21/RAB6A/BICD1/BLOC1S5/KIF13A/TRAK2/SPAST/TUB/FYCO1/DYNC2H1/TTC21B/SPEF2/IFT74/SPG11/IFT8…	69
Cluster 1	GO:0031507	heterochromatin formation	39/4179	105/18888	0.000329612	0.0154668	0.0142359	CDKN2B-AS1/CDK2/BAZ1A/SPTY2D1/DNMT1/EZH1/TASOR/UBR2/SMCHD1/RRP8/SUZ12/HDAC2/HMGB1/HNRNPU/MECP2/RLIM/UBR5/POLE3/ATRX/RIF1/RESF1/ATF7IP/LRIF1/ZNFX1/RB1/KDM5A/RBM15/SUV39H1/TPR/XIST/ATF7IP2/TET1/SETDB2/PCGF5/SMARCA5/PPM1D/HAT1/MBD2/TRIP12	39
Cluster 1	GO:0016579	protein deubiquitination	41/4179	112/18888	0.000335504	0.0156249	0.0143814	PSMD14/USP16/STAMBP/CYLD/USP51/USP12/USP33/ABRAXAS2/OTUD3/USP24/USP49/USP25/ATXN3/DESI2/UCHL5/OTUD4/USP47/USP40/YOD1/USP31/USP37/USP46/UCHL3/USP7/BRCC3/VCPIP1/USP9X/ITCH/ABRAXAS1/USP48/USP38/USP32/USP30/USP45/USP13/OTULIN/USP14/USP10/USP8/USP34/USP15	41
Cluster 1	GO:0000075	cell cycle checkpoint signaling	63/4179	191/18888	0.000339375	0.0156872	0.0144388	RAD50/CDK2/TOPBP1/CHEK1/CHEK2/PABIR1/ATF2/MAPK14/DTX3L/UFL1/INTS7/GIGYF2/TIPRL/DONSON/HUS1/INCENP/MDM2/EIF2AK4/NBN/ATM/ORC1/DYNC1LI1/TAOK3/MBTPS2/ETAA1/NSUN2/SPDL1/TIPIN/RFWD3/CDK5RAP2/TAOK1/PTPN11/INIP/RAD51/RBBP8/CCND1/RINT1/TP53BP1/TPR/XPC/ZNF207/BRCC3/RNASEH2B/NEK11/WDR76/CEP63/CDC45/CASP2/RHNO1/ATRIP/ABRAXAS1/CUL4A/CDC14B/NAE1/TIMELESS/CCNG1/ZW10/BUB3/AURKB/CLOCK/TTI1/CDC5L/CDC6	63
Cluster 1	GO:0006470	protein dephosphorylation	68/4179	210/18888	0.000366752	0.0168271	0.0154879	ARPP19/PTPN21/UBLCP1/DUSP18/PPM1K/DUSP4/DUSP6/FKBP1A/PHLPP2/SWAP70/FBXW11/MTOR/CNEP1R1/TIPRL/GSK3B/HTT/HSP90AB1/MGAT5/MTM1/PPP1R12A/NCK1/PDP1/PPM1A/PPM1B/PPP1CB/PPP1CC/PPP1R2/PPP1R8/PPP2CA/PPP2CB/PPP2R1B/PPP2R2A/PPP2R5A/PPP2R5C/PPP2R5E/PPP6R3/PPP3CA/PPP3CB/PPP3R1/LRRC59/PPP4R3A/CTTNBP2NL/PPP4R3B/PPM1H/PDP2/PTPN2/PTPN4/PTPN11/PTPN12/PTPN13/PTPRB/PTPRG/ROCK1/TSC1/YWHAB/CALM1/ILKAP/PPM1D/MASTL/UBASH…	68
Cluster 1	GO:0000910	cytokinesis	62/4179	188/18888	0.000378316	0.0172301	0.0158588	PDCD6IP/ACTR3/ACTR2/STAMBP/SNX18/MITD1/EXOC8/SEPTIN10/SEPTIN8/EXOC6B/ZFYVE26/AHCTF1/CHMP2B/ANK3/SETD2/PIK3R4/DCDC1/INCENP/MYH10/SEPTIN2/ORC4/SH3GLB1/CHMP3/PIK3C3/EXOC6/MAP10/PRPF40A/SEPTIN11/EXOC1/EXOC2/PKN2/KLHL9/SEPTIN3/SPIRE1/BBS4/RASA1/EXOC4/ROCK1/KIF13A/WNK1/SON/SPAST/SPTBN1/UVRAG/CALM1/SHCBP1L/CUL3/PKP4/CDC14B/BECN1/RAB11A/IQGAP1/USP8/AURKB/KIF3B/ROCK2/VPS4B/CCP110/SEPTIN7/WASHC5/CDC6/CDC42	62
Cluster 1	GO:0000819	sister chromatid segregation	73/4179	229/18888	0.000384789	0.017397	0.0160124	STAG1/PIBF1/CENPC/STAG2/CHEK2/CDCA5/RMI2/CCSAP/KIF18B/ARID2/MAPRE1/WAPL/CLASP2/ABRAXAS2/RRS1/NCAPD3/CLASP1/NIPBL/NSL1/CHMP2B/EML4/CHAMP1/BRD7/ANAPC4/HNRNPU/SKA2/INCENP/KIF2A/KIF22/KPNB1/KMT5A/ATM/RMDN1/DYNC1LI1/ANAPC7/CHMP3/INO80/MAP10/SPDL1/PBRM1/CDK5RAP2/RIOK2/BCCIP/RAD21/RB1/SMARCA2/SMARCC1/TOP2B/TPR/ZNF207/SEH1L/DPF1/SMC1A/ABRAXAS1/CUL3/SMARCA5/PSRC1/ACTL6A/BECN1/CDC23/RAB11A/CDC16/BAZ1B/KNST…	73
Cluster 1	GO:1904872	regulation of telomerase RNA localization to Cajal body	11/4179	18/18888	0.000406233	0.01811	0.0166687	CCT4/CCT8/DCP2/DKC1/CCT5/EXOSC10/SHQ1/TCP1/RUVBL1/CCT6A/NAF1	11
Cluster 1	GO:0032984	protein-containing complex disassembly	79/4179	252/18888	0.000406407	0.01811	0.0166687	ZMPSTE24/CFL2/SUPT16H/ADD3/CLTC/CCSAP/MTPN/EIF5AL1/TTBK2/KIF18B/ADRB2/ARID2/EPS8/ETF1/SCAF8/WDR47/SETX/SWAP70/CLASP2/FAF2/CAMSAP2/CLASP1/GSPT2/MFSD8/CHMP2B/GSK3B/GSPT1/TMOD3/UBQLN1/PIK3R4/HSPA8/NCKAP5/KIF2A/KIF5B/KLC1/LAMP2/MAP1A/MID1/ASPH/HDGFL3/LIMA1/VTA1/CHMP3/PEX12/PIK3C3/PIK3CA/MTRF1L/STX17/OGFOD1/CARMIL1/EIF5A2/SNX14/TAOK1/MICAL3/TWF1/PEX2/ABCE1/ATXN7/NAPB/SET/WNK1/SMARCC1/SPAST/SPTBN1/UVRA…	79
Cluster 1	GO:0030705	cytoskeleton-dependent intracellular transport	65/4179	200/18888	0.000436078	0.0192933	0.0177579	LRPPRC/TUBA1B/AP3M2/KIF3A/SSX2IP/AP3S1/BBS12/DLG2/DYNC1H1/DYNC1I2/CILK1/TRAK1/KIFAP3/RAB21/KIF1B/AGTPBP1/FBXW11/KIF13B/TANC2/BLOC1S6/COPG2/AP3M1/STAU2/RABGEF1/HTT/HNRNPU/KIF5A/KIF5B/MAP1A/MAP2/MECP2/MYO10/OPA1/PAFAH1B1/WDPCP/PCM1/IFT57/CCDC186/ARL8B/RHOT1/IFT122/IFT46/IFT80/ARHGAP21/RAB6A/BICD1/BLOC1S5/KIF13A/TRAK2/SPAST/TUB/FYCO1/DYNC2H1/TTC21B/MAP6D1/IFT74/SPG11/IFT88/HOOK3/MGARP/TUBA1C/AP3B1/W…	65
Cluster 1	GO:0051648	vesicle localization	69/4179	215/18888	0.000442931	0.0194575	0.017909	CDH3/PDCD6IP/AP3M2/TMED2/TMED10/KIF3A/AP3S1/LRRK2/TRAPPC6B/BBS5/EXOC8/FAM91A1/AP1G1/TRAPPC8/TRAK1/KIFAP3/CLASP2/EXOC6B/FBXW11/CLASP1/TANC2/BLOC1S6/AP3M1/HTT/ITGA4/KIF5A/KIF5B/MAP2/MECP2/PAFAH1B1/SAR1B/EXOC6/CCDC186/BBS7/AP1AR/WDR11/EXOC1/EXOC2/TBC1D23/SAR1A/RAB27A/KLHL12/EXOC4/TRAPPC11/SDC1/SDC4/BLOC1S5/KIF13A/TRAPPC2/TRAK2/FYCO1/TRAPPC13/SPG11/STAM/MKKS/PICALM/ARL6/CUL3/AP3B1/USO1/GBF1/RAB11A/SN…	69
Cluster 1	GO:0006401	RNA catabolic process	118/4179	404/18888	0.000469866	0.0204954	0.0188643	LRPPRC/TOB1/RIDA/SYNCRIP/ERN2/IGF2BP1/IGF2BP2/HBS1L/POP1/EXOSC8/DIS3L/EXOSC6/NUDT16/MAPK14/RBM33/DHX9/TENT2/DCP2/DKC1/TRDMT1/AGO3/PDE12/ETF1/PATL1/RBM24/FEN1/XRN2/FASTKD2/DIS3/CNOT1/SAMD4A/SMG1/TNRC6B/ZC3H4/FMR1/LARP1/PUM2/DICER1/TARDBP/MTREX/LSM5/GSPT2/CNOT6L/YTHDF3/PAN3/UPF2/GIGYF2/SERBP1/AGO1/TNRC6A/GRSF1/GSPT1/SENP1/CNOT7/HNRNPD/HNRNPU/IREB2/MALAT1/CAPRIN1/MLH1/NCBP1/ATM/CNOT4/NPM1/EXOSC3/TRN…	118
Cluster 1	GO:0008088	axo-dendritic transport	30/4179	76/18888	0.000476398	0.020635	0.0189928	AP3M2/KIF3A/AP3S1/DLG2/DYNC1H1/TRAK1/RAB21/KIF1B/AGTPBP1/FBXW11/BLOC1S6/AP3M1/STAU2/RABGEF1/HNRNPU/KIF5A/KIF5B/MAP1A/MAP2/MECP2/OPA1/PAFAH1B1/ARL8B/BLOC1S5/TRAK2/SPAST/SPG11/MGARP/AP3B1/KIF3B	30
Cluster 1	GO:0034085	establishment of sister chromatid cohesion	8/4179	11/18888	0.000490272	0.0208185	0.0191616	STAG1/STAG2/DDX11/NIPBL/RAD21/NAA50/SMC1A/SMC3	8
Cluster 1	GO:0071044	histone mRNA catabolic process	8/4179	11/18888	0.000490272	0.0208185	0.0191616	TENT2/DCP2/ATM/EXOSC10/XRN1/MTPAP/TENT4B/SSB	8
Cluster 1	GO:0042594	response to starvation	68/4179	212/18888	0.000493304	0.0208185	0.0191616	ATG7/LRRK2/CPS1/ATF2/SESN3/KICS2/GPR155/BMT2/BHLHA15/EIF2S1/USP33/LARP1/RRP8/MTOR/AOC1/FBXO22/TBL2/VPS41/SESN1/TNRC6A/GPT/DNAJC15/HFE/PIK3R4/HSPA8/ACADM/IFI16/FAS/ACAT1/LAMP2/ATXN3/EIF2AK4/SH3GLB1/LARS1/PIK3C3/SLC38A2/MIOS/PPARA/UGT1A1/IMPACT/PRKAA1/PRKD1/MAPK1/ELAPOR1/PEX2/RALB/BMPR2/SP1/SRD5A1/SUV39H1/TSC1/UCP2/WRN/YWHAG/YWHAZ/CAD/SEH1L/GNPAT/LRP11/PPM1D/CBL/BECN1/MYH13/TTC5/XPR1/ATG5/FNIP1/TBC…	68
Cluster 1	GO:0043484	regulation of RNA splicing	61/4179	186/18888	0.000494077	0.0208185	0.0191616	RBM12/MBNL2/RBM5/SRRM1/DDX17/KHDRBS3/CELF2/SRSF10/RBM24/SETX/RRP1B/FMR1/SF3B3/TAF5L/RBMX/ZNF638/RBM20/ZNF326/ILDR1/GRSF1/TRA2A/HNRNPH3/HNRNPU/RBM12B/NCBP1/NPM1/NUP98/RBMXL1/LARP7/PIK3R1/EXOSC10/SLC38A2/RBFOX1/SUPT20H/MBNL3/CLK4/CWC22/PTBP2/RBM25/REST/ATXN7/SRSF1/SRSF2/SRSF6/SFSWAP/TRA2B/RBM15/METTL4/UPF3B/SON/SRPK1/SRPK2/TIA1/C1QBP/WDR77/TRRAP/NSRP1/HNRNPLL/QKI/THRAP3/PTBP3	61
Cluster 1	GO:0022604	regulation of cell morphogenesis	77/4179	246/18888	0.00050226	0.0209568	0.019289	PLXNC1/ZMPSTE24/WASF3/BVES/LARP4/FMNL2/PDZD8/FGD4/FITM2/CRK/SYNE3/DIAPH1/DLG1/LPAR1/EFNA5/EPHA4/EPS8/FGD2/RIMS1/RAB21/EPB41L3/KANK1/DNMBP/CUX2/FN1/RHOQ/CDC42EP4/CORO1C/BRWD3/STAU2/SH3KBP1/ANXA1/HEXB/ARPIN/PEAK3/KIT/CAPRIN1/MECP2/MKLN1/MSN/MYH10/MYO9A/MYO10/NF2/PAFAH1B1/ITSN2/WDPCP/BCL11A/PLXNA2/BRWD1/PHIP/PRPF40A/PARVA/FGD6/CDC42SE2/PTK2/RASA1/CCL7/CCL11/CAPRIN2/CDKL5/SYT1/EZR/ZNF135/LRP8/MYH14/G…	77
Cluster 1	GO:0007029	endoplasmic reticulum organization	37/4179	100/18888	0.000504128	0.0209568	0.019289	CERT1/RTN3/RAB10/TMED2/LRRK2/TOR1AIP2/SPTSSB/REEP3/RAB3GAP1/RAB18/EMC1/ARL6IP1/TRAM1/RAB3GAP2/ATL3/MIA3/LMAN1/ATL1/TMEM38B/TMEM33/CCDC47/RTN4/ESYT2/ATL2/WNK1/GET1/VCPIP1/LNPK/POLR2M/ZBED3/CAV2/VAPB/VAPA/MMGT1/EMC2/TRAM2/DOP1B	37
Cluster 1	GO:0000729	DNA double-strand break processing	12/4179	21/18888	0.00052145	0.0215324	0.0198188	RAD50/HELQ/NBN/RNF138/EXD2/SMARCAD1/RAD52/RBBP8/UBE2N/UBE2V2/SLX4/HELB	12
Cluster 1	GO:0007080	mitotic metaphase chromosome alignment	25/4179	60/18888	0.000533887	0.0219	0.0201571	PIBF1/CENPC/CDCA5/MAPRE1/RRS1/CHMP2B/EML4/CHAMP1/HNRNPU/SKA2/INCENP/KIF22/KPNB1/RMDN1/CHMP3/SPDL1/SEH1L/CUL3/PSRC1/BECN1/CDC23/RAB11A/ZW10/AURKB/VPS4B	25
Cluster 1	GO:0000077	DNA damage checkpoint signaling	44/4179	125/18888	0.000555265	0.022627	0.0208263	CDK2/TOPBP1/CHEK1/CHEK2/ATF2/MAPK14/DTX3L/UFL1/INTS7/GIGYF2/TIPRL/DONSON/HUS1/MDM2/EIF2AK4/NBN/ATM/TAOK3/MBTPS2/ETAA1/TIPIN/RFWD3/TAOK1/PTPN11/RAD51/CCND1/RINT1/TP53BP1/XPC/BRCC3/RNASEH2B/NEK11/WDR76/CEP63/CASP2/RHNO1/ATRIP/ABRAXAS1/CUL4A/CDC14B/CCNG1/CLOCK/TTI1/CDC5L	44
Cluster 1	GO:0006997	nucleus organization	49/4179	143/18888	0.00056624	0.0227066	0.0208995	USPL1/ZMPSTE24/EMG1/CHEK1/NUP35/UBXN2B/BROX/UBXN2A/DDX11/REEP3/LPIN1/PSME4/NEMP1/SYNE1/RRP8/TARDBP/PITPNB/AHCTF1/CHMP2B/TOR1AIP1/PYGO1/SERBP1/HIPK2/HMGB2/AGFG1/NUP98/PAFAH1B1/GOLM1/CHMP3/NUP133/PRKCA/PARP11/NUP107/RTN4/ATXN7/SPAST/SRPK1/SRPK2/SUV39H1/TMF1/TPR/VRK1/EPC1/SEH1L/POLR1B/SMARCA5/RNF8/VPS4B/NUP153	49
Cluster 1	GO:0006893	Golgi to plasma membrane transport	24/4179	57/18888	0.00057058	0.0227066	0.0208995	LYPLA1/ARFGEF2/RAB10/EXOC8/CNST/ACSL3/EXOC6B/ATP2C1/GOLGA4/ANK3/GOLGA7/CCDC93/EXOC6/GOLPH3L/EXOC1/EXOC2/GOPC/EXOC4/KIF13A/SPTBN1/BLZF1/RABEP1/VAMP3/PREPL	24
Cluster 1	GO:0009411	response to UV	52/4179	154/18888	0.000580406	0.0227066	0.0208995	POLD3/ERCC8/DCUN1D3/PARP1/MAPK14/EGFR/EIF2S1/PRIMPOL/EP300/ERCC4/ERCC5/OPN5/FECH/FEN1/ZBTB1/TRIM32/GNAT2/MSH6/HUS1/MDM2/EIF2AK4/NEDD4/NPM1/REV1/PIK3R1/INO80/PPID/TIPIN/USP47/PRKAA1/UVSSA/CCND1/OPN1SW/RO60/TAF1/UBE2A/WRN/XPA/XPC/CASP3/RHNO1/SPRTN/ZRANB3/RHBDD1/CUL4B/CUL4A/CAT/MAP4K3/AURKB/TP53INP1/N4BP1/CDC25A	52
Cluster 1	GO:0031929	TOR signaling	55/4179	165/18888	0.000586106	0.0227066	0.0208995	ZMPSTE24/RFFL/SESN3/KICS2/CSNK1A1/GPR155/SLC38A9/BMT2/UBR1/EIF4EBP2/EP300/UBR2/LARP1/MTOR/MFSD8/TIPRL/FBXO9/DISC1/SESN1/GPR137C/TBK1/GSK3B/LIPA/ATXN3/MTM1/ATM/LARS1/NLK/PIK3CA/MIOS/UBE2W/PRKAA1/PRKACB/FNIP2/MEAK7/RPS6KB1/DEPTOR/TSC1/UBE2N/UBE3A/YWHAG/YWHAZ/USP7/MAPKAP1/EPM2A/SEH1L/USP9X/CUL3/USP32/OGT/LAMTOR3/TBCK/SYAP1/FNIP1/TTI1	55
Cluster 1	GO:0000086	G2/M transition of mitotic cell cycle	47/4179	136/18888	0.000586514	0.0227066	0.0208995	RAD50/CDK2/ARPP19/TOPBP1/CHEK1/CHEK2/PABIR1/FBXL7/PLCB1/DONSON/HUS1/NBN/ATM/ORC1/RRM2B/TAOK3/MBTPS2/PPME1/CDK14/USP47/PKIA/TAOK1/INIP/RAD21/RBBP8/CCND1/RINT1/RRM1/TAF2/UBE2A/WEE1/BRCC3/RNASEH2B/CALM1/DBF4B/ABRAXAS1/PPM1D/MASTL/CDC14B/RAB11A/NAE1/CCNG1/LATS1/AURKB/VPS4B/CDC6/CDC25A	47
Cluster 1	GO:0006206	pyrimidine nucleobase metabolic process	10/4179	16/18888	0.000586545	0.0227066	0.0208995	CPS1/CTPS1/DPYD/MTOR/CMPK1/MAPK1/CTPS2/RRM1/TYMS/CAD	10
Cluster 1	GO:0016078	tRNA catabolic process	10/4179	16/18888	0.000586545	0.0227066	0.0208995	POP1/EXOSC8/TRDMT1/DICER1/EXOSC3/TRNT1/EXOSC9/EXOSC10/NSUN2/ELAC2	10
Cluster 1	GO:0099149	regulation of postsynaptic neurotransmitter receptor internalization	10/4179	16/18888	0.000586545	0.0227066	0.0208995	GSG1L/LPAR1/EFNB2/SYNE1/HIP1/OPHN1/PPP3R1/RALA/ATAD1/NUMB	10
Cluster 1	GO:0032092	positive regulation of protein binding	23/4179	54/18888	0.000607049	0.0232103	0.0213631	LRRK2/DTX3L/EPB41/FKBP1A/USP33/HIPK2/GSK3B/ANXA2/HFE/IDE/MARK3/NVL/NMD3/PPP2CA/PPP2CB/RALB/AKTIP/STK3/STK4/TAF1/USP9X/NRP1/RAPGEF2	23
Cluster 1	GO:1990928	response to amino acid starvation	23/4179	54/18888	0.000607049	0.0232103	0.0213631	ATF2/SESN3/KICS2/GPR155/BMT2/EIF2S1/LARP1/MTOR/SESN1/FAS/ATXN3/EIF2AK4/SH3GLB1/LARS1/SLC38A2/MIOS/IMPACT/PRKD1/MAPK1/PEX2/UCP2/SEH1L/BECN1	23
Cluster 1	GO:0006903	vesicle targeting	27/4179	67/18888	0.000612839	0.0232879	0.0214345	TMED2/TMED10/TRAPPC6B/EXOC8/FAM91A1/TRAPPC8/CLASP2/EXOC6B/CLASP1/SAR1B/EXOC6/AP1AR/WDR11/EXOC1/EXOC2/TBC1D23/SAR1A/KLHL12/EXOC4/TRAPPC11/TRAPPC2/TRAPPC13/CUL3/GBF1/SNAP23/TRIP11/SNAP29	27
Cluster 1	GO:0016311	dephosphorylation	93/4179	309/18888	0.000622322	0.023504	0.0216335	ARPP19/PTPN21/FRA10AC1/DUSP15/UBLCP1/PTPDC1/DUSP19/DUSP18/PPM1K/DUSP4/DUSP6/FBP1/FKBP1A/INPP5F/SACM1L/PHLPP2/SWAP70/FBXW11/MTOR/ALPL/CNEP1R1/TIPRL/GSK3B/HTT/HSP90AB1/PLPP6/MEF2C/MGAT5/MTM1/PPP1R12A/NCK1/OCRL/MTMR12/PDP1/PPM1A/PPM1B/ACP3/PPP1CB/PPP1CC/PPP1R2/PPP1R8/PPP2CA/PPP2CB/PPP2R1B/PPP2R2A/PPP2R5A/PPP2R5C/PPP2R5E/PPP6R3/PPP3CA/PPP3CB/PPP3R1/LRRC59/PIP4P2/PPP4R3A/CTTNBP2NL/PPP4R3B/PPM1H/PDP2/P…	93
Cluster 1	GO:0032388	positive regulation of intracellular transport	48/4179	140/18888	0.000631315	0.0236992	0.0218131	RAPGEF3/ANP32B/CPSF6/PDCD10/MAPK14/DAB2/DHX9/DYNC1H1/EP300/RUFY3/RAB21/ICE1/TARDBP/GLI3/GSK3B/ANXA2/HSP90AA1/JAK2/IPO5/SMAD3/MAP2/MDM2/MECP2/MSN/NEDD4/NF2/PCM1/SAR1B/PCNT/ZDHHC2/UBR5/CTDSPL2/PIK3R1/PPM1A/TMEM30A/RIOK2/PRKD1/SAR1A/MAVS/SCP2/TPR/EZR/PGAP1/CEP290/MTMR2/PDCD5/EDEM1/CDC42	48
Cluster 1	GO:0008089	anterograde axonal transport	22/4179	51/18888	0.000642435	0.0239713	0.0220636	AP3M2/KIF3A/AP3S1/DLG2/TRAK1/RAB21/KIF1B/AGTPBP1/BLOC1S6/AP3M1/KIF5A/KIF5B/MAP1A/MAP2/MECP2/ARL8B/BLOC1S5/TRAK2/SPAST/MGARP/AP3B1/KIF3B	22
Cluster 1	GO:0048278	vesicle docking	26/4179	64/18888	0.000663581	0.0246121	0.0226534	STX6/VTI1B/BVES/EXOC8/RAB12/STX2/EXOC6B/STX12/BLOC1S6/KCNB1/RAB8A/CEP83/RAB8B/EXOC6/SYTL2/STX17/EXOC1/EXOC2/RALB/EXOC4/STXBP3/SYT1/STX7/CAV2/USO1/VAMP3	26
Cluster 1	GO:1903829	positive regulation of protein localization	137/4179	483/18888	0.000671258	0.0247487	0.022779	SAE1/DNM1L/HUWE1/RAPGEF3/YAP1/IPO7/ANP32B/CCT4/CCT8/SEC24A/PGRMC1/TMED10/KAT7/CEP250/PDCD10/CRK/CRKL/PARP1/MAPK14/CSNK2A2/DTX3L/CEP120/CYLD/CNST/UBL4B/DKC1/DLG1/ABAT/EGF/EGFR/EP300/EPB41/EPB41L2/ACSL3/FGB/RAB11FIP2/RUFY3/CCT5/PLCB1/ICE1/FNTA/TARDBP/CD2AP/MPC2/ZDHHC5/WWTR1/GCG/ATP2C1/SERP1/ARHGEF16/TMEM97/GLI3/GLUD1/GPR27/ANK3/GSK3B/HSP90AA1/HSP90AB1/ITGAM/ITGB1/JAK2/KCNB1/KIF5B/ARF6/IPO5/SMAD3/MA…	137
Cluster 1	GO:1902017	regulation of cilium assembly	29/4179	74/18888	0.00067528	0.0247496	0.0227799	YAP1/ODAD3/CEP120/CYLD/LPAR1/TAPT1/TRIM32/ATMIN/TBC1D30/GDI2/GSK3B/HTT/NOTO/MAP4/WDPCP/WDR44/CENPJ/ODF2L/BBS4/ATG3/MARCHF7/CDKL5/IFT88/TCHP/RAB11A/ATG5/CEP135/CCP110/SEPTIN7	29
Cluster 1	GO:0006541	glutamine metabolic process	14/4179	27/18888	0.00067942	0.0247549	0.0227848	CPS1/CTPS1/GFPT1/GLS/GLUD1/MECP2/ASNSD1/PPAT/CTPS2/UCP2/CAD/SLC38A1/GMPS/GLYATL1	14
Cluster 1	GO:2000058	regulation of ubiquitin-dependent protein catabolic process	55/4179	166/18888	0.000690505	0.0250116	0.0230211	CDK2/TLK2/GLMN/PABIR1/LRRK2/SOCS4/TTC36/CSNK1A1/CSNK2A2/ZNF418/DAB2/EGF/FHIT/AGTPBP1/UFL1/HECTD1/RCHY1/FBXO22/DISC1/DESI1/HIPK2/GSK3B/HFE/UBE2K/HSP90AB1/MAP1A/MDM2/ATXN3/MTM1/PHF20L1/UCHL5/PRMT6/BBS7/MAPK9/PTK2/SH3RF1/RAD23B/COP1/TMEM168/SMARCC1/STYX/TAF1/UBE3A/XPO1/USP7/ZYG11B/USP9X/USP38/OGT/PIAS1/USP14/LATS1/BAG5/SOCS5/N4BP1	55
Cluster 1	GO:0010506	regulation of autophagy	105/4179	357/18888	0.000717187	0.0258271	0.0237716	DNM1L/TRIM13/ZMPSTE24/NOD1/TLK2/MID2/SNX18/OSBPL7/LRRK2/SESN3/CSNK2A2/EXOC8/ADRB2/EIF4G2/EP300/ERCC4/ATF6/RAB3GAP1/TRIM32/USP33/TAB2/SCFD1/LARP1/UFL1/MTOR/MFSD8/TAB3/RAB3GAP2/SVIP/FBXL2/ABL2/SNX5/SESN1/GNAI3/SETD2/SLC25A4/TBK1/GSK3B/UBQLN1/HTT/PIK3R4/HMGB1/ACER2/IFI16/RFPL4A/IFNB1/TRIM23/LEPR/RAB8A/MTM1/ATM/NEDD4/PAFAH1B2/SH3GLB1/SNX7/ATP6V1A/ATP6V1B2/PIK3C2A/PIK3C3/PIK3CA/PIK3CB/PIP4K2A/TRIM34/V…	105
Cluster 1	GO:0090140	regulation of mitochondrial fission	15/4179	30/18888	0.000722708	0.0258754	0.0238162	DNM1L/RALBP1/LRRK2/C11orf65/DDHD2/CYRIB/MIEF1/PPARG/MARCHF5/VPS35/SPIRE1/RALA/TMEM135/DDHD1/MCU	15
Cluster 1	GO:0032435	negative regulation of proteasomal ubiquitin-dependent protein catabolic process	17/4179	36/18888	0.00075259	0.0265702	0.0244556	TLK2/TTC36/FHIT/HFE/HSP90AB1/MAP1A/MTM1/PHF20L1/UCHL5/SMARCC1/STYX/USP7/USP9X/USP38/OGT/BAG5/N4BP1	17
Cluster 1	GO:0010508	positive regulation of autophagy	51/4179	152/18888	0.000767828	0.0265702	0.0244556	TRIM13/NOD1/MID2/SNX18/LRRK2/SESN3/ADRB2/ATF6/RAB3GAP1/TRIM32/LARP1/UFL1/RAB3GAP2/SVIP/SESN1/GNAI3/SETD2/SLC25A4/TBK1/GSK3B/HTT/HMGB1/RFPL4A/IFNB1/TRIM23/PAFAH1B2/SH3GLB1/SNX7/PIK3C2A/PIK3CB/PIP4K2A/TRIM34/TRIM68/VPS13D/PRKAA1/PRKD1/ELAPOR1/RALB/SCOC/ROCK1/DEPTOR/MAP3K7/UVRAG/FYCO1/EPM2A/PIP4K2C/BECN1/MTDH/TP53INP1/SPTLC2/RB1CC1	51
Cluster 1	GO:0032786	positive regulation of DNA-templated transcription, elongation	24/4179	58/18888	0.000771302	0.0265702	0.0244556	KAT7/SUPT16H/PWWP2A/LEO1/PARP1/SCAF8/ELL2/ZMYND8/HMGN1/NCBP1/CDK12/MED1/SUPT6H/CDC73/ELL3/CDK13/CCNT1/CCNT2/MED14/MED21/MED23/MED17/MED27/MED7	24
Cluster 1	GO:0090670	RNA localization to Cajal body	11/4179	19/18888	0.00077214	0.0265702	0.0244556	CCT4/CCT8/DCP2/DKC1/CCT5/EXOSC10/SHQ1/TCP1/RUVBL1/CCT6A/NAF1	11
Cluster 1	GO:0090671	telomerase RNA localization to Cajal body	11/4179	19/18888	0.00077214	0.0265702	0.0244556	CCT4/CCT8/DCP2/DKC1/CCT5/EXOSC10/SHQ1/TCP1/RUVBL1/CCT6A/NAF1	11
Cluster 1	GO:0090672	telomerase RNA localization	11/4179	19/18888	0.00077214	0.0265702	0.0244556	CCT4/CCT8/DCP2/DKC1/CCT5/EXOSC10/SHQ1/TCP1/RUVBL1/CCT6A/NAF1	11
Cluster 1	GO:0090685	RNA localization to nucleus	11/4179	19/18888	0.00077214	0.0265702	0.0244556	CCT4/CCT8/DCP2/DKC1/CCT5/EXOSC10/SHQ1/TCP1/RUVBL1/CCT6A/NAF1	11
Cluster 1	GO:0050684	regulation of mRNA processing	46/4179	134/18888	0.000784978	0.0268028	0.0246698	RBM5/SRRM1/DDX17/KHDRBS3/CELF2/SRSF10/DHX9/RBM24/FMR1/RBMX/RBM20/TRA2A/HNRNPU/NCBP1/NPM1/NUP98/RBMXL1/LARP7/EXOSC10/RBFOX1/MAGOHB/IWS1/CWC22/RBM25/REST/SAFB/SRSF2/SRSF6/SFSWAP/TRA2B/RBM15/UPF3B/SON/SRPK1/SRPK2/SUPT6H/TIA1/C1QBP/WDR77/CDC73/PTCD2/SLTM/ZC3H14/NSRP1/QKI/THRAP3	46
Cluster 1	GO:0120032	regulation of plasma membrane bounded cell projection assembly	65/4179	204/18888	0.000787555	0.0268028	0.0246698	ACTR3/ACTR2/ABI2/YAP1/NCKAP1/ODAD3/RAB3IP/CEP120/CYLD/LPAR1/TAPT1/EPS8/FER/TRIM32/KANK1/ATMIN/FMR1/TBC1D30/RHOQ/CDC42EP4/CORO1C/ZMYND8/MTOR/FAM98A/GDI2/STAU2/GPM6A/GSK3B/HTT/HSP90AA1/NOTO/KIT/ARF6/MAP4/MYO10/P2RX7/WDPCP/PFN2/PIK3CA/PIK3R1/ATP7A/WDR44/ABITRAM/CENPJ/ODF2L/TWF1/BBS4/RAB5A/RALA/ATG3/MARCHF7/SRGAP2C/CDKL5/KLF5/IFT88/ARHGAP24/TCHP/RAB11A/NRP1/WASL/ATG5/CEP135/CCP110/SEPTIN7/CDC42	65
Cluster 1	GO:0006278	RNA-templated DNA biosynthetic process	30/4179	78/18888	0.000793233	0.0268485	0.0247118	RAD50/CCT4/CCT8/PTGES3/DCP2/DKC1/CCT5/POT1/HNRNPU/HSP90AA1/HSP90AB1/ATM/EXOSC10/GAR1/XRN1/NAT10/MAPK1/RFC1/RPA1/TENT4B/TCP1/TEP1/XRCC5/HMBOX1/STN1/PIF1/TNKS2/CCT6A/AURKB/NAF1	30
Cluster 1	GO:0032392	DNA geometric change	32/4179	85/18888	0.000831454	0.0279658	0.0257402	RAD50/G3BP1/HELQ/DDX1/DDX3X/DHX9/DDX11/SETX/MCM9/XRCC6/POT1/HMGB1/HMGB2/HMGB3/MCM4/MCM6/NBN/GINS2/CHD8/RAD51/RECQL/RFC4/RFC5/GINS3/WRN/XRCC5/MTERF1/PIF1/CDC45/ZRANB3/RUVBL1/HELB	32
Cluster 1	GO:0050000	chromosome localization	42/4179	120/18888	0.000835272	0.0279658	0.0257402	ACTR3/ACTR2/PIBF1/CENPC/CDCA5/TTL/DYNC1H1/MAPRE1/ABRAXAS2/RRS1/NSL1/CHMP2B/EML4/CHAMP1/HNRNPU/SKA2/INCENP/KIF22/KPNB1/MLH1/ATM/NUP98/RMDN1/CHMP3/SPDL1/CENPQ/RB1/ZNF207/DSN1/SEH1L/ABRAXAS1/CUL3/PSRC1/BECN1/CDC23/RAB11A/KNSTRN/ZW10/BUB3/AURKB/VPS4B/CDC42	42
Cluster 1	GO:0010212	response to ionizing radiation	47/4179	138/18888	0.000841753	0.0280197	0.0257897	ZMPSTE24/NET1/YAP1/TLK2/TOPBP1/CHEK2/ERCC8/CYP2R1/IKBIP/DCUN1D3/PARP1/MAPK14/XRRA1/GADD45A/EYA3/XRCC6/NIPBL/INTS7/GRB2/HUS1/IFI16/KARS1/LIG4/MDM2/MECP2/ATM/INO80/RFWD3/PRKAA1/TIGAR/INIP/RAD51/RRM1/CCL7/COP1/DCLRE1C/TP53BP1/WRN/XRCC4/XRCC5/BRCC3/CASP3/RHNO1/ABRAXAS1/CBL/RNF8/CLOCK	47
Cluster 1	GO:0007051	spindle organization	63/4179	197/18888	0.000845928	0.0280197	0.0257897	STAG1/PIBF1/STAG2/SUGT1/CHEK2/CLTC/CCSAP/CEP120/DLG1/DYNC1H1/MAPRE1/CLASP2/ABRAXAS2/CLASP1/HAUS5/DCAF13/CHMP2B/SENP6/TUBGCP4/WDR62/HNRNPU/TUBB8/INCENP/KIF2A/KPNB1/MAP4/MLH1/RMDN1/SBDS/PCNT/CHMP3/ATRX/INO80/MAP10/HAUS6/HAUS4/HAUS2/INTS13/CENPJ/BCCIP/STARD9/CEP126/CENPH/SPAST/TBCE/TPR/UVRAG/EZR/ZNF207/AUNIP/HAUS3/CEP63/SMC1A/ABRAXAS1/PSRC1/RAB11A/KNSTRN/SMC3/AURKB/KIF3B/VPS4B/NCOR1/WASHC5	63
Cluster 1	GO:0071103	DNA conformation change	34/4179	92/18888	0.000854366	0.0281486	0.0259084	RAD50/G3BP1/HELQ/DDX1/DDX3X/DHX9/DDX11/SETX/MCM9/XRCC6/POT1/HMGB1/HMGB2/HMGB3/MCM4/MCM6/NBN/GINS2/CHD8/RAD51/RECQL/RFC4/RFC5/GINS3/TOP1/TOP2B/WRN/XRCC5/MTERF1/PIF1/CDC45/ZRANB3/RUVBL1/HELB	34
Cluster 1	GO:0038202	TORC1 signaling	36/4179	99/18888	0.000864134	0.0283198	0.026066	SESN3/KICS2/CSNK1A1/GPR155/SLC38A9/BMT2/EP300/LARP1/MTOR/MFSD8/SESN1/GPR137C/TBK1/ATXN3/ATM/LARS1/NLK/MIOS/UBE2W/PRKAA1/PRKACB/FNIP2/RPS6KB1/DEPTOR/TSC1/UBE2N/UBE3A/YWHAG/YWHAZ/USP7/SEH1L/CUL3/USP32/OGT/LAMTOR3/FNIP1	36
Cluster 1	GO:0072666	establishment of protein localization to vacuole	26/4179	65/18888	0.000875838	0.0284028	0.0261424	STAM2/VPS37A/VPS13A/VPS8/AP3M1/VPS41/PIK3R4/HSPA8/LAMP2/NDP/NEDD4/VPS36/VPS54/PIK3C3/VPS13C/VPS13D/SORT1/SNX16/GNPTAB/STAM/NCOA4/AP3B1/BECN1/SCARB2/GCC2/ZFYVE16	26
Cluster 1	GO:0098930	axonal transport	26/4179	65/18888	0.000875838	0.0284028	0.0261424	AP3M2/KIF3A/AP3S1/DLG2/DYNC1H1/TRAK1/RAB21/KIF1B/AGTPBP1/FBXW11/BLOC1S6/AP3M1/KIF5A/KIF5B/MAP1A/MAP2/MECP2/OPA1/PAFAH1B1/ARL8B/BLOC1S5/TRAK2/SPAST/MGARP/AP3B1/KIF3B	26
Cluster 1	GO:0140053	mitochondrial gene expression	54/4179	164/18888	0.000904884	0.0291263	0.0268083	LRPPRC/MRPS30/MRPL3/MALSU1/EARS2/MTERF4/FASTKD2/LARS2/MTO1/PTCD1/GATC/MRPL42/MRPL13/MRPL15/MTIF2/MTERF3/TRNT1/MTRES1/MRPL30/MRPL35/MRPL39/MTRF1L/MRPL50/TRIT1/RMND1/PTCD3/MTPAP/DARS2/MRPS10/QRSL1/PRKAA1/IARS2/MRPS22/RARS2/TRMT5/MRPS35/ELAC2/MRPS25/METTL4/MRPS5/MRPL1/TFAM/C1QBP/FASTKD3/FASTKD1/TEFM/MTERF1/METTL8/MTERF2/GFM2/GFM1/PNPT1/ALKBH1/PRORP	54
Cluster 1	GO:0000963	mitochondrial RNA processing	12/4179	22/18888	0.000916956	0.0291263	0.0268083	FASTKD2/MTO1/TRNT1/TRIT1/MTPAP/TRMT5/ELAC2/FASTKD3/FASTKD1/METTL8/PNPT1/PRORP	12
Cluster 1	GO:0015919	peroxisomal membrane transport	12/4179	22/18888	0.000916956	0.0291263	0.0268083	TRIM37/RAB8B/PEX1/PEX7/PEX12/PEX13/PEX19/ABCD3/PEX2/USP9X/LONP2/PEX3	12
Cluster 1	GO:0043574	peroxisomal transport	12/4179	22/18888	0.000916956	0.0291263	0.0268083	TRIM37/RAB8B/PEX1/PEX7/PEX12/PEX13/PEX19/ABCD3/PEX2/USP9X/LONP2/PEX3	12
Cluster 1	GO:0061640	cytoskeleton-dependent cytokinesis	41/4179	117/18888	0.00093064	0.0294101	0.0270695	PDCD6IP/ACTR3/ACTR2/STAMBP/SNX18/MITD1/EXOC8/SEPTIN10/SEPTIN8/EXOC6B/ZFYVE26/CHMP2B/ANK3/DCDC1/INCENP/MYH10/SEPTIN2/ORC4/CHMP3/EXOC6/SEPTIN11/EXOC1/EXOC2/SEPTIN3/SPIRE1/BBS4/RASA1/EXOC4/ROCK1/WNK1/SON/SPAST/SPTBN1/SHCBP1L/IQGAP1/USP8/AURKB/ROCK2/VPS4B/SEPTIN7/WASHC5	41
Cluster 1	GO:2001252	positive regulation of chromosome organization	39/4179	110/18888	0.000949223	0.0298451	0.0274699	RAD50/CDK2/CCT4/CCT8/DDX11/DKC1/FEN1/CCT5/SMC5/TASOR/NCAPD3/POT1/HNRNPD/LIG4/NBN/ATM/UCHL5/ATRX/INO80/RESF1/ATF7IP/MAPK1/RAD21/TCP1/TPR/XRCC5/HMBOX1/ATF7IP2/TNKS2/SHCBP1L/SETDB2/SLX4/ACTL6A/RUVBL1/CCT6A/AURKB/NAF1/ACTR8/NCAPD2	39
Cluster 1	GO:0006406	mRNA export from nucleus	28/4179	72/18888	0.000955453	0.0298893	0.0275105	EIF4E/SMG1/NUP160/FMR1/UPF2/GLE1/SETD2/DDX25/AGFG1/NCBP1/NUP88/NSUN2/MAGOHB/NCBP3/IWS1/NUP133/NXT2/NUP107/THOC2/WNK1/SUPT6H/TPR/XPO1/NUP214/FYTTD1/MCM3AP/SMG7/THOC1	28
Cluster 1	GO:0047496	vesicle transport along microtubule	20/4179	46/18888	0.000990696	0.030666	0.0282255	AP3M2/KIF3A/AP3S1/TRAK1/KIFAP3/FBXW11/BLOC1S6/AP3M1/HTT/KIF5A/KIF5B/MAP2/MECP2/PAFAH1B1/BLOC1S5/KIF13A/TRAK2/FYCO1/AP3B1/KIF3B	20
Cluster 1	GO:2000785	regulation of autophagosome assembly	20/4179	46/18888	0.000990696	0.030666	0.0282255	SNX18/LRRK2/PIKFYVE/RAB3GAP1/TBC1D12/SCFD1/MTOR/RAB3GAP2/MTM1/SH3GLB1/SNX7/PIP4K2A/ELAPOR1/RAB5A/RALB/PIP4K2C/IFT88/BECN1/SEC22B/FEZ2	20
Cluster 1	GO:0010970	transport along microtubule	56/4179	172/18888	0.000995136	0.030666	0.0282255	LRPPRC/AP3M2/KIF3A/SSX2IP/AP3S1/BBS12/DLG2/DYNC1H1/DYNC1I2/CILK1/TRAK1/KIFAP3/RAB21/KIF1B/AGTPBP1/FBXW11/BLOC1S6/COPG2/AP3M1/STAU2/RABGEF1/HTT/HNRNPU/KIF5A/KIF5B/MAP1A/MAP2/MECP2/OPA1/PAFAH1B1/WDPCP/PCM1/IFT57/ARL8B/RHOT1/IFT122/IFT46/IFT80/ARHGAP21/RAB6A/BICD1/BLOC1S5/KIF13A/TRAK2/SPAST/TUB/FYCO1/DYNC2H1/TTC21B/IFT74/SPG11/IFT88/MGARP/AP3B1/KIF3B/CDC42	56
Cluster 1	GO:0034453	microtubule anchoring	13/4179	25/18888	0.00101953	0.0311081	0.0286324	CEP43/KIF3A/CLASP2/CLASP1/GSK3B/PCM1/NIN/BCCIP/BBS4/BICD1/HOOK3/GCC2/CEP350	13
Cluster 1	GO:0035020	regulation of Rac protein signal transduction	13/4179	25/18888	0.00101953	0.0311081	0.0286324	SSX2IP/CRK/CRKL/FNTA/ARF6/KRAS/NF1/PIK3CB/ALS2/RASGRF1/ARHGAP24/OGT/KBTBD6	13
Cluster 1	GO:0007099	centriole replication	19/4179	43/18888	0.00103832	0.0315263	0.0290173	CDK2/CEP120/C2CD3/POC1B/WDR62/TRIM37/NPM1/CDK5RAP2/CENPJ/MDM1/CEP85/ALMS1/CEP76/CEP63/CEP44/VPS4B/CEP135/CCP110/KIAA0753	19
Cluster 1	GO:0060491	regulation of cell projection assembly	65/4179	206/18888	0.00104427	0.0315523	0.0290412	ACTR3/ACTR2/ABI2/YAP1/NCKAP1/ODAD3/RAB3IP/CEP120/CYLD/LPAR1/TAPT1/EPS8/FER/TRIM32/KANK1/ATMIN/FMR1/TBC1D30/RHOQ/CDC42EP4/CORO1C/ZMYND8/MTOR/FAM98A/GDI2/STAU2/GPM6A/GSK3B/HTT/HSP90AA1/NOTO/KIT/ARF6/MAP4/MYO10/P2RX7/WDPCP/PFN2/PIK3CA/PIK3R1/ATP7A/WDR44/ABITRAM/CENPJ/ODF2L/TWF1/BBS4/RAB5A/RALA/ATG3/MARCHF7/SRGAP2C/CDKL5/KLF5/IFT88/ARHGAP24/TCHP/RAB11A/NRP1/WASL/ATG5/CEP135/CCP110/SEPTIN7/CDC42	65
Cluster 1	GO:0030488	tRNA methylation	18/4179	40/18888	0.00107846	0.0324271	0.0298464	TYW3/METTL6/TRDMT1/NSUN6/MTO1/THUMPD3/TRMT6/TRMT13/NSUN2/METTL2B/TRMT5/THADA/METTL8/THUMPD2/TRMT1L/ALKBH8/TRMT10A/LCMT2	18
Cluster 1	GO:0031365	N-terminal protein amino acid modification	14/4179	28/18888	0.00108381	0.0324307	0.0298497	NAA30/EP300/METAP1/METAP1D/NAA20/PPM1A/PPM1B/HHATL/NAA35/PDF/NAA16/NAA25/NAA50/NMT2	14
Cluster 1	GO:0032434	regulation of proteasomal ubiquitin-dependent protein catabolic process	43/4179	125/18888	0.00108919	0.0324347	0.0298534	CDK2/TLK2/GLMN/PABIR1/LRRK2/SOCS4/TTC36/CSNK1A1/ZNF418/DAB2/FHIT/UFL1/HECTD1/RCHY1/FBXO22/DESI1/GSK3B/HFE/UBE2K/HSP90AB1/MAP1A/MDM2/MTM1/PHF20L1/UCHL5/BBS7/MAPK9/SH3RF1/RAD23B/COP1/SMARCC1/STYX/TAF1/XPO1/USP7/ZYG11B/USP9X/USP38/OGT/PIAS1/BAG5/SOCS5/N4BP1	43
Cluster 1	GO:0006270	DNA replication initiation	17/4179	37/18888	0.0011077	0.0324477	0.0298654	CDK2/TOPBP1/KAT7/ORC3/POLA2/MCM4/MCM6/NBN/ORC1/ORC2/ORC4/ORC5/MCM10/GINS3/CDC45/CCNE1/CDC6	17
Cluster 1	GO:0007031	peroxisome organization	17/4179	37/18888	0.0011077	0.0324477	0.0298654	DNM1L/TRIM37/PJVK/RAB8B/PEX1/PEX7/PEX12/PEX13/MAVS/PEX19/ABCD3/PEX2/TMEM135/USP9X/LONP2/PEX3/PEX11A	17
Cluster 1	GO:0002200	somatic diversification of immune receptors	29/4179	76/18888	0.00111462	0.0324477	0.0298654	SHLD3/EXOSC6/APLF/SWAP70/SAMHD1/MSH6/HMGB1/HMGB2/HSPD1/LIG4/MLH1/MSH3/NBN/ATM/EXOSC3/KMT5B/PMS2/SHLD2/RIF1/DCLRE1C/SUPT6H/TP53BP1/NSD2/XRCC4/NDFIP1/SANBR/MCM3AP/RNF8/CD28	29
Cluster 1	GO:0007064	mitotic sister chromatid cohesion	15/4179	31/18888	0.00111582	0.0324477	0.0298654	STAG1/STAG2/CDCA5/ESCO1/PDS5B/POGZ/SMC5/PDS5A/NIPBL/ATRX/RAD21/RB1/NAA50/SMC1A/SMC3	15
Cluster 1	GO:0065002	intracellular protein transmembrane transport	15/4179	31/18888	0.00111582	0.0324477	0.0298654	SEC63/TRAM1/TRIM37/PEX1/PEX7/PEX12/PEX13/SEC61A2/PEX2/SRP54/SEC62/USP9X/LONP2/TRAM2/C2CD5	15
Cluster 1	GO:0006895	Golgi to endosome transport	10/4179	17/18888	0.00114232	0.0329094	0.0302903	EPS15/MON2/VPS13A/KLHL20/RAB14/VPS13C/AP1AR/SORT1/GBF1/DOP1B	10
Cluster 1	GO:0046112	nucleobase biosynthetic process	10/4179	17/18888	0.00114232	0.0329094	0.0302903	PAICS/CPS1/CTPS1/MTOR/HPRT1/CMPK1/PPAT/CTPS2/CAD/GMPS	10
Cluster 1	GO:0000070	mitotic sister chromatid segregation	60/4179	188/18888	0.00116993	0.0335068	0.0308402	STAG1/PIBF1/CENPC/STAG2/CHEK2/CDCA5/CCSAP/KIF18B/MAPRE1/WAPL/CLASP2/ABRAXAS2/RRS1/NCAPD3/CLASP1/NIPBL/NSL1/CHMP2B/EML4/CHAMP1/HNRNPU/SKA2/INCENP/KIF2A/KIF22/KPNB1/KMT5A/ATM/RMDN1/DYNC1LI1/ANAPC7/CHMP3/INO80/MAP10/SPDL1/CDK5RAP2/BCCIP/RAD21/RB1/TPR/ZNF207/SEH1L/SMC1A/ABRAXAS1/CUL3/SMARCA5/PSRC1/BECN1/CDC23/RAB11A/CDC16/BAZ1B/KNSTRN/SMC3/ZW10/BUB3/AURKB/KIF3B/VPS4B/NCAPD2	60
Cluster 1	GO:0018342	protein prenylation	8/4179	12/18888	0.00118469	0.0335068	0.0308402	CHM/FNTA/AIPL1/PTAR1/PLPP6/MUSK/PGGT1B/RABGGTB	8
Cluster 1	GO:0097354	prenylation	8/4179	12/18888	0.00118469	0.0335068	0.0308402	CHM/FNTA/AIPL1/PTAR1/PLPP6/MUSK/PGGT1B/RABGGTB	8
Cluster 1	GO:1900152	negative regulation of nuclear-transcribed mRNA catabolic process, deadenylation-dependent decay	8/4179	12/18888	0.00118469	0.0335068	0.0308402	TOB1/SYNCRIP/IGF2BP1/DHX9/HNRNPD/HNRNPU/TENT4B/CSDE1	8
Cluster 1	GO:2000059	negative regulation of ubiquitin-dependent protein catabolic process	22/4179	53/18888	0.00119804	0.0337302	0.0310458	TLK2/TTC36/CSNK2A2/FHIT/HIPK2/HFE/HSP90AB1/MAP1A/MTM1/PHF20L1/UCHL5/PRMT6/SMARCC1/STYX/TAF1/USP7/USP9X/USP38/OGT/USP14/BAG5/N4BP1	22
Cluster 1	GO:0071897	DNA biosynthetic process	61/4179	192/18888	0.00121206	0.0339705	0.031267	RAD50/CCT4/CCT8/POLD3/PTGES3/CHEK1/KAT7/POLI/POLG2/USP43/PARP4/DCP2/DKC1/PRIMPOL/ZBTB1/CCT5/RCHY1/POT1/DNAJC2/HNRNPD/HNRNPU/HSP90AA1/HSP90AB1/POLN/LIG3/LIG4/LOX/ATM/NVL/RRM2B/REV1/EXOSC10/POLE3/POLE/GAR1/XRN1/NAT10/MAPK1/REV3L/RFC1/RFC4/RFC5/RPA1/RRM1/TENT4B/TCP1/TEP1/TFDP1/TK2/TYMS/WRN/XRCC5/HMBOX1/STN1/PIF1/TNKS2/SPRTN/CCT6A/USP10/AURKB/NAF1	61
Cluster 1	GO:0000380	alternative mRNA splicing, via spliceosome	28/4179	73/18888	0.00122695	0.034233	0.0315086	RBM5/DDX17/KHDRBS3/CELF2/STRAP/DHX9/HNRNPUL2/RBM24/FMR1/RBMX/RBM20/HNRNPU/HNRNPM/NCBP1/RBFOX1/RBM25/REST/SFPQ/SRSF1/SRSF2/SRSF6/SFSWAP/TRA2B/RBM15/TIA1/NSRP1/CDK13/THRAP3	28
Cluster 1	GO:1904356	regulation of telomere maintenance via telomere lengthening	25/4179	63/18888	0.00124971	0.0347116	0.0319491	CCT4/CCT8/PARP1/DCP2/DKC1/ERCC4/CCT5/POT1/HNRNPU/ATM/EXOSC10/XRN1/NAT10/MAPK1/TENT4B/TCP1/XRCC5/HMBOX1/STN1/PIF1/TNKS2/SLX4/CCT6A/AURKB/NAF1	25
Cluster 1	GO:0002562	somatic diversification of immune receptors via germline recombination within a single locus	27/4179	70/18888	0.00134921	0.0368417	0.0339096	SHLD3/EXOSC6/APLF/SWAP70/MSH6/HMGB1/HMGB2/HSPD1/LIG4/MLH1/MSH3/NBN/ATM/EXOSC3/KMT5B/PMS2/SHLD2/RIF1/DCLRE1C/SUPT6H/TP53BP1/NSD2/XRCC4/NDFIP1/SANBR/RNF8/CD28	27
Cluster 1	GO:0016444	somatic cell DNA recombination	27/4179	70/18888	0.00134921	0.0368417	0.0339096	SHLD3/EXOSC6/APLF/SWAP70/MSH6/HMGB1/HMGB2/HSPD1/LIG4/MLH1/MSH3/NBN/ATM/EXOSC3/KMT5B/PMS2/SHLD2/RIF1/DCLRE1C/SUPT6H/TP53BP1/NSD2/XRCC4/NDFIP1/SANBR/RNF8/CD28	27
Cluster 1	GO:0090150	establishment of protein localization to membrane	83/4179	277/18888	0.00135968	0.0368417	0.0339096	CD24/LYPLA1/RAB10/CHM/SEC63/RAB3IP/VPS37A/SYNE3/CNST/TIMM8A/EGFR/PIKFYVE/ACSL3/RAB3GAP1/EMC1/ARL6IP1/TRAM1/ZDHHC20/ZDHHC23/RAB3GAP2/NECTIN3/ATP2C1/RABGEF1/GOLGA4/AQP11/COX18/ANK3/HSPA4/HSP90AA1/ZDHHC21/NACA2/ITGAM/KCNB1/KCNE1/MAL/RAB8A/AFDN/GOLGA7/ZDHHC2/PDZK1/RAB8B/MIEF1/SGTB/SEC61A2/GOLPH3L/VPS35/PRKCI/TOMM22/CCDC47/PEX19/SRPRB/KIF13A/ATG3/ZDHHC6/WNK1/SPTBN1/SRP54/BRAF/SRP68/SRP72/SSR1/SSR3/SEC…	83
Cluster 1	GO:0006513	protein monoubiquitination	20/4179	47/18888	0.00136973	0.0368417	0.0339096	HUWE1/TOPORS/FBXL2/UBE2T/BIRC2/TRIM37/PEX12/UBE2R2/FANCL/UBE2W/ZC4H2/WDR48/PEX2/KLHL12/MARCHF7/TRIM25/OBI1/ITCH/CUL3/CBL	20
Cluster 1	GO:1904262	negative regulation of TORC1 signaling	20/4179	47/18888	0.00136973	0.0368417	0.0339096	SESN3/KICS2/BMT2/SESN1/TBK1/ATXN3/ATM/NLK/MIOS/UBE2W/PRKAA1/PRKACB/DEPTOR/TSC1/UBE2N/UBE3A/YWHAG/YWHAZ/USP7/SEH1L	20
Cluster 1	GO:0006515	protein quality control for misfolded or incompletely synthesized proteins	11/4179	20/18888	0.00137398	0.0368417	0.0339096	YME1L1/OMA1/ATXN3/PEX12/UBE2W/NGLY1/FBXL17/ZYG11B/KLHL15/LONP2/CUL3	11
Cluster 1	GO:0072662	protein localization to peroxisome	11/4179	20/18888	0.00137398	0.0368417	0.0339096	TRIM37/RAB8B/PEX1/PEX7/PEX12/PEX13/PEX19/PEX2/USP9X/LONP2/PEX3	11
Cluster 1	GO:0072663	establishment of protein localization to peroxisome	11/4179	20/18888	0.00137398	0.0368417	0.0339096	TRIM37/RAB8B/PEX1/PEX7/PEX12/PEX13/PEX19/PEX2/USP9X/LONP2/PEX3	11
Cluster 1	GO:0051303	establishment of chromosome localization	39/4179	112/18888	0.00139993	0.0373756	0.0344011	PIBF1/CENPC/CDCA5/TTL/DYNC1H1/MAPRE1/ABRAXAS2/RRS1/NSL1/CHMP2B/EML4/CHAMP1/HNRNPU/SKA2/INCENP/KIF22/KPNB1/MLH1/ATM/RMDN1/CHMP3/SPDL1/CENPQ/RB1/ZNF207/DSN1/SEH1L/ABRAXAS1/CUL3/PSRC1/BECN1/CDC23/RAB11A/KNSTRN/ZW10/BUB3/AURKB/VPS4B/CDC42	39
Cluster 1	GO:0045022	early endosome to late endosome transport	19/4179	44/18888	0.00145236	0.0384543	0.0353939	DAB2/EMP2/LMTK2/RAB21/DNAJC13/PIK3R4/MSN/NF2/CHMP3/PIK3C3/MAPK1/RAB5A/SNX16/AKTIP/EZR/HOOK3/BECN1/SNX3/MTMR2	19
Cluster 1	GO:0019827	stem cell population maintenance	58/4179	182/18888	0.00145275	0.0384543	0.0353939	YAP1/CDX2/IGF2BP1/MMP24/LEO1/DDX6/EIF4E/MTF2/WDR47/CNOT1/ZC3H13/SMC5/WDR43/RTF1/BICRAL/NIPBL/TAF5L/HDAC2/RBPJ/ING2/KIT/LIG4/PCM1/ARID4B/PRRX1/RIF1/METTL14/ARID4A/RBBP7/REST/SUDS3/BMPR1A/SMARCA2/SMARCC1/BRAF/SS18/NKAP/CDC73/SAP130/MCPH1/ZNF322/TET1/NCOA3/SMC1A/BRMS1L/HOOK3/CUL4A/OGT/FUT10/ACTL6A/TP63/SMC3/MED14/MED21/MED17/MED27/MED7/CTR9	58
Cluster 1	GO:0007264	small GTPase-mediated signal transduction	139/4179	500/18888	0.00147229	0.0388058	0.0357174	SH2D3C/G3BP1/ABI2/CDK2/DENND4A/NET1/RAPGEF3/ARFGEF2/ARFGEF1/STAMBP/NCKAP1/RALBP1/YWHAQ/CHM/AKAP13/CHUK/SSX2IP/LRRK2/FGD4/CRK/CRKL/CSNK1A1/AMOT/DAB1/DOCK3/LPAR1/RAB12/EPO/EPS8/FBP1/FGD2/RRAS2/RAB18/RAB21/SWAP70/ARHGAP26/RAP1GAP2/KANK1/ARHGEF9/DNMBP/DOCK9/ARHGEF12/SRGAP2/FNTA/RHOQ/CDC42EP4/CD2AP/RALGAPA1/SIPA1L1/GDI2/ABL2/RAB30/RABGEF1/NKIRAS1/RABL3/SCAI/GRB2/ITGAV/ITGB1/ARF6/KRAS/ARHGAP5/LIPA/KITL…	139
Cluster 1	GO:0046794	transport of virus	12/4179	23/18888	0.00153325	0.0402414	0.0370388	CLEC4M/DPP4/PIKFYVE/EPS15/FMR1/KPNA6/KPNA2/KPNA3/CAV2/JPT2/NMT2/NUP153	12
Cluster 1	GO:0018209	peptidyl-serine modification	87/4179	294/18888	0.00159809	0.041766	0.0384421	SH2D3C/HIPK3/AKAP9/CDK2/TLK2/PWP1/PDCD10/STK38/CHUK/GALNT13/LRRK2/CREBL2/MAPK14/POGLUT3/CSNK1A1/CSNK1G3/CSNK2A2/TTBK2/PAQR3/CNKSR3/GADD45A/DMD/EGFR/PIKFYVE/HIPK1/LMTK2/INPP5F/SMG1/MORC3/SGK3/MTOR/GALNT2/GCG/RPS6KA6/STK39/HIPK2/TBK1/GSK3B/IFNB1/MARK3/NCK1/ATM/NTF4/PAK2/NLK/CAB39/PFN2/CSNK1G1/STK32B/PRKAA1/PRKACB/PRKCA/PRKCI/PKN2/PRKD1/MAPK1/MAPK9/PRKX/GALNT16/FNIP2/ROCK1/RPS6KB1/NSD1/SMYD3/WNK1/BR…	87
Cluster 1	GO:0048524	positive regulation of viral process	25/4179	64/18888	0.00162543	0.0417924	0.0384664	DDX3X/DHX9/PDE12/FMR1/LARP1/KPNA6/CNOT7/MDFIC/HMGB1/IFIT1/KPNA2/GBP7/HACD3/RSF1/PPARA/PPID/AXL/PKN2/SRPK1/SRPK2/TOP2B/ATG12/VAPB/CD28/ATG5	25
Cluster 1	GO:0072665	protein localization to vacuole	32/4179	88/18888	0.00162766	0.0417924	0.0384664	STAM2/VPS37A/KICS2/VPS13A/VPS8/AP3M1/VPS41/PIK3R4/HSPA8/LAMP2/NDP/NEDD4/VPS36/SH3GLB1/VPS54/PIK3C3/VPS13C/VPS13D/RTN4/MEAK7/SORT1/SNX16/MFSD1/GNPTAB/STAM/NCOA4/AP3B1/BECN1/ROCK2/SCARB2/GCC2/ZFYVE16	32
Cluster 1	GO:0099072	regulation of postsynaptic membrane neurotransmitter receptor levels	32/4179	88/18888	0.00162766	0.0417924	0.0384664	ADAM10/GPHN/GSG1L/CTNND1/AP2B1/DLG1/LPAR1/EFNB2/EPS8/EPS15/SYNE1/STXBP4/ZDHHC5/HIP1/HSP90AA1/C1QL3/RAB8A/OPHN1/PPP3R1/VPS35/PRKCI/ERBIN/SNX6/RALA/RAP1A/RAP2A/SNX27/NETO2/OGT/ATAD1/NUMB/RAB11A	32
Cluster 1	GO:0030953	astral microtubule organization	7/4179	10/18888	0.00163283	0.0417924	0.0384664	CEP120/DLG1/CLASP1/KPNB1/CENPJ/EZR/RAB11A	7
Cluster 1	GO:0071166	ribonucleoprotein complex localization	7/4179	10/18888	0.00163283	0.0417924	0.0384664	SETD2/NSUN2/IWS1/RIOK2/THOC2/WNK1/SUPT6H	7
Cluster 1	GO:0006301	postreplication repair	16/4179	35/18888	0.00164598	0.0419555	0.0386165	POLD3/POLI/USP43/PRIMPOL/ZBTB1/RCHY1/POLN/REV1/WDR33/REV3L/UBE2A/UBE2N/UBE2V1/UBE2V2/SPRTN/USP10	16
Cluster 1	GO:0000289	nuclear-transcribed mRNA poly(A) tail shortening	15/4179	32/18888	0.00167437	0.0419641	0.0386244	TOB1/CNOT1/SAMD4A/TNRC6B/CNOT6L/PAN3/TNRC6A/CNOT7/MLH1/CNOT4/CNOT11/CNOT6/TNRC6C/TENT4B/CNOT9	15
Cluster 1	GO:0099022	vesicle tethering	15/4179	32/18888	0.00167437	0.0419641	0.0386244	TRAPPC6B/EXOC8/FAM91A1/TRAPPC8/EXOC6B/EXOC6/WDR11/EXOC1/EXOC2/TBC1D23/EXOC4/TRAPPC11/TRAPPC2/TRAPPC13/TRIP11	15
Cluster 1	GO:0006999	nuclear pore organization	9/4179	15/18888	0.00168696	0.0419641	0.0386244	NUP35/AHCTF1/NUP98/NUP133/NUP107/RTN4/TPR/SEH1L/NUP153	9
Cluster 1	GO:0043201	response to leucine	9/4179	15/18888	0.00168696	0.0419641	0.0386244	SESN3/UBR1/EP300/UBR2/MTOR/SESN1/LARS1/PIK3CA/RPS6KB1	9
Cluster 1	GO:0043558	regulation of translational initiation in response to stress	9/4179	15/18888	0.00168696	0.0419641	0.0386244	TMED2/PDIK1L/EIF2S1/FECH/EIF2AK4/NCK1/NPM1/IMPACT/DNAJC3	9
Cluster 1	GO:1904874	positive regulation of telomerase RNA localization to Cajal body	9/4179	15/18888	0.00168696	0.0419641	0.0386244	CCT4/CCT8/DKC1/CCT5/SHQ1/TCP1/RUVBL1/CCT6A/NAF1	9
Cluster 1	GO:0034198	cellular response to amino acid starvation	21/4179	51/18888	0.00173338	0.042639	0.0392456	ATF2/SESN3/KICS2/GPR155/BMT2/EIF2S1/MTOR/SESN1/FAS/ATXN3/EIF2AK4/SH3GLB1/LARS1/SLC38A2/MIOS/IMPACT/PRKD1/MAPK1/UCP2/SEH1L/BECN1	21
Cluster 1	GO:0043244	regulation of protein-containing complex disassembly	42/4179	124/18888	0.00173857	0.042639	0.0392456	ZMPSTE24/CFL2/ADD3/MTPN/EIF5AL1/TTBK2/ADRB2/EPS8/ETF1/SCAF8/WDR47/SETX/SWAP70/CLASP2/CAMSAP2/CLASP1/GSPT1/TMOD3/MAP1A/MID1/ASPH/HDGFL3/LIMA1/PIK3CA/OGFOD1/CARMIL1/EIF5A2/TAOK1/TWF1/ATXN7/WNK1/SPAST/SPTBN1/UVRAG/FYCO1/MAP6D1/CAPZA1/CAPZA2/SEMA5A/ATG12/ATG5/RUBCN	42
Cluster 1	GO:0009267	cellular response to starvation	55/4179	172/18888	0.00174044	0.042639	0.0392456	ATG7/LRRK2/ATF2/SESN3/KICS2/GPR155/BMT2/BHLHA15/EIF2S1/USP33/RRP8/MTOR/AOC1/FBXO22/TBL2/VPS41/SESN1/TNRC6A/DNAJC15/PIK3R4/HSPA8/IFI16/FAS/LAMP2/ATXN3/EIF2AK4/SH3GLB1/LARS1/PIK3C3/SLC38A2/MIOS/PPARA/IMPACT/PRKAA1/PRKD1/MAPK1/ELAPOR1/RALB/BMPR2/SP1/SRD5A1/SUV39H1/TSC1/UCP2/WRN/YWHAG/YWHAZ/SEH1L/PPM1D/BECN1/MYH13/TTC5/XPR1/ATG5/FNIP1	55
Cluster 1	GO:0018210	peptidyl-threonine modification	37/4179	106/18888	0.00174163	0.042639	0.0392456	HIPK3/CHEK1/GALNT13/LRRK2/ATF2/TTC36/CSNK2A2/SPRED1/EGF/HIPK1/LMTK2/GALNT2/GCG/STK39/EOGT/HIPK2/TBK1/GSK3B/UBE2K/PRKAG2/NLK/CAB39/PRKCA/PRKD1/MAPK1/GALNT16/ROCK1/GALNT11/WNK1/WNK3/TAF1/CAD/CALM1/CDC42BPA/GALNT4/ROCK2/OXSR1	37
Cluster 1	GO:1902459	positive regulation of stem cell population maintenance	20/4179	48/18888	0.00186551	0.0454921	0.0418716	YAP1/BICRAL/HDAC2/ING2/ARID4B/ARID4A/RBBP7/REST/SUDS3/SMARCA2/SMARCC1/SS18/SAP130/ZNF322/TET1/NCOA3/BRMS1L/OGT/ACTL6A/TP63	20
Cluster 1	GO:0060998	regulation of dendritic spine development	23/4179	58/18888	0.00194581	0.0472642	0.0435027	LPAR1/EIF4G2/CUX2/FMR1/ZMYND8/TANC2/STAU2/DISC1/HDAC2/ARF6/CAPRIN1/MECP2/MEF2C/PAFAH1B1/ASAP1/MAPK6/SRGAP2C/CAPRIN2/CDKL5/UBE3A/LRP8/GPRASP3/LLPH	23
Cluster 1	GO:0051298	centrosome duplication	28/4179	75/18888	0.00197481	0.0477811	0.0439784	PDCD6IP/CDK2/CEP120/USP33/CHMP2B/C2CD3/POC1B/WDR62/TRIM37/NPM1/CHMP3/PKD2/NAT10/CDK5RAP2/CENPJ/MDM1/CEP85/XPO1/ALMS1/CEP76/CEP63/CEP44/RAB6C/ROCK2/VPS4B/CEP135/CCP110/KIAA0753	28
Cluster 1	GO:0009314	response to radiation	121/4179	431/18888	0.00198413	0.0478198	0.0440141	ZMPSTE24/NET1/YAP1/GNB5/POLD3/TLK2/TOPBP1/CEP250/CHEK2/CHRNB2/ERCC8/CYP2R1/IKBIP/DCUN1D3/PARP1/MAPK14/XRRA1/TTC36/GADD45A/EGFR/EIF2S1/PRIMPOL/EP300/ERCC4/ERCC5/EYA3/OPN5/FECH/FEN1/ZBTB1/TRIM32/DDHD2/SYNE1/SLC7A11/AIPL1/XRCC6/NIPBL/INTS7/FBXL3/GNAQ/GNAT2/CCDC66/GRK4/GRB2/MSH6/GUCY2D/HUS1/IFI16/ITGB1/KARS1/KCNE1/KIT/KRAS/LIG4/MDM2/MECP2/EIF2AK4/ATM/NEDD4/NF1/NPM1/REV1/PIK3R1/INO80/PPID/TIPIN/PPP1CB…	121
Cluster 1	GO:0007033	vacuole organization	71/4179	234/18888	0.00203059	0.0487499	0.0448702	ATG7/SNX18/ATG4A/CLN5/LRRK2/UBXN2B/ATF2/UBXN2A/PIKFYVE/RAB3GAP1/TBC1D12/SCFD1/DNAJC16/ZFYVE26/STX12/MTOR/MFSD8/RAB3GAP2/CHMP2B/UBQLN1/ANXA2/HEXB/LAMP2/LIPA/MAN2A1/MTM1/NDP/P2RX7/SH3GLB1/SNX7/VPS54/RAB14/CHMP3/ATP6V1A/PIK3C3/PIP4K2A/PLA2G5/TMEM106B/ACP3/STX17/ATG2B/ARL8B/PPP3CB/VPS35/ELAPOR1/RAB5A/RALB/AKTIP/ATG3/TRAF6/GNPTAB/PIP4K2C/SPG11/ZKSCAN3/IFT88/RAB33B/HOOK3/ATG4C/AP3B1/BECN1/ATG12/TP53INP…	71
Cluster 1	GO:0032239	regulation of nucleobase-containing compound transport	10/4179	18/18888	0.00206243	0.049323	0.0453977	CPSF6/DHX9/SETD2/NSUN2/IWS1/THOC2/WNK1/SUPT6H/TPR/NUP153	10
Cluster 2	GO:0002181	cytoplasmic translation	45/2148	160/18888	4.97609e-09	2.96326e-05	2.7248e-05	RACK1/FAU/RPL13A/FTSJ1/ZNF385A/RPL10A/MIF4GD/RBM4/RPL3/RPL4/RPL8/RPL10/RPL12/RPL13/RPL18/RPL18A/RPL19/RPL24/RPL27/RPL30/RPL28/RPL29/RPL37/RPL38/RPL41/RPLP0/RPLP2/RPS2/RPS5/RPS7/RPS8/RPS10/RPS12/RPS13/RPS15/RPS16/RPS19/RPS20/RPS21/RPS26/RPS27/RPS29/UBA52/EIF3G/EIF2B4	45
Cluster 2	GO:0198738	cell-cell signaling by wnt	93/2148	468/18888	4.57606e-08	0.000136252	0.000125288	FRAT1/PTPRU/RACK1/MAD2L2/RUVBL2/COL1A1/ARHGEF19/COL6A1/CSNK1D/CSNK1E/CSNK1G2/DAB2IP/APCDD1L/TLE5/DVL1/DVL2/CELSR3/CELSR2/EMD/FOXL1/FRAT2/FRZB/TMEM9/PTPN23/ADGRA2/TSKU/NPHP4/GLI1/BCL9L/GRK5/GRK6/GSK3A/TAX1BP3/HIC1/IGFBP4/IGFBP6/LRP1/LRP4/LRP5/BMAL1/MDFI/NFKB1/ROR2/PRKN/DACT1/PIAS4/ATP6V0C/PIN1/TRPM4/TMEM132A/PPP1CA/PPP2R1A/LMBR1L/PBXIP1/PTK7/CALCOCO1/PTPRO/RAC3/RARG/RPS12/SALL1/FBXW4/SIAH1/SIAH2/P…	93
Cluster 2	GO:0016055	Wnt signaling pathway	92/2148	466/18888	7.42359e-08	0.000147358	0.0001355	FRAT1/PTPRU/RACK1/MAD2L2/RUVBL2/COL1A1/ARHGEF19/COL6A1/CSNK1D/CSNK1E/CSNK1G2/DAB2IP/APCDD1L/TLE5/DVL1/DVL2/CELSR3/CELSR2/EMD/FOXL1/FRAT2/FRZB/TMEM9/ADGRA2/TSKU/NPHP4/GLI1/BCL9L/GRK5/GRK6/GSK3A/TAX1BP3/HIC1/IGFBP4/IGFBP6/LRP1/LRP4/LRP5/BMAL1/MDFI/NFKB1/ROR2/PRKN/DACT1/PIAS4/ATP6V0C/PIN1/TRPM4/TMEM132A/PPP1CA/PPP2R1A/LMBR1L/PBXIP1/PTK7/CALCOCO1/PTPRO/RAC3/RARG/RPS12/SALL1/FBXW4/SIAH1/SIAH2/PORCN/WN…	92
Cluster 2	GO:0016236	macroautophagy	68/2148	343/18888	3.12831e-06	0.00465727	0.00428249	TOM1/CDK5/TCIRG1/CERS1/CDC37/WDR45/PHB2/GABARAP/CLN3/CTSK/EFNB1/AKT1/ATG2A/PACS2/ATP13A2/ARFIP2/GABARAPL1/SNX32/GAA/TECPR1/GAPDH/ULK3/CHMP2A/GSK3A/HMOX1/MAP1LC3C/NPC1/PRKN/CHMP1A/TEX264/ATP6V0C/ATP6V0B/ZFYVE1/TOMM7/AUP1/VPS37C/WIPI1/MAPK3/CHMP1B/MCOLN1/QSOX1/TP53INP2/ATG101/VPS16/PINK1/DDRGK1/SRC/SREBF1/SREBF2/TSPO/TSC2/UCHL1/ATG9A/CHMP6/UBXN6/RAB1B/CAPN1/HDAC10/WDR24/MAP1LC3A/ATG4D/IKBKG/LRSAM1/…	68
Cluster 2	GO:2000060	positive regulation of ubiquitin-dependent protein catabolic process	28/2148	102/18888	6.32373e-06	0.00644493	0.00592629	TRIB1/RACK1/ZER1/GABARAP/CLU/PLK3/CSNK1D/CSNK1E/DVL1/AKT1/HSPBP1/CCDC22/GSK3A/NOP53/DNAJB2/SMAD7/PRKN/FZR1/RAD23A/SGTA/DDRGK1/ELOB/TGFB1I1/AXIN1/TRAF7/IKBKG/ZFAND2A/KEAP1	28
Cluster 2	GO:0005996	monosaccharide metabolic process	53/2148	252/18888	6.49363e-06	0.00644493	0.00592629	BCKDK/AKR1A1/C1QTNF1/C1QTNF3/DGKQ/CRTC2/AKT1/AKT2/FABP5/BRAT1/ALDOA/WDTC1/AKR1B1/GAA/GALE/GALK1/GAPDH/KAT2A/GSK3A/ACACB/IGF2/IGFBP4/INPPL1/KHK/LRP5/MAN2C1/MAN2B1/MST1/ATF4/PRKN/PC/PDK2/PFKFB3/PFKL/PFKP/PGD/PHKG2/PMM1/PPARD/SELENOS/BAD/RBP4/RBKS/SLC25A1/SRC/STK11/TPI1/FKRP/SLC25A11/IRS2/MIDN/G6PC3/SLC23A2	53
Cluster 2	GO:0032436	positive regulation of proteasomal ubiquitin-dependent protein catabolic process	23/2148	77/18888	9.14377e-06	0.00777873	0.00715276	TRIB1/RACK1/ZER1/GABARAP/CLU/PLK3/CSNK1D/CSNK1E/DVL1/AKT1/HSPBP1/GSK3A/NOP53/DNAJB2/SMAD7/PRKN/FZR1/RAD23A/DDRGK1/ELOB/AXIN1/ZFAND2A/KEAP1	23
Cluster 2	GO:0030111	regulation of Wnt signaling pathway	66/2148	342/18888	1.09668e-05	0.00816339	0.00750646	FRAT1/PTPRU/RACK1/MAD2L2/RUVBL2/COL1A1/CSNK1D/CSNK1E/CSNK1G2/DAB2IP/APCDD1L/TLE5/EMD/FOXL1/FRZB/TMEM9/ADGRA2/TSKU/NPHP4/GLI1/GSK3A/TAX1BP3/HIC1/IGFBP4/IGFBP6/LRP1/LRP4/BMAL1/MDFI/NFKB1/PRKN/DACT1/ATP6V0C/PIN1/TRPM4/TMEM132A/PPP1CA/PPP2R1A/LMBR1L/PBXIP1/PTK7/PTPRO/RPS12/SALL1/SIAH2/WNK2/SMARCA4/SOX4/SRC/STK11/TGFB1/TLE1/TLE3/TSC2/WNT10B/FUZ/CXXC4/AXIN1/TCF7L1/FRMD8/KREMEN1/LZTS2/LBX2/SOX13/FAM53B/…	66
Cluster 2	GO:0051235	maintenance of location	65/2148	337/18888	1.29746e-05	0.00858486	0.00789402	NR1H3/CDK5/CHERP/NPC2/KDELR1/OS9/CORO1A/TWF2/CYBA/DBN1/MTLN/AKT1/FKBP1B/PISD/FTH1/FTL/GAA/SUN2/BSCL2/GPER1/CCDC22/GSN/GSTM2/HEXA/ACACB/CXCL10/ARL2/LPL/MDFI/CXCL9/NAGLU/NBL1/NFKB1/NFKBIE/NPC1/NTSR1/SPOUT1/GET4/PLCD1/ZFYVE1/PLN/PPARD/AUP1/CHD7/BDH2/PNPLA2/SELENON/MCOLN1/BAX/CX3CL1/PINK1/SREBF1/SREBF2/TSPO/TMSB4X/TRPM2/NR1H2/FKRP/SOAT2/PLA2G4C/NOL3/TMSB10/CD36/SCARB1/IKBKE	65
Cluster 2	GO:0007264	small GTPase-mediated signal transduction	88/2148	500/18888	1.91088e-05	0.0113793	0.0104636	RASA4B/CDH13/RASA4/TNK2/RASGRP2/SPRY1/SPRY2/CDKN2A/PDPN/RUNDC3A/RASSF1/GABARAP/ARHGEF25/ARAP1/COL3A1/ARHGEF19/DAB2IP/PLEKHG4B/FLCN/DOK6/RASGEF1A/IQSEC2/PSD4/SH3BP1/ARFIP2/PLEKHG4/GDI1/CYTH4/SGSM3/NKIRAS2/GIT1/RHOD/TAX1BP3/USP50/RHOB/RHOC/RHOG/ARHGAP4/ARHGDIA/LIMK1/LRP4/NUCB1/STMN3/RAPGEFL1/GMIP/PLD2/PLXNB1/RAB4B/EPS8L1/RASIP1/ARHGEF10L/ARHGEF40/DOK4/ARFGAP1/DOK5/ARHGAP15/RGL3/PLEKHG5/DOCK6/RAC3/R…	88
Cluster 2	GO:0019318	hexose metabolic process	48/2148	232/18888	2.71409e-05	0.0135241	0.0124358	BCKDK/C1QTNF1/C1QTNF3/DGKQ/CRTC2/AKT1/AKT2/FABP5/BRAT1/ALDOA/WDTC1/AKR1B1/GAA/GALE/GALK1/GAPDH/KAT2A/GSK3A/ACACB/IGF2/IGFBP4/INPPL1/KHK/LRP5/MAN2C1/MAN2B1/MST1/ATF4/PRKN/PC/PDK2/PFKFB3/PFKL/PFKP/PHKG2/PMM1/PPARD/SELENOS/BAD/RBP4/SLC25A1/SRC/STK11/TPI1/SLC25A11/IRS2/MIDN/G6PC3	48
Cluster 2	GO:0007249	canonical NF-kappaB signal transduction	60/2148	311/18888	2.72526e-05	0.0135241	0.0124358	TNIP1/RBCK1/USP20/CARD16/SIRPA/MIB2/TICAM1/DAB2IP/ECM1/AKT1/GAPDH/NKIRAS2/CCDC22/GSTP1/HMOX1/JMJD8/SLC35B2/IRAK1/IRF3/SUMO4/RHOC/LGALS1/LTBR/NFKB1/NFKB2/PRKN/SHISA5/CXXC5/TRIM62/SPHK2/PELI2/PLEKHG5/CACTIN/RELA/BCL3/S100A4/S100A13/CX3CL1/SECTM1/SLC39A8/PINK1/DDRGK1/TGFB1/TLE1/TSPAN6/TMSB4X/TRAF1/TNIP2/MUL1/TNIP3/SHARPIN/CARD19/WDR83/TMEM101/IKBKG/TRADD/CD36/TRAF4/IKBKE/CD74	60
Cluster 2	GO:2001233	regulation of apoptotic signaling pathway	72/2148	396/18888	3.63692e-05	0.0166599	0.0153192	CDKN2D/RACK1/RBCK1/CLU/CTSK/CTSS/DAB2IP/DEDD2/FLCN/AKT1/EYA2/FGFR1/MAPK8IP2/PELI3/ZNF385A/GDNF/BBC3/GPER1/GPX1/GRINA/GSTP1/HMOX1/ICAM1/LGALS3/LMNA/LTBR/MMP2/MNT/MSX1/MUC1/ATF4/P4HB/PRKN/FIS1/TNFRSF12A/PIAS4/PLAUR/SEPTIN4/PPP1CA/PIH1D1/PPP2R1A/SELENOS/MAPK7/MEIS3/BAD/BAX/PYCR1/RAD9A/RELA/RPS7/BDKRB2/CX3CL1/SIAH1/SIAH2/PINK1/BOK/SRC/STX4/PRDX2/TRAF1/WFS1/XBP1/ITM2C/SRPX/TRAF7/NCK2/SYVN1/ITPRIP/HYAL…	72
Cluster 2	GO:0045732	positive regulation of protein catabolic process	43/2148	205/18888	4.96091e-05	0.0202037	0.0185779	TRIB1/RACK1/ZER1/EGLN2/GABARAP/CLU/PLK3/CSNK1D/CSNK1E/DAB2IP/DVL1/ABCA2/AKT1/HSPBP1/SNX33/RHBDD3/GGA1/SGSM3/GSK3A/NOP53/DNAJB2/LDLR/LRP1/SMAD7/OAZ1/FURIN/PRKN/MARCHF2/DACT1/FZR1/SNX9/RAD23A/SGTA/DDRGK1/STX5/ELOB/WFS1/AXIN1/ZFAND2A/TMEM259/VGLL4/CD81/KEAP1	43
Cluster 2	GO:1903052	positive regulation of proteolysis involved in protein catabolic process	31/2148	131/18888	5.21847e-05	0.0202037	0.0185779	TRIB1/RACK1/ZER1/GABARAP/CLU/PLK3/CSNK1D/CSNK1E/DAB2IP/DVL1/AKT1/HSPBP1/CCDC22/GSK3A/NOP53/DNAJB2/SMAD7/PRKN/FZR1/RAD23A/SGTA/DDRGK1/ELOB/TGFB1I1/WFS1/AXIN1/TRAF7/IKBKG/ZFAND2A/TMEM259/KEAP1	31
Cluster 2	GO:0000422	autophagy of mitochondrion	26/2148	102/18888	5.42837e-05	0.0202037	0.0185779	CERS1/CDC37/WDR45/PHB2/GABARAP/CTSK/ATG2A/ATP13A2/ARFIP2/GABARAPL1/ULK3/GSK3A/MAP1LC3C/PRKN/FIS1/TOMM7/WIPI1/PINK1/SREBF1/SREBF2/TSPO/TSC2/ATG9A/MUL1/MAP1LC3A/ATG4D	26
Cluster 2	GO:1901800	positive regulation of proteasomal protein catabolic process	27/2148	109/18888	6.736e-05	0.0235958	0.021697	TRIB1/RACK1/ZER1/GABARAP/CLU/PLK3/CSNK1D/CSNK1E/DAB2IP/DVL1/AKT1/HSPBP1/GSK3A/NOP53/DNAJB2/SMAD7/PRKN/FZR1/RAD23A/SGTA/DDRGK1/ELOB/WFS1/AXIN1/ZFAND2A/TMEM259/KEAP1	27
Cluster 2	GO:0030178	negative regulation of Wnt signaling pathway	38/2148	177/18888	7.89862e-05	0.0253554	0.023315	PTPRU/RACK1/MAD2L2/RUVBL2/CSNK1E/DAB2IP/APCDD1L/TLE5/EMD/FRZB/TSKU/NPHP4/GLI1/GSK3A/TAX1BP3/HIC1/IGFBP4/IGFBP6/LRP1/LRP4/MDFI/PRKN/DACT1/LMBR1L/PTPRO/SIAH2/STK11/TLE1/TLE3/TSC2/FUZ/CXXC4/AXIN1/FRMD8/KREMEN1/LZTS2/SOX13/VGLL4	38
Cluster 2	GO:1903573	negative regulation of response to endoplasmic reticulum stress	15/2148	45/18888	8.08987e-05	0.0253554	0.023315	NR1H3/RACK1/CLU/PPP1R15A/GRINA/PRKN/UBXN1/SELENOS/SGTA/DDRGK1/NR1H2/WFS1/XBP1/NCK2/SYVN1	15
Cluster 2	GO:0018126	protein hydroxylation	10/2148	23/18888	9.98121e-05	0.0288719	0.0265485	P3H3/P3H4/EGLN2/P4HA3/P4HB/PLOD1/P4HTM/P3H1/JMJD4/PLOD3	10
Cluster 2	GO:0009206	purine ribonucleoside triphosphate biosynthetic process	27/2148	112/18888	0.000110746	0.0288719	0.0265485	FLCN/ALDOA/IMPDH1/NDUFS7/NDUFA2/NDUFA7/NDUFB4/NDUFB6/NDUFB8/NDUFV1/NDUFS6/NDUFS8/NME3/ATP5F1D/ATP5F1E/ATP5MC2/ATP5ME/ATP6V0C/NDUFB11/SPHK2/SDHA/PINK1/TGFB1/TMSB4X/UQCC3/DNAJC30/VPS9D1	27
Cluster 2	GO:0009201	ribonucleoside triphosphate biosynthetic process	28/2148	118/18888	0.000111905	0.0288719	0.0265485	FLCN/ALDOA/IMPDH1/NDUFS7/NDUFA2/NDUFA7/NDUFB4/NDUFB6/NDUFB8/NDUFV1/NDUFS6/NDUFS8/NME3/ATP5F1D/ATP5F1E/ATP5MC2/ATP5ME/ATP6V0C/NDUFB11/UCKL1/SPHK2/SDHA/PINK1/TGFB1/TMSB4X/UQCC3/DNAJC30/VPS9D1	28
Cluster 2	GO:0010975	regulation of neuron projection development	79/2148	460/18888	0.000115735	0.0288719	0.0265485	PQBP1/CDK5/KATNB1/BAIAP2/STK25/CARM1/SEMA6C/SEMA6B/SEMA4B/CIB1/TWF2/ZFYVE27/CRMP1/DAB2IP/DBN1/DVL1/MEGF8/EPHB3/AKT1/FGF13/FGFR1/FKBP1B/PLXND1/PLXNB2/GAK/TSKU/NSMF/GATA3/GDI1/GFI1/ALKAL2/GSK3A/ANAPC2/PACSIN1/APBB1/RTN4RL2/IL15RA/ITPKA/ARHGAP4/LIMK1/LRP4/LTK/NRCAM/ROR2/ABI3/NCKIPSD/PLXNA1/PLXNB1/PLXNB3/SEMA4C/PLXNA3/MAP2K2/CAMK1D/PTK7/PTN/SEMA4G/PTPRO/PTPRS/TRPV4/SCN1B/CX3CL1/P3H1/ROBO3/NDRG4/STK11…	79
Cluster 2	GO:0043122	regulation of canonical NF-kappaB signal transduction	54/2148	286/18888	0.000120929	0.0288719	0.0265485	TNIP1/RBCK1/USP20/CARD16/MIB2/TICAM1/DAB2IP/ECM1/GAPDH/NKIRAS2/CCDC22/GSTP1/HMOX1/JMJD8/SLC35B2/IRAK1/IRF3/SUMO4/RHOC/LGALS1/LTBR/PRKN/SHISA5/CXXC5/TRIM62/SPHK2/PELI2/PLEKHG5/CACTIN/RELA/S100A4/S100A13/CX3CL1/SECTM1/SLC39A8/PINK1/TGFB1/TLE1/TSPAN6/TMSB4X/TRAF1/TNIP2/MUL1/TNIP3/SHARPIN/CARD19/WDR83/TMEM101/IKBKG/TRADD/CD36/TRAF4/IKBKE/CD74	54
Cluster 2	GO:0006754	ATP biosynthetic process	25/2148	101/18888	0.000124923	0.0288719	0.0265485	FLCN/ALDOA/NDUFS7/NDUFA2/NDUFA7/NDUFB4/NDUFB6/NDUFB8/NDUFV1/NDUFS6/NDUFS8/ATP5F1D/ATP5F1E/ATP5MC2/ATP5ME/ATP6V0C/NDUFB11/SPHK2/SDHA/PINK1/TGFB1/TMSB4X/UQCC3/DNAJC30/VPS9D1	25
Cluster 2	GO:0009145	purine nucleoside triphosphate biosynthetic process	27/2148	113/18888	0.000129975	0.0288719	0.0265485	FLCN/ALDOA/IMPDH1/NDUFS7/NDUFA2/NDUFA7/NDUFB4/NDUFB6/NDUFB8/NDUFV1/NDUFS6/NDUFS8/NME3/ATP5F1D/ATP5F1E/ATP5MC2/ATP5ME/ATP6V0C/NDUFB11/SPHK2/SDHA/PINK1/TGFB1/TMSB4X/UQCC3/DNAJC30/VPS9D1	27
Cluster 2	GO:0060541	respiratory system development	44/2148	220/18888	0.00013113	0.0288719	0.0265485	SPRY1/SPRY2/KLF2/TAB1/PDPN/DNAAF1/COL3A1/COL6A1/ACE/ABCA3/FGFR1/FOXF1/FLT4/RPL13A/GATA6/GLI1/NKIRAS2/HOXA5/LAMA5/LTBP3/MMP14/MSX1/PDGFRA/FGFRL1/PPP1CA/CCDC40/CHD7/MAPK3/MAP2K2/SELENON/RCN3/PTK7/RARA/RARG/RBP4/SREBF1/TBX2/FKRP/ODAD4/CRISPLD2/STK40/PLOD3/HS6ST1/CELSR1	44
Cluster 2	GO:1903008	organelle disassembly	37/2148	175/18888	0.000135754	0.0288719	0.0265485	RACK1/CERS1/CDC37/WDR45/PHB2/GABARAP/PLK3/PTRH1/CTSK/TCF25/ATG2A/ATP13A2/ARFIP2/GABARAPL1/ULK3/GSK3A/MAP1LC3C/PRKN/FIS1/TEX264/TOMM7/WIPI1/ANKZF1/PNPLA2/RNF25/PINK1/DDRGK1/SREBF1/SREBF2/STX5/TSPO/TSC2/ATG9A/MUL1/MAP1LC3A/ATG4D/ZNF598	37
Cluster 2	GO:0007033	vacuole organization	46/2148	234/18888	0.000142725	0.0289249	0.0265973	TOM1/TCIRG1/CORO1A/WDR45/GABARAP/TPP1/CLN3/EFNB1/FLCN/ATG2A/PACS2/ATP13A2/ARFIP2/GABARAPL1/TMEM9/GAA/ULK3/CHMP2A/HEXA/HPS1/RNASEK/MAP1LC3C/NAGLU/CHMP1A/ATP6V0C/ATP6V0B/ATP6AP1/WIPI1/CHMP1B/MCOLN1/VPS18/TP53INP2/ATG101/VPS16/PINK1/ATG9A/CHMP6/RAB1B/RAB34/SPNS1/SRPX/MAP1LC3A/ATG4D/LRSAM1/AP4M1/ATP6V1F	46
Cluster 2	GO:0061448	connective tissue development	54/2148	288/18888	0.000145718	0.0289249	0.0265973	SLC25A25/COL1A1/COL3A1/COL6A1/SELENOM/CTSK/ECM1/FGFR1/FGFR3/FOXC2/FRZB/TSKU/GATA3/KAT2A/SH3PXD2B/HOXA5/BMP8A/LPL/LRP5/LTBP3/SMAD1/SMAD7/MEF2D/MSX1/CCN3/ZNF219/PDGFB/PDGFRB/PITX1/PPARD/TRPM4/MAPK3/PBXIP1/BBS1/RARA/RARG/TRPV4/BGN/BMP1/DDRGK1/TGFB1/TGFBI/THBS3/TIMP1/WNT10B/WNT9A/XBP1/FKRP/PDGFD/HYAL3/COL27A1/HYAL2/CBS/SLC39A13	54
Cluster 2	GO:0042692	muscle cell differentiation	74/2148	428/18888	0.000151588	0.0291197	0.0267763	RAMP2/ZNHIT1/ADPRHL1/WFIKKN2/COL6A1/ADM/CSRP2/DMPK/ENG/MTLN/AKT1/FOXF1/PLD3/STAC3/GATA6/KAT2A/BIN1/GPER1/GPX1/GSK3A/ID2/RBPMS2/IGF2/IL4R/CXCL10/KRT8/KRT19/LAMB1/LAMB2/LMNA/SMAD1/CXCL9/FOXO4/MMP14/MSX1/NAGLU/NFATC1/CCN3/PLEKHO1/PDGFB/PDGFRA/PDGFRB/PLEC/SEMA4C/MAPK11/SELENON/PTBP1/MRTFA/JAM2/RARA/RBM4/MAPK12/NIBAN2/SMARCD3/TBX2/TBX3/TGFB1/UCHL1/WNT10B/XBP1/FKRP/IRX3/TMEM204/OBSCN/SORBS2/HDGFL2/PLPP…	74
Cluster 2	GO:0062012	regulation of small molecule metabolic process	60/2148	331/18888	0.000170178	0.0308516	0.0283689	NR1H3/BCKDK/C1QTNF1/C1QTNF3/CLN3/ADM/CYP27B1/DGKQ/FLCN/MTLN/AKT1/AKT2/ABCD1/FABP5/TYSND1/SCAP/WDTC1/KAT2A/GFI1/GPER1/GIT1/GSK3A/GUCA1B/ACACB/JMJD8/IGF2/IGFBP4/ACADVL/LDLR/ARL2/MST1/NFKB1/NTSR1/PRKN/FIS1/CD320/PDK2/PHKG2/PPARD/SELENOS/SPHK2/BAD/ABCG4/MLST8/KLHL25/PINK1/SRC/SREBF1/SREBF2/STK11/TSPO/TMSB4X/NR1H2/DNAJC30/ATCAY/IRS2/MIDN/SLC7A7/NCOR2/CD74	60
Cluster 2	GO:0015980	energy derivation by oxidation of organic compounds	61/2148	338/18888	0.000170966	0.0308516	0.0283689	ME3/UQCR11/CAVIN3/SLC25A25/COL6A1/COX4I1/COX8A/SDHAF4/CYC1/FLCN/MTLN/AKT1/AKT2/ETFB/ABCD1/GAA/BLOC1S1/UQCRQ/GSK3A/UQCR10/NOP53/IDH2/IDH3G/IGF2/ACADVL/NDUFS7/KHK/ARL2/MC4R/NDUFA2/NDUFA7/NDUFB4/NDUFB6/NDUFB8/NDUFV1/NDUFS6/NDUFS8/ACO2/ATP5F1D/ATP5F1E/INPP5K/ATP5ME/PHKG2/PLEC/NDUFB11/PPP1CA/SELENOS/TRPV4/SDHA/PRDM16/SHMT2/PINK1/UQCRC1/UQCC3/STK40/DNAJC30/UQCC2/AIFM2/IRS2/PPP1R3F/GFPT2	61
Cluster 2	GO:0097191	extrinsic apoptotic signaling pathway	45/2148	230/18888	0.000187512	0.0328423	0.0301994	CIB1/SIVA1/RBCK1/GABARAP/DAB2IP/DEDD2/ERBB3/AKT1/EYA2/FGFR1/FGFR3/PELI3/GDNF/GPER1/MKNK2/GPX1/GSK3A/GSTP1/HMOX1/ICAM1/KRT8/LGALS3/LMNA/LTBR/TNFRSF12A/PPP1CA/PPP2R1A/MAPK7/BAD/BAX/RELA/CX3CL1/SIAH2/BOK/SRC/STX4/PRDX2/TGFB1/TRAF1/ITM2C/SRPX/ITPRIP/HYAL2/TRADD/NOL3	45
Cluster 2	GO:0006575	cellular modified amino acid metabolic process	39/2148	191/18888	0.000196709	0.0334686	0.0307753	EGLN2/HOGA1/OSBPL5/CKB/CKMT2/CPT1C/CTNS/CTSK/SARDH/ETHE1/FPGS/PLA2G15/LPCAT4/GAMT/GATA3/GGT7/P4HA3/GPX1/GSTM2/GSTM3/GSTM4/GSTP1/GSTZ1/HAGH/SLC27A1/MGST2/MTHFR/P4HB/PLSCR1/SLCO1C1/P4HTM/SHMT2/SLC6A8/PAX8/CHAC1/FKRP/ALDH4A1/VNN2/PLOD3	39
Cluster 2	GO:0042176	regulation of protein catabolic process	64/2148	362/18888	0.000218618	0.0351494	0.0323208	PANO1/TRIB1/RACK1/ZER1/MAD2L2/EGLN2/GABARAP/CLU/PLK3/CSNK1D/CSNK1E/CST3/DAB2IP/DVL1/EEF1A2/ABCA2/AKT1/ATP13A2/TSPAN15/HSPBP1/TMEM9/SNX33/RHBDD3/GGA1/SGSM3/GPX1/GSK3A/NOP53/DNAJB2/ARAF/LDLR/LRP1/SMAD7/OAZ1/FURIN/PRKN/UBXN1/MARCHF2/DACT1/FZR1/SNX9/PIN1/CTSA/TMEM132A/RAD23A/RELA/RHBDF1/SGTA/PINK1/DDRGK1/STX5/ELOB/TIMP1/WFS1/WNT10B/CHMP6/CDK5RAP3/AXIN1/ZFAND2A/TMEM259/HGS/VGLL4/CD81/KEAP1	64
Cluster 2	GO:0006006	glucose metabolic process	39/2148	192/18888	0.000220256	0.0351494	0.0323208	BCKDK/C1QTNF1/C1QTNF3/DGKQ/CRTC2/AKT1/AKT2/FABP5/BRAT1/WDTC1/GAA/GAPDH/KAT2A/GSK3A/ACACB/IGF2/IGFBP4/INPPL1/LRP5/MST1/ATF4/PRKN/PC/PDK2/PFKL/PFKP/PHKG2/PPARD/SELENOS/BAD/RBP4/SLC25A1/SRC/STK11/TPI1/SLC25A11/IRS2/MIDN/G6PC3	39
Cluster 2	GO:0006979	response to oxidative stress	69/2148	398/18888	0.000229748	0.0351494	0.0323208	KLF2/RACK1/STK25/AGAP3/PLK3/COL1A1/COL6A1/SIRPA/CRYAB/AKT1/ABCD1/FKBP1B/ATP13A2/PRDX5/GGT7/GPX1/GPX4/GPX7/GSTP1/HBA2/HMOX1/SUMO4/RHOB/BMAL1/FOXO4/MMP2/MMP14/NAGLU/ATF4/NDUFB4/NDUFS8/ATOX1/PRKN/ZNF580/PDGFRA/PDK2/PEX14/ADPRS/ANKZF1/SELENOS/MAPK3/MAPK7/PSMB5/SELENON/PTGS1/PYCR1/SELENOK/RELA/SELENOP/PINK1/SRC/STAT6/STX4/PRDX2/TRPM2/XRCC1/RNF112/PXDN/PRR5L/PDGFD/HM13/SLC4A11/MAP1LC3A/AIFM2/HYAL2/LONP…	69
Cluster 2	GO:0010878	cholesterol storage	10/2148	25/18888	0.000230198	0.0351494	0.0323208	NR1H3/NPC2/LPL/NPC1/PPARD/SREBF2/NR1H2/SOAT2/CD36/SCARB1	10
Cluster 2	GO:0071526	semaphorin-plexin signaling pathway	14/2148	44/18888	0.000242831	0.0356292	0.032762	SEMA6C/SEMA6B/SEMA4B/PLXND1/SH3BP1/PLXNB2/GDNF/ARHGDIA/PLXNB1/PLXNB3/SEMA4C/PLXNA3/SEMA4G/SEMA3B	14
Cluster 2	GO:0043086	negative regulation of catalytic activity	76/2148	449/18888	0.000245306	0.0356292	0.032762	PARP3/RASA4/TRIB1/SPRY1/SPRY2/CDKN2A/CDKN2D/MAD2L2/NPRL2/CERS1/PKIG/CARD16/SERPINA3/CST3/CST4/CSTB/DAB2IP/CYP27B1/ECM1/AKT1/FKBP1B/PPP1R15A/GAPDH/GFI1/BIN1/GPX1/GSK3A/GSTP1/IGBP1/LGALS3/LIMK1/ARL2/LRP1/LRP5/SMAD7/MEN1/NFKB1/PRKN/UBXN1/NOSIP/ANGPTL4/GMIP/INPP5K/PLAUR/PLN/PLXNB3/LAX1/RASIP1/PIH1D1/PRKAR2B/MAPK7/ZFYVE28/PTPRO/RPS7/SIAH2/SLN/SMPD1/SRC/TARBP2/TESK1/TIMP1/SERPING1/TSC2/UCHL1/XRCC1/CHMP…	76
Cluster 2	GO:0046034	ATP metabolic process	43/2148	220/18888	0.000263296	0.0373316	0.0343275	SLC25A25/COL6A1/CTNS/FLCN/ALDOA/GALK1/GAPDH/GIT1/JMJD8/NDUFS7/ARL2/NDUFA2/NDUFA7/NDUFB4/NDUFB6/NDUFB8/NDUFV1/NDUFS6/NDUFS8/FIS1/ATP5F1D/ATP5F1E/ENPP3/ATP5MC2/ATP5ME/PFKL/PFKP/ATP6V0C/NDUFB11/SPHK2/BAD/SDHA/MLST8/PINK1/NADK/TGFB1/TSPO/TMSB4X/TPI1/UQCC3/FKRP/DNAJC30/VPS9D1	43
Cluster 2	GO:1901798	positive regulation of signal transduction by p53 class mediator	11/2148	30/18888	0.000278611	0.0377729	0.0347332	ZNHIT1/ZNF385A/CHD5/HIC1/MSX1/ING4/RPL37/RPS7/RPS15/RPS20/CDK5RAP3	11
Cluster 2	GO:0060070	canonical Wnt signaling pathway	58/2148	323/18888	0.000279094	0.0377729	0.0347332	FRAT1/PTPRU/MAD2L2/RUVBL2/COL1A1/COL6A1/CSNK1D/CSNK1E/CSNK1G2/DAB2IP/TLE5/DVL1/DVL2/EMD/FRAT2/FRZB/TMEM9/ADGRA2/NPHP4/GLI1/BCL9L/GSK3A/IGFBP4/IGFBP6/LRP4/LRP5/BMAL1/NFKB1/PRKN/DACT1/PIN1/TRPM4/PPP1CA/LMBR1L/PTK7/PTPRO/RARG/RPS12/SIAH1/SIAH2/WNK2/SOX4/SRC/STK11/TGFB1/TLE1/TLE3/WNT10B/WNT9A/FUZ/AXIN1/FZD8/TCF7L1/FRMD8/KREMEN1/LZTS2/SOX13/FAM53B	58
Cluster 2	GO:0032881	regulation of polysaccharide metabolic process	14/2148	45/18888	0.000315962	0.0418123	0.0384476	AKT1/AKT2/GSK3A/IGF2/KHK/NFKB1/PDGFB/INPP5K/PHKG2/PPP1CA/SELENOS/TGFB1/IRS2/PPP1R3F	14
Cluster 2	GO:0030198	extracellular matrix organization	59/2148	332/18888	0.000328788	0.0423402	0.038933	WASHC1/RAMP2/MAD2L2/P3H4/PDPN/POSTN/SPINT2/COL1A1/COL3A1/COL4A1/COL4A2/COL4A4/COL4A5/COL4A6/COL6A1/COL7A1/COL9A2/CST3/CTSK/CTSS/OLFML2A/ENG/FBLN1/FOXF1/FOXC2/PHLDB1/FMOD/SH3PXD2B/APLP1/LAMB1/LAMB2/LRP1/MMP2/MMP14/MMP15/NFKB2/TNFRSF11B/FURIN/COL5A3/PDGFRA/PBXIP1/QSOX1/BCL3/FKBP10/SLC39A8/BMP1/TGFB1/TGFBI/PXDN/FKRP/COL18A1/KAZALD1/ADAMTS10/COLQ/CRISPLD2/ANTXR1/COL27A1/ADAM15/PLOD3	59
Cluster 2	GO:0043161	proteasome-mediated ubiquitin-dependent protein catabolic process	67/2148	389/18888	0.000339215	0.0423402	0.038933	PANO1/TRIB1/RACK1/ZER1/RBCK1/ADRM1/GABARAP/KLHDC3/AGAP3/CLU/ANKRD9/PLK3/ZFAND2B/CSNK1D/CSNK1E/DVL1/AKT1/ZSWIM8/HSPBP1/FBXL21P/UBE2S/GSK3A/ANAPC2/NOP53/TBX21/DNAJB2/ARAF/BMAL1/SMAD7/NAGLU/PRKN/UBXN1/FZR1/ANAPC11/FBXW5/FBXL19/DMAC2/FBXL8/RNF126/PSMA7/PSMB1/PSMB4/PSMB5/PSMB6/RAD23A/FBXW4/SIAH1/SIAH2/DDRGK1/ELOB/UCHL1/WNT10B/KCTD17/FBXO31/SPSB1/SHARPIN/AXIN1/SPSB2/ZNRF1/ZFAND2A/ZNF598/MTA1/UBXN11/FBX…	67
Cluster 2	GO:0043062	extracellular structure organization	59/2148	333/18888	0.000356233	0.0423402	0.038933	WASHC1/RAMP2/MAD2L2/P3H4/PDPN/POSTN/SPINT2/COL1A1/COL3A1/COL4A1/COL4A2/COL4A4/COL4A5/COL4A6/COL6A1/COL7A1/COL9A2/CST3/CTSK/CTSS/OLFML2A/ENG/FBLN1/FOXF1/FOXC2/PHLDB1/FMOD/SH3PXD2B/APLP1/LAMB1/LAMB2/LRP1/MMP2/MMP14/MMP15/NFKB2/TNFRSF11B/FURIN/COL5A3/PDGFRA/PBXIP1/QSOX1/BCL3/FKBP10/SLC39A8/BMP1/TGFB1/TGFBI/PXDN/FKRP/COL18A1/KAZALD1/ADAMTS10/COLQ/CRISPLD2/ANTXR1/COL27A1/ADAM15/PLOD3	59
Cluster 2	GO:0009142	nucleoside triphosphate biosynthetic process	28/2148	126/18888	0.000361803	0.0423402	0.038933	FLCN/ALDOA/IMPDH1/NDUFS7/NDUFA2/NDUFA7/NDUFB4/NDUFB6/NDUFB8/NDUFV1/NDUFS6/NDUFS8/NME3/ATP5F1D/ATP5F1E/ATP5MC2/ATP5ME/ATP6V0C/NDUFB11/UCKL1/SPHK2/SDHA/PINK1/TGFB1/TMSB4X/UQCC3/DNAJC30/VPS9D1	28
Cluster 2	GO:2001242	regulation of intrinsic apoptotic signaling pathway	38/2148	190/18888	0.000363848	0.0423402	0.038933	CDKN2D/RACK1/CLU/FLCN/AKT1/ZNF385A/BBC3/GPX1/GRINA/MMP2/MSX1/MUC1/ATF4/P4HB/PRKN/FIS1/PIAS4/PLAUR/SEPTIN4/SELENOS/MAPK7/BAD/BAX/PYCR1/RAD9A/RPS7/BDKRB2/SIAH1/PINK1/BOK/SRC/WFS1/XBP1/NCK2/SYVN1/NOL3/MAPK8IP1/CD74	38
Cluster 2	GO:1905897	regulation of response to endoplasmic reticulum stress	21/2148	84/18888	0.000364245	0.0423402	0.038933	NR1H3/PIGBOS1/RACK1/CLU/DAB2IP/PPP1R15A/GRINA/PRKN/UBXN1/SELENOS/BAX/SGTA/DDRGK1/BOK/NR1H2/WFS1/XBP1/MANF/NCK2/SYVN1/TMEM259	21
Cluster 2	GO:0030323	respiratory tube development	39/2148	197/18888	0.000380292	0.0423402	0.038933	SPRY1/SPRY2/KLF2/TAB1/PDPN/DNAAF1/COL3A1/COL6A1/ACE/ABCA3/FGFR1/FOXF1/FLT4/RPL13A/GATA6/GLI1/NKIRAS2/HOXA5/LAMA5/LTBP3/MMP14/PDGFRA/PPP1CA/CCDC40/MAPK3/MAP2K2/SELENON/RCN3/PTK7/RBP4/SREBF1/TBX2/ODAD4/CRISPLD2/STK40/PLOD3/HS6ST1/TRAF4/CELSR1	39
Cluster 2	GO:0009205	purine ribonucleoside triphosphate metabolic process	46/2148	244/18888	0.000383841	0.0423402	0.038933	SLC25A25/COL6A1/CTNS/FLCN/ALDOA/GALK1/GAPDH/GIT1/JMJD8/IMPDH1/NDUFS7/ARL2/NDUFA2/NDUFA7/NDUFB4/NDUFB6/NDUFB8/NDUFV1/NDUFS6/NDUFS8/NME3/FIS1/ATP5F1D/ATP5F1E/ENPP3/ATP5MC2/ATP5ME/PFKL/PFKP/ATP6V0C/NDUFB11/SPHK2/BAD/SDHA/MLST8/PINK1/NADK/TGFB1/TSPO/TMSB4X/TPI1/UQCC3/FKRP/DNAJC30/GTPBP1/VPS9D1	46
Cluster 2	GO:0045229	external encapsulating structure organization	59/2148	334/18888	0.000385726	0.0423402	0.038933	WASHC1/RAMP2/MAD2L2/P3H4/PDPN/POSTN/SPINT2/COL1A1/COL3A1/COL4A1/COL4A2/COL4A4/COL4A5/COL4A6/COL6A1/COL7A1/COL9A2/CST3/CTSK/CTSS/OLFML2A/ENG/FBLN1/FOXF1/FOXC2/PHLDB1/FMOD/SH3PXD2B/APLP1/LAMB1/LAMB2/LRP1/MMP2/MMP14/MMP15/NFKB2/TNFRSF11B/FURIN/COL5A3/PDGFRA/PBXIP1/QSOX1/BCL3/FKBP10/SLC39A8/BMP1/TGFB1/TGFBI/PXDN/FKRP/COL18A1/KAZALD1/ADAMTS10/COLQ/CRISPLD2/ANTXR1/COL27A1/ADAM15/PLOD3	59
Cluster 2	GO:0009199	ribonucleoside triphosphate metabolic process	47/2148	251/18888	0.000391052	0.0423402	0.038933	SLC25A25/COL6A1/CTNS/FLCN/ALDOA/GALK1/GAPDH/GIT1/JMJD8/IMPDH1/NDUFS7/ARL2/NDUFA2/NDUFA7/NDUFB4/NDUFB6/NDUFB8/NDUFV1/NDUFS6/NDUFS8/NME3/FIS1/ATP5F1D/ATP5F1E/ENPP3/ATP5MC2/ATP5ME/PFKL/PFKP/ATP6V0C/NDUFB11/UCKL1/SPHK2/BAD/SDHA/MLST8/PINK1/NADK/TGFB1/TSPO/TMSB4X/TPI1/UQCC3/FKRP/DNAJC30/GTPBP1/VPS9D1	47
Cluster 2	GO:0045064	T-helper 2 cell differentiation	8/2148	18/18888	0.000421426	0.0448141	0.0412078	GATA3/HLX/IL4R/MEN1/PRKCZ/RARA/BCL3/BCL6	8
Cluster 2	GO:0045862	positive regulation of proteolysis	59/2148	336/18888	0.000451388	0.0471581	0.0433632	TRIB1/RACK1/ZER1/GABARAP/CLU/PLK3/CSNK1D/CSNK1E/CTSK/CTSS/DAB2IP/DVL1/AKT1/GRAMD4/HSPBP1/SNX33/BBC3/GPER1/CCDC22/GSK3A/GSN/NOP53/DNAJB2/USP50/SMAD7/MEFV/MMP14/ATP2A3/FURIN/PRKN/FIS1/FZR1/SNX9/AURKAIP1/PSENEN/BAD/RCN3/BAX/RAD23A/MAPK12/SGTA/PINK1/DDRGK1/BOK/SRC/ELOB/TGFB1I1/CLEC3B/WFS1/MUL1/AXIN1/TBC1D10A/CASP9/TRAF7/IKBKG/HIP1R/ZFAND2A/TMEM259/KEAP1	59
Cluster 2	GO:1901873	regulation of post-translational protein modification	46/2148	246/18888	0.000462495	0.0474855	0.0436643	WASHC1/CDK5/SPRY2/TNIP1/HMG20B/MAD2L2/GABARAP/U2AF2/TICAM1/COPS9/ABCA2/FLCN/CENPX/AKT1/TCF25/HSPBP1/UBE2S/GPS1/GSK3A/NOP53/DNAJB2/LIMK1/SMAD7/PRKN/UBXN1/FZR1/PIAS4/SEPTIN4/PEF1/BEX1/BEX4/RELA/RPS2/RPS7/P3H1/SIAH2/PINK1/SOX4/TSPO/WFS1/MUL1/CDK5RAP3/AXIN1/RASSF5/PARP10/MTA1	46
Cluster 2	GO:0051348	negative regulation of transferase activity	41/2148	213/18888	0.000500735	0.0497469	0.0457437	PARP3/TRIB1/SPRY1/SPRY2/CDKN2A/MAD2L2/NPRL2/CERS1/PKIG/DAB2IP/AKT1/GSK3A/GSTP1/LIMK1/LRP5/SMAD7/MEN1/PRKN/INPP5K/LAX1/RASIP1/PRKAR2B/ZFYVE28/PTPRO/RPS7/SMPD1/SRC/TARBP2/TESK1/TSC2/UCHL1/XRCC1/CHMP6/PRKRIP1/CDK5RAP3/SPRY4/AKT1S1/IRS2/HYAL2/MIDN/MAPK8IP1	41
Cluster 2	GO:0030324	lung development	38/2148	193/18888	0.000501228	0.0497469	0.0457437	SPRY1/SPRY2/KLF2/TAB1/PDPN/DNAAF1/COL3A1/COL6A1/ACE/ABCA3/FGFR1/FOXF1/FLT4/RPL13A/GATA6/GLI1/NKIRAS2/HOXA5/LAMA5/LTBP3/MMP14/PDGFRA/PPP1CA/CCDC40/MAPK3/MAP2K2/SELENON/RCN3/PTK7/RBP4/SREBF1/TBX2/ODAD4/CRISPLD2/STK40/PLOD3/HS6ST1/CELSR1	38
Cluster 3	GO:0008380	RNA splicing	91/1781	484/18888	1.00593e-10	5.54972e-07	5.43308e-07	RNVU1-4/DDX39A/SF3B4/SAP18/BCAS2/SF3A1/RBM14/PPIE/SLU7/TXNL4A/SRSF8/CLP1/SF3B2/RBPMS/HNRNPUL1/CLNS1A/ZMAT2/DDX5/DYRK1A/HABP4/SNRNP200/JMJD6/AFF2/PPIL2/TFIP11/PRPF6/FUS/PRPF40B/DAZAP1/SRPK3/RNU6-1/RNU5B-1/LSM1/PRPF19/DCPS/RBM15B/HNRNPH2/ZBTB8OS/IK/HOXB-AS3/MAGOH/MFAP1/NONO/YBX1/GEMIN4/DDX41/RTCB/RBMX2/SF3B6/LSM8/C9orf78/PRMT7/GEMIN8/DNAJC17/LUC7L/CTNNBL1/METTL3/SUGP1/RBM3/DHX35/RP9/SRSF4/UPF3A/SNR…	91
Cluster 3	GO:0000375	RNA splicing, via transesterification reactions	70/1781	341/18888	3.04312e-10	8.39444e-07	8.21802e-07	RNVU1-4/DDX39A/SF3B4/SAP18/BCAS2/SF3A1/RBM14/PPIE/SLU7/TXNL4A/SRSF8/SF3B2/RBPMS/HNRNPUL1/CLNS1A/ZMAT2/DDX5/DYRK1A/SNRNP200/JMJD6/TFIP11/PRPF6/PRPF40B/DAZAP1/SRPK3/RNU6-1/RNU5B-1/LSM1/PRPF19/DCPS/RBM15B/IK/MAGOH/MFAP1/GEMIN4/DDX41/RBMX2/SF3B6/LSM8/C9orf78/PRMT7/GEMIN8/DNAJC17/LUC7L/CTNNBL1/METTL3/RBM3/DHX35/SRSF4/UPF3A/SNRPA/SNRPB2/SNRPD3/SNRPE/SNRPG/U2AF1/SF1/SNRNP25/ZRSR2/RBM4B/PHF5A/RBM17/ZCRB1…	70
Cluster 3	GO:0000377	RNA splicing, via transesterification reactions with bulged adenosine as nucleophile	68/1781	337/18888	1.16869e-09	1.61191e-06	1.57804e-06	RNVU1-4/DDX39A/SF3B4/SAP18/BCAS2/SF3A1/RBM14/PPIE/SLU7/TXNL4A/SRSF8/SF3B2/RBPMS/HNRNPUL1/CLNS1A/ZMAT2/DDX5/DYRK1A/SNRNP200/JMJD6/TFIP11/PRPF6/PRPF40B/DAZAP1/SRPK3/RNU6-1/RNU5B-1/PRPF19/DCPS/RBM15B/IK/MAGOH/MFAP1/GEMIN4/DDX41/RBMX2/SF3B6/LSM8/C9orf78/PRMT7/GEMIN8/DNAJC17/LUC7L/CTNNBL1/METTL3/RBM3/DHX35/SRSF4/UPF3A/SNRPA/SNRPB2/SNRPD3/SNRPE/SNRPG/U2AF1/SF1/SNRNP25/ZRSR2/RBM4B/PHF5A/RBM17/ZCRB1/SRSF…	68
Cluster 3	GO:0000398	mRNA splicing, via spliceosome	68/1781	337/18888	1.16869e-09	1.61191e-06	1.57804e-06	RNVU1-4/DDX39A/SF3B4/SAP18/BCAS2/SF3A1/RBM14/PPIE/SLU7/TXNL4A/SRSF8/SF3B2/RBPMS/HNRNPUL1/CLNS1A/ZMAT2/DDX5/DYRK1A/SNRNP200/JMJD6/TFIP11/PRPF6/PRPF40B/DAZAP1/SRPK3/RNU6-1/RNU5B-1/PRPF19/DCPS/RBM15B/IK/MAGOH/MFAP1/GEMIN4/DDX41/RBMX2/SF3B6/LSM8/C9orf78/PRMT7/GEMIN8/DNAJC17/LUC7L/CTNNBL1/METTL3/RBM3/DHX35/SRSF4/UPF3A/SNRPA/SNRPB2/SNRPD3/SNRPE/SNRPG/U2AF1/SF1/SNRNP25/ZRSR2/RBM4B/PHF5A/RBM17/ZCRB1/SRSF…	68
Cluster 3	GO:0022613	ribonucleoprotein complex biogenesis	89/1781	499/18888	2.55443e-09	2.81856e-06	2.75933e-06	RCL1/RNVU1-4/SF3B4/SF3A1/NSA2/EIF3M/RPP38/SLU7/TXNL4A/CLP1/SF3B2/CLNS1A/C1orf131/EIF2D/ERCC2/SNRNP200/RBM34/PRPF6/NSUN5P2/ERAL1/SRPK3/RNU6-1/RNU5B-1/PELP1/PRPF19/GTF2H5/GEMIN4/RPS27L/MRPS7/TFB1M/UTP11/MRTO4/RSL24D1/NGRN/POP5/EIF3L/YTHDF2/NOP16/SIRT7/RBMX2/SF3B6/PIN4/NLE1/PRMT7/DDX56/WDR55/GEMIN8/IMP3/NOP10/DDX27/LUC7L/UTP3/RPL5/RPL26/RPL35A/RPS3A/RPS14/RPS23/RPS24/NSUN3/TFB2M/METTL17/NOL6/SNRPB2/…	89
Cluster 3	GO:0042773	ATP synthesis coupled electron transport	28/1781	102/18888	1.47544e-07	0.000116286	0.000113842	PARK7/COX6B1/COX6C/COX7B/COX7C/GHITM/COA6/NDUFA1/NDUFA4/NDUFA8/NDUFA9/NDUFA10/NDUFAB1/NDUFB2/NDUFB5/NDUFC1/NDUFC2/NDUFS2/NDUFS3/CHCHD2/SDHAF2/NDUFA12/COQ9/SDHB/SDHC/SDHD/UQCRB/UQCRFS1	28
Cluster 3	GO:0042775	mitochondrial ATP synthesis coupled electron transport	28/1781	102/18888	1.47544e-07	0.000116286	0.000113842	PARK7/COX6B1/COX6C/COX7B/COX7C/GHITM/COA6/NDUFA1/NDUFA4/NDUFA8/NDUFA9/NDUFA10/NDUFAB1/NDUFB2/NDUFB5/NDUFC1/NDUFC2/NDUFS2/NDUFS3/CHCHD2/SDHAF2/NDUFA12/COQ9/SDHB/SDHC/SDHD/UQCRB/UQCRFS1	28
Cluster 3	GO:0009060	aerobic respiration	43/1781	199/18888	1.78285e-07	0.00012295	0.000120366	ATP5PD/PARK7/COX6B1/COX6C/COX7B/COX7C/ADSL/GHITM/IDH1/IDH3B/COA6/NDUFA1/NDUFA4/ACLY/NDUFA8/NDUFA9/NDUFA10/NDUFAB1/NDUFB2/NDUFB5/NDUFC1/NDUFC2/NDUFS2/NDUFS3/OGDH/ATP5F1C/CHCHD2/PDHB/SDHAF2/NDUFA12/MTFR1L/COQ9/SDHB/SDHC/SDHD/UQCRB/UQCRFS1/SLC25A23/PANK2/SLC25A33/SLC25A14/ATP5MF/MACROH2A1	43
Cluster 3	GO:0033108	mitochondrial respiratory chain complex assembly	27/1781	101/18888	4.39198e-07	0.000269228	0.00026357	PET117/SAMM50/TMEM186/NDUFAF8/ACAD9/SMIM20/NDUFA1/NDUFA8/NDUFA9/NDUFA10/NDUFAB1/NDUFB2/NDUFB5/NDUFC1/NDUFC2/NDUFS2/NDUFS3/COX16/SDHAF2/NDUFA12/SDHAF3/BCS1L/UQCRFS1/NDUFAF5/SLC25A33/DMAC1/NDUFAF2	27
Cluster 3	GO:0016072	rRNA metabolic process	51/1781	266/18888	7.06894e-07	0.000357685	0.000350168	RCL1/NSA2/RPP38/POLR1G/ERCC2/RBM34/NSUN5P2/PELP1/CAVIN1/BRF1/GTF3C1/GTF3C2/GTF2H5/GEMIN4/TFB1M/UTP11/MRTO4/POP5/YTHDF2/SIRT7/PIN4/PELO/DDX56/WDR55/IMP3/NOP10/DDX27/UTP3/RPL5/RPL26/RPL35A/RPS14/RPS24/NSUN3/TFB2M/IPPK/NOL6/TCOF1/TP53/ERI3/RPF1/NOP14/RRP36/TSR2/RPL14/RRP7BP/DEDD/NOLC1/IMP4/MACROH2A1/EIF4A3	51
Cluster 3	GO:0006119	oxidative phosphorylation	34/1781	148/18888	7.64579e-07	0.000357685	0.000350168	ATP5PD/PARK7/COX6B1/COX6C/COX7B/COX7C/GHITM/COA6/NDUFA1/NDUFA4/NDUFA8/NDUFA9/NDUFA10/NDUFAB1/NDUFB2/NDUFB5/NDUFC1/NDUFC2/NDUFS2/NDUFS3/ATP5F1C/CHCHD2/SDHAF2/NDUFA12/COQ9/SDHB/SDHC/SDHD/UQCRB/UQCRFS1/SLC25A23/SLC25A33/ATP5MF/MACROH2A1	34
Cluster 3	GO:0045333	cellular respiration	48/1781	245/18888	7.78e-07	0.000357685	0.000350168	ATP5PD/PARK7/COX6B1/COX6C/COX7B/COX7C/ETFRF1/ADSL/ETFA/GHITM/IDH1/IDH3B/IL10RB/COA6/NDUFA1/NDUFA4/ACLY/NDUFA8/NDUFA9/NDUFA10/NDUFAB1/NDUFB2/NDUFB5/NDUFC1/NDUFC2/NDUFS2/NDUFS3/OGDH/ATP5F1C/CHCHD2/PDHB/SDHAF2/NDUFA12/MTFR1L/COQ9/SDHB/SDHC/SDHD/UQCRB/UQCRFS1/SLC25A23/PANK2/COQ10B/SLC25A33/SLC25A14/COQ10A/ATP5MF/MACROH2A1	48
Cluster 3	GO:0022904	respiratory electron transport chain	30/1781	123/18888	8.83351e-07	0.00037488	0.000367002	PARK7/COX6B1/COX6C/COX7B/COX7C/ETFRF1/ETFA/GHITM/COA6/NDUFA1/NDUFA4/NDUFA8/NDUFA9/NDUFA10/NDUFAB1/NDUFB2/NDUFB5/NDUFC1/NDUFC2/NDUFS2/NDUFS3/CHCHD2/SDHAF2/NDUFA12/COQ9/SDHB/SDHC/SDHD/UQCRB/UQCRFS1	30
Cluster 3	GO:0010257	NADH dehydrogenase complex assembly	19/1781	60/18888	1.38512e-06	0.000509446	0.00049874	TMEM186/NDUFAF8/ACAD9/NDUFA1/NDUFA8/NDUFA9/NDUFA10/NDUFAB1/NDUFB2/NDUFB5/NDUFC1/NDUFC2/NDUFS2/NDUFS3/NDUFA12/BCS1L/NDUFAF5/DMAC1/NDUFAF2	19
Cluster 3	GO:0032981	mitochondrial respiratory chain complex I assembly	19/1781	60/18888	1.38512e-06	0.000509446	0.00049874	TMEM186/NDUFAF8/ACAD9/NDUFA1/NDUFA8/NDUFA9/NDUFA10/NDUFAB1/NDUFB2/NDUFB5/NDUFC1/NDUFC2/NDUFS2/NDUFS3/NDUFA12/BCS1L/NDUFAF5/DMAC1/NDUFAF2	19
Cluster 3	GO:0071826	protein-RNA complex organization	47/1781	244/18888	1.66218e-06	0.00057314	0.000561095	RNVU1-4/SF3B4/SF3A1/EIF3M/SLU7/TXNL4A/CLP1/SF3B2/CLNS1A/EIF2D/SNRNP200/TFIP11/PRPF6/ERAL1/SRPK3/RNU6-1/RNU5B-1/PRPF19/GEMIN4/RPS27L/MRPS7/EIF3L/RBMX2/SF3B6/NLE1/PRMT7/GEMIN8/DNAJC17/LUC7L/RPL5/RPS14/SNRPB2/SNRPD3/SNRPE/SNRPG/TRIM21/SF1/ZRSR2/RAMAC/PHF5A/EIF3D/EIF3F/EIF3H/EIF3I/SRSF9/RRP7BP/SART3	47
Cluster 3	GO:0019646	aerobic electron transport chain	24/1781	94/18888	4.55053e-06	0.00147678	0.00144575	PARK7/COX6B1/COX6C/COX7B/COX7C/NDUFA1/NDUFA4/NDUFA8/NDUFA9/NDUFA10/NDUFAB1/NDUFB2/NDUFB5/NDUFC1/NDUFC2/NDUFS2/NDUFS3/SDHAF2/COQ9/SDHB/SDHC/SDHD/UQCRB/UQCRFS1	24
Cluster 3	GO:0002181	cytoplasmic translation	34/1781	160/18888	4.92089e-06	0.00150825	0.00147656	EIF3M/PAIP1/AARS1/EIF2D/EIF4A1/EIF4G1/YBX1/EIF3L/YTHDF2/PKM/PARP16/METTL3/RPL5/RPL9/RPL17/RPL21/RPL26/RPL34/RPL35A/RPL39/RPS3A/RPS14/RPS23/RPS24/SH3BGRL/UNK/EIF3D/EIF3F/EIF3H/EIF3I/EIF2B2/EIF2B5/RPL14/RPL23	34
Cluster 3	GO:0022618	protein-RNA complex assembly	44/1781	234/18888	6.75283e-06	0.00196081	0.0019196	RNVU1-4/SF3B4/SF3A1/EIF3M/SLU7/TXNL4A/CLP1/SF3B2/CLNS1A/EIF2D/SNRNP200/PRPF6/ERAL1/SRPK3/RNU6-1/RNU5B-1/PRPF19/GEMIN4/RPS27L/MRPS7/EIF3L/RBMX2/SF3B6/NLE1/PRMT7/GEMIN8/LUC7L/RPL5/RPS14/SNRPB2/SNRPD3/SNRPE/SNRPG/SF1/ZRSR2/RAMAC/PHF5A/EIF3D/EIF3F/EIF3H/EIF3I/SRSF9/RRP7BP/SART3	44
Cluster 3	GO:0006744	ubiquinone biosynthetic process	9/1781	18/18888	1.27498e-05	0.00334956	0.00327916	COQ7/FDXR/NDUFA9/COQ9/PDSS2/COQ8B/COQ10B/ADCK2/COQ10A	9
Cluster 3	GO:1901663	quinone biosynthetic process	9/1781	18/18888	1.27498e-05	0.00334956	0.00327916	COQ7/FDXR/NDUFA9/COQ9/PDSS2/COQ8B/COQ10B/ADCK2/COQ10A	9
Cluster 3	GO:0006839	mitochondrial transport	36/1781	182/18888	1.43688e-05	0.00351541	0.00344153	TIMM23/TIMM23B/MICU1/ACAA2/SLC25A29/CNP/DNAJC19/CPT1A/CPT2/NAIF1/SAMM50/TIMM9/GHITM/GCLC/TMEM14A/MRPL18/SLC25A5/LETM1/TOMM5/MPC1/SLC25A3/PMAIP1/SLC35F6/BCL2L1/BCL2L2/SLC9A1/SPG7/TP53/VDAC1/SLC25A23/CAMK2A/SFXN3/TOMM40L/SLC25A33/TIMM50/PMPCB	36
Cluster 3	GO:0022900	electron transport chain	35/1781	175/18888	1.46555e-05	0.00351541	0.00344153	ENOX2/PARK7/ADH5/COX6B1/COX6C/COX7B/COX7C/ETFRF1/ETFA/GHITM/GSR/IDH3B/COA6/NDUFA1/NDUFA4/NDUFA8/NDUFA9/NDUFA10/NDUFAB1/NDUFB2/NDUFB5/NDUFC1/NDUFC2/NDUFS2/NDUFS3/CHCHD2/SDHAF2/NDUFA12/COQ9/CIAPIN1/SDHB/SDHC/SDHD/UQCRB/UQCRFS1	35
Cluster 3	GO:0002183	cytoplasmic translational initiation	14/1781	44/18888	3.15832e-05	0.00701115	0.0068638	EIF3M/EIF2D/EIF4A1/EIF4G1/EIF3L/YTHDF2/METTL3/SH3BGRL/EIF3D/EIF3F/EIF3H/EIF3I/EIF2B2/EIF2B5	14
Cluster 3	GO:0042254	ribosome biogenesis	53/1781	319/18888	3.29965e-05	0.00701115	0.0068638	RCL1/NSA2/RPP38/C1orf131/ERCC2/RBM34/NSUN5P2/ERAL1/PELP1/GTF2H5/GEMIN4/RPS27L/MRPS7/TFB1M/UTP11/MRTO4/RSL24D1/NGRN/POP5/YTHDF2/NOP16/SIRT7/PIN4/NLE1/DDX56/WDR55/IMP3/NOP10/DDX27/UTP3/RPL5/RPL26/RPL35A/RPS3A/RPS14/RPS23/RPS24/NSUN3/TFB2M/METTL17/NOL6/ERI3/RPF1/GRWD1/EIF2A/NOP14/RRP36/TSR2/RPL14/RRP7BP/NOLC1/IMP4/EIF4A3	53
Cluster 3	GO:0042776	proton motive force-driven mitochondrial ATP synthesis	18/1781	67/18888	3.30415e-05	0.00701115	0.0068638	ATP5PD/NDUFA1/NDUFA8/NDUFA9/NDUFA10/NDUFAB1/NDUFB2/NDUFB5/NDUFC1/NDUFC2/NDUFS2/NDUFS3/ATP5F1C/NDUFA12/SDHB/SDHC/SDHD/ATP5MF	18
Cluster 3	GO:0006743	ubiquinone metabolic process	9/1781	20/18888	3.69787e-05	0.00755599	0.00739719	COQ7/FDXR/NDUFA9/COQ9/PDSS2/COQ8B/COQ10B/ADCK2/COQ10A	9
Cluster 3	GO:0015980	energy derivation by oxidation of organic compounds	55/1781	338/18888	4.27975e-05	0.00843263	0.00825541	ATP5PD/PARK7/COX6B1/COX6C/COX7B/COX7C/ETFRF1/ADSL/ETFA/PASK/GHITM/GYS1/IDH1/IDH3B/IL10RB/COA6/NDUFA1/NDUFA4/ACLY/NDUFA8/NDUFA9/NDUFA10/NDUFAB1/NDUFB2/NDUFB5/NDUFC1/NDUFC2/NDUFS2/NDUFS3/OGDH/ATP5F1C/CHCHD2/PDHB/SDHAF2/NDUFA12/MTFR1L/COQ9/SDHB/SDHC/SDHD/TP53/UQCRB/UQCRFS1/SLC25A23/PANK2/COQ10B/SLC25A33/DYRK2/GYG2/STBD1/SLC25A14/PPP1R3E/COQ10A/ATP5MF/MACROH2A1	55
Cluster 3	GO:0009303	rRNA transcription	13/1781	40/18888	4.6926e-05	0.00863715	0.00845563	POLR1G/ERCC2/CAVIN1/BRF1/GTF3C1/GTF3C2/GTF2H5/SIRT7/IPPK/TCOF1/TP53/DEDD/MACROH2A1	13
Cluster 3	GO:1903241	U2-type prespliceosome assembly	10/1781	25/18888	4.69666e-05	0.00863715	0.00845563	SF3B4/SF3A1/SF3B2/RBMX2/SF3B6/SNRPB2/SNRPD3/SNRPE/SNRPG/PHF5A	10
Cluster 3	GO:0140053	mitochondrial gene expression	32/1781	164/18888	5.54521e-05	0.00986869	0.00966129	MRPS31/MRPL46/MRPL18/MRPL22/YARS2/MRPS7/TFB1M/MRPL37/MRPL51/NGRN/MRPS17/MRPS23/GATB/MRPS21/TRMT10C/MRPL16/TWNK/AARS2/FASTKD5/MRPL17/NSUN3/MRPS14/TFB2M/MRPS15/MRPS11/MRPS9/MRPL11/MRPL49/DAP3/MRPL57/TARS2/SLC25A33	32
Cluster 3	GO:0006364	rRNA processing	40/1781	224/18888	5.88515e-05	0.0101464	0.00993313	RCL1/NSA2/RPP38/ERCC2/RBM34/NSUN5P2/PELP1/GTF2H5/GEMIN4/TFB1M/UTP11/MRTO4/POP5/YTHDF2/SIRT7/PIN4/DDX56/WDR55/IMP3/NOP10/DDX27/UTP3/RPL5/RPL26/RPL35A/RPS14/RPS24/NSUN3/TFB2M/NOL6/ERI3/RPF1/NOP14/RRP36/TSR2/RPL14/RRP7BP/NOLC1/IMP4/EIF4A3	40
Cluster 3	GO:0032543	mitochondrial translation	27/1781	130/18888	6.80747e-05	0.0113809	0.0111417	MRPS31/MRPL46/MRPL18/MRPL22/YARS2/MRPS7/MRPL37/MRPL51/NGRN/MRPS17/MRPS23/GATB/MRPS21/TRMT10C/MRPL16/AARS2/MRPL17/NSUN3/MRPS14/MRPS15/MRPS11/MRPS9/MRPL11/MRPL49/DAP3/MRPL57/TARS2	27
Cluster 3	GO:0006352	DNA-templated transcription initiation	35/1781	189/18888	7.83154e-05	0.0127078	0.0124408	MED6/FAM47E/SNAPC5/RBM14/SUB1/MED8/TAF8/ERCC3/MED19/PAXIP1/CAVIN1/MED4/BRF1/GTF3C1/JUN/GTF2H5/TFB1M/SIRT7/BRF2/PCID2/CTNNBIP1/TFB2M/SMARCD1/SRF/TBP/TP53/UBTF/FOSL1/MED25/GLYR1/CCNH/TBPL1/MACROH2A1/MED24/MED12	35
Cluster 3	GO:0034976	response to endoplasmic reticulum stress	45/1781	269/18888	0.000106497	0.016787	0.0164342	PDIA6/UBE4B/CREB3/COPS5/PARK7/UBXN10/TOR1A/EIF4G1/ERP44/GORASP2/PDIA3/UBQLN2/NRBF2/JUN/KCNJ8/SERP2/NFE2L2/ATP2A1/DERL2/TXNDC12/JKAMP/PMAIP1/PML/TMCO1/QRICH1/PARP16/RNF121/NPLOC4/PARP6/BCL2L1/HERPUD2/TMBIM6/TP53/UBE2G2/UFD1/RNF103/PARP8/FOXRED2/CASP4/ATG10/MBTPS1/EIF2B5/CREB3L1/RNF185/SEC16A	45
Cluster 3	GO:0006120	mitochondrial electron transport, NADH to ubiquinone	14/1781	51/18888	0.00018919	0.0280452	0.0274558	PARK7/NDUFA1/NDUFA4/NDUFA8/NDUFA9/NDUFA10/NDUFAB1/NDUFB2/NDUFB5/NDUFC1/NDUFC2/NDUFS2/NDUFS3/COQ9	14
Cluster 3	GO:0015986	proton motive force-driven ATP synthesis	18/1781	76/18888	0.000194633	0.0280452	0.0274558	ATP5PD/NDUFA1/NDUFA8/NDUFA9/NDUFA10/NDUFAB1/NDUFB2/NDUFB5/NDUFC1/NDUFC2/NDUFS2/NDUFS3/ATP5F1C/NDUFA12/SDHB/SDHC/SDHD/ATP5MF	18
Cluster 3	GO:0000245	spliceosomal complex assembly	21/1781	96/18888	0.000198048	0.0280452	0.0274558	RNVU1-4/SF3B4/SF3A1/SLU7/TXNL4A/SF3B2/SNRNP200/PRPF6/SRPK3/PRPF19/RBMX2/SF3B6/LUC7L/SNRPB2/SNRPD3/SNRPE/SNRPG/SF1/ZRSR2/PHF5A/SRSF9	21
Cluster 3	GO:0034470	ncRNA processing	64/1781	433/18888	0.000198253	0.0280452	0.0274558	RCL1/NSA2/RPP38/FARS2/WDR4/CLP1/TOE1/TRMT44/AARS1/EXD1/DDX5/ERCC2/RBM34/ZC3H7B/NSUN5P2/PELP1/MOCS3/ZBTB8OS/HOXB-AS3/GTF2H5/METTL1/GEMIN4/TFB1M/UTP11/MRTO4/POP5/YTHDF2/RTCB/SIRT7/PIN4/DGCR8/DDX56/WDR55/TRMT10C/TRMT12/INTS10/ELP2/IMP3/NOP10/DDX27/METTL3/UTP3/RPL5/RPL26/RPL35A/RPS14/RPS24/NSUN3/TFB2M/NOL6/STAT3/TP53/ERI3/RPF1/ZC3H10/NOP14/RIPK1/RRP36/TSR2/RPL14/RRP7BP/NOLC1/IMP4/EIF4A3	64
Cluster 3	GO:0006413	translational initiation	25/1781	124/18888	0.000203767	0.0281045	0.0275138	C8orf88/EIF3M/PAIP1/COPS5/STK35/EIF2D/EIF4A1/EIF4G1/HABP4/EIF2AK1/EIF3L/YTHDF2/YTHDF1/METTL3/RPS3A/SH3BGRL/EIF4H/EIF2A/EIF3D/EIF3F/EIF3H/EIF3I/EIF2B2/EIF2B5/EIF4E2	25
Cluster 3	GO:1900119	positive regulation of execution phase of apoptosis	6/1781	11/18888	0.000212062	0.0285352	0.0279355	FAP/TNFRSF1A/TP53/TP53BP2/RIPK1/FADD	6
Cluster 3	GO:0009201	ribonucleoside triphosphate biosynthetic process	24/1781	118/18888	0.000235559	0.0309424	0.0302921	ATP5PD/ENO1/NUDT2/IMPDH2/NDUFA1/NDUFA8/NDUFA9/NDUFA10/NDUFAB1/NDUFB2/NDUFB5/NDUFC1/NDUFC2/NDUFS2/NDUFS3/NME1/NME2/ATP5F1C/NDUFA12/SDHB/SDHC/SDHD/UCK1/ATP5MF	24
Cluster 3	GO:0009142	nucleoside triphosphate biosynthetic process	25/1781	126/18888	0.000264271	0.0327971	0.0321078	ATP5PD/ENO1/NUDT2/IMPDH2/NDUFA1/NDUFA8/NDUFA9/NDUFA10/NDUFAB1/NDUFB2/NDUFB5/NDUFC1/NDUFC2/NDUFS2/NDUFS3/NME1/NME2/ATP5F1C/NDUFA12/SDHB/SDHC/SDHD/UCK1/TBPL1/ATP5MF	25
Cluster 3	GO:0009206	purine ribonucleoside triphosphate biosynthetic process	23/1781	112/18888	0.000271696	0.0327971	0.0321078	ATP5PD/ENO1/NUDT2/IMPDH2/NDUFA1/NDUFA8/NDUFA9/NDUFA10/NDUFAB1/NDUFB2/NDUFB5/NDUFC1/NDUFC2/NDUFS2/NDUFS3/NME1/NME2/ATP5F1C/NDUFA12/SDHB/SDHC/SDHD/ATP5MF	23
Cluster 3	GO:0006164	purine nucleotide biosynthetic process	42/1781	256/18888	0.000273406	0.0327971	0.0321078	ADA/ATP5PD/AFMID/ADSL/ENO1/ACSL6/QPRT/NUDT2/IMPDH2/NDUFA1/ACLY/NDUFA8/NDUFA9/NDUFA10/NDUFAB1/NDUFB2/NDUFB5/NDUFC1/NDUFC2/NDUFS2/NDUFS3/NME1/NME2/NPR1/ATP5F1C/PDHB/PARP16/NMRK1/PPT1/ACSS2/NDUFA12/PRPSAP1/SDHB/SDHC/SDHD/ELOVL1/PPCS/PANK2/ACSS1/KMO/PAPSS1/ATP5MF	42
Cluster 3	GO:0072522	purine-containing compound biosynthetic process	43/1781	264/18888	0.000273458	0.0327971	0.0321078	ADA/ATP5PD/AFMID/ADSL/ENO1/ACSL6/QPRT/NUDT2/IMPDH2/NDUFA1/ACLY/NDUFA8/NDUFA9/NDUFA10/NDUFAB1/NDUFB2/NDUFB5/NDUFC1/NDUFC2/NDUFS2/NDUFS3/NME1/NME2/NPR1/ATP5F1C/PDHB/PARP16/NMRK1/PPT1/ACSS2/NDUFA12/PRPSAP1/PRTFDC1/SDHB/SDHC/SDHD/ELOVL1/PPCS/PANK2/ACSS1/KMO/PAPSS1/ATP5MF	43
Cluster 3	GO:0046390	ribose phosphate biosynthetic process	39/1781	233/18888	0.000293578	0.034461	0.0337368	ADA/ATP5PD/ADSL/DHODH/ENO1/ACSL6/NUDT2/IMPDH2/NDUFA1/ACLY/NDUFA8/NDUFA9/NDUFA10/NDUFAB1/NDUFB2/NDUFB5/NDUFC1/NDUFC2/NDUFS2/NDUFS3/NME1/NME2/NPR1/ATP5F1C/PDHB/PPT1/ACSS2/NDUFA12/PRPSAP1/SDHB/SDHC/SDHD/ELOVL1/PPCS/PANK2/UCK1/ACSS1/PAPSS1/ATP5MF	39
Cluster 3	GO:0009145	purine nucleoside triphosphate biosynthetic process	23/1781	113/18888	0.0003112	0.0357685	0.0350168	ATP5PD/ENO1/NUDT2/IMPDH2/NDUFA1/NDUFA8/NDUFA9/NDUFA10/NDUFAB1/NDUFB2/NDUFB5/NDUFC1/NDUFC2/NDUFS2/NDUFS3/NME1/NME2/ATP5F1C/NDUFA12/SDHB/SDHC/SDHD/ATP5MF	23
Cluster 3	GO:0009260	ribonucleotide biosynthetic process	38/1781	226/18888	0.000317858	0.0357882	0.0350361	ADA/ATP5PD/ADSL/DHODH/ENO1/ACSL6/NUDT2/IMPDH2/NDUFA1/ACLY/NDUFA8/NDUFA9/NDUFA10/NDUFAB1/NDUFB2/NDUFB5/NDUFC1/NDUFC2/NDUFS2/NDUFS3/NME1/NME2/NPR1/ATP5F1C/PDHB/PPT1/ACSS2/NDUFA12/SDHB/SDHC/SDHD/ELOVL1/PPCS/PANK2/UCK1/ACSS1/PAPSS1/ATP5MF	38
Cluster 3	GO:0009152	purine ribonucleotide biosynthetic process	36/1781	211/18888	0.000338501	0.0373502	0.0365652	ADA/ATP5PD/ADSL/ENO1/ACSL6/NUDT2/IMPDH2/NDUFA1/ACLY/NDUFA8/NDUFA9/NDUFA10/NDUFAB1/NDUFB2/NDUFB5/NDUFC1/NDUFC2/NDUFS2/NDUFS3/NME1/NME2/NPR1/ATP5F1C/PDHB/PPT1/ACSS2/NDUFA12/SDHB/SDHC/SDHD/ELOVL1/PPCS/PANK2/ACSS1/PAPSS1/ATP5MF	36
Cluster 3	GO:0009165	nucleotide biosynthetic process	46/1781	293/18888	0.000399089	0.043172	0.0422647	ADA/ATP5PD/AFMID/ADSL/DCTD/DHODH/ENO1/ACSL6/QPRT/NUDT2/IMPDH2/NDUFA1/ACLY/NDUFA8/NDUFA9/NDUFA10/NDUFAB1/NDUFB2/NDUFB5/NDUFC1/NDUFC2/NDUFS2/NDUFS3/NME1/NME2/NPR1/ATP5F1C/PDHB/PARP16/NMRK1/PPT1/ACSS2/NDUFA12/PRPSAP1/SDHB/SDHC/SDHD/ELOVL1/PPCS/PANK2/UCK1/ACSS1/KMO/PAPSS1/TBPL1/ATP5MF	46
Cluster 3	GO:0048193	Golgi vesicle transport	46/1781	294/18888	0.000430852	0.0456637	0.044704	PDCD6/ATP9A/OPTN/AP3S2/TFG/KIF1C/RER1/GABARAPL2/TBC1D20/TMED6/AP2A1/TMED4/COPZ1/COPG1/GGA2/GGA3/COG4/SEC31B/GAS1/ARFGAP3/TRAPPC3/GOLGA2/ANK1/SNX12/NRBP1/KRT18/ARL3/IER3IP1/STX18/ERGIC1/TBC1D14/BBS2/RAB1A/STEEP1/GOLPH3/MPPE1/PHAF1/LMAN2L/COG8/ARFGAP2/CEP19/PLPP3/PKDCC/CYTH3/SEC16A/GOLGA5	46
Cluster 3	GO:1903008	organelle disassembly	31/1781	175/18888	0.000438676	0.0456637	0.044704	OPTN/RNF41/PLIN3/HAX1/CAMKK2/GCN1/PLAAT3/PARK7/GABARAPL2/RETREG3/EIF2D/MARK2/ATG14/ATG4B/FBXO7/GOLGA2/SLC25A5/NEDD9/PELO/WDR45B/FUNDC2/TRIM21/TP53/VDAC1/SKIC8/MAP1LC3B/ATG10/ASCC2/TRIP4/EIF4E2/ULK2	31
Cluster 3	GO:1901293	nucleoside phosphate biosynthetic process	46/1781	295/18888	0.000464855	0.0474927	0.0464946	ADA/ATP5PD/AFMID/ADSL/DCTD/DHODH/ENO1/ACSL6/QPRT/NUDT2/IMPDH2/NDUFA1/ACLY/NDUFA8/NDUFA9/NDUFA10/NDUFAB1/NDUFB2/NDUFB5/NDUFC1/NDUFC2/NDUFS2/NDUFS3/NME1/NME2/NPR1/ATP5F1C/PDHB/PARP16/NMRK1/PPT1/ACSS2/NDUFA12/PRPSAP1/SDHB/SDHC/SDHD/ELOVL1/PPCS/PANK2/UCK1/ACSS1/KMO/PAPSS1/TBPL1/ATP5MF	46
Cluster 4	GO:0000280	nuclear division	25/210	446/18888	3.24613e-11	5.60257e-08	5.20211e-08	CENPE/CENPF/RAD51AP1/CDCA2/CENPI/ANKRD31/ASPM/TERB1/MEIOC/FBXO43/KIF11/MKI67/ANLN/TEX15/KNL1/NCAPG/BRCA2/TGFA/TOP2A/TTK/TTN/BRIP1/KIF20B/DLGAP5/KIF14	25
Cluster 4	GO:0048285	organelle fission	26/210	493/18888	4.89308e-11	5.60257e-08	5.20211e-08	CENPE/CENPF/RAD51AP1/CRYZL2P-SEC16B/CDCA2/CENPI/ANKRD31/ASPM/TERB1/MEIOC/FBXO43/KIF11/MKI67/ANLN/TEX15/KNL1/NCAPG/BRCA2/TGFA/TOP2A/TTK/TTN/BRIP1/KIF20B/DLGAP5/KIF14	26
Cluster 4	GO:0007059	chromosome segregation	22/210	423/18888	2.14995e-09	1.64113e-06	1.52382e-06	CENPE/CENPF/SGO2/CDCA2/ESCO2/CENPI/ANKRD31/ASPM/TERB1/MEIOC/KIF11/MKI67/TEX15/KNL1/NCAPG/TOP2A/TTK/TTN/FAM83D/BRIP1/DLGAP5/KIF14	22
Cluster 4	GO:0098813	nuclear chromosome segregation	18/210	317/18888	1.75415e-08	1.00425e-05	9.32467e-06	CENPE/CENPF/CENPI/ANKRD31/ASPM/TERB1/MEIOC/KIF11/TEX15/KNL1/NCAPG/TOP2A/TTK/TTN/FAM83D/BRIP1/DLGAP5/KIF14	18
Cluster 4	GO:0140014	mitotic nuclear division	16/210	277/18888	8.87707e-08	4.0657e-05	3.77509e-05	CENPE/CENPF/CDCA2/CENPI/FBXO43/KIF11/MKI67/ANLN/KNL1/NCAPG/TGFA/TTK/TTN/KIF20B/DLGAP5/KIF14	16
Cluster 4	GO:0140013	meiotic nuclear division	12/210	197/18888	2.18277e-06	0.000833092	0.000773544	RAD51AP1/ANKRD31/ASPM/TERB1/MEIOC/FBXO43/TEX15/KNL1/BRCA2/TOP2A/TTK/BRIP1	12
Cluster 4	GO:0051783	regulation of nuclear division	10/210	147/18888	5.8894e-06	0.00174669	0.00162184	CENPF/RAD51AP1/CDCA2/FBXO43/MKI67/KNL1/TGFA/TTK/KIF20B/DLGAP5	10
Cluster 4	GO:1903046	meiotic cell cycle process	12/210	218/18888	6.20902e-06	0.00174669	0.00162184	RAD51AP1/ANKRD31/ASPM/TERB1/MEIOC/FBXO43/TEX15/KNL1/BRCA2/TOP2A/TTK/BRIP1	12
Cluster 4	GO:0007088	regulation of mitotic nuclear division	9/210	118/18888	6.86471e-06	0.00174669	0.00162184	CENPF/CDCA2/FBXO43/MKI67/KNL1/TGFA/TTK/KIF20B/DLGAP5	9
Cluster 4	GO:0045132	meiotic chromosome segregation	8/210	93/18888	9.26061e-06	0.00212068	0.0019691	ANKRD31/ASPM/TERB1/MEIOC/TEX15/KNL1/TTK/BRIP1	8
Cluster 4	GO:0007127	meiosis I	9/210	131/18888	1.60295e-05	0.00333706	0.00309853	RAD51AP1/ANKRD31/TERB1/MEIOC/TEX15/KNL1/BRCA2/TOP2A/BRIP1	9
Cluster 4	GO:0051321	meiotic cell cycle	13/210	291/18888	2.39482e-05	0.00453398	0.0042099	RAD51AP1/SGO2/ANKRD31/ASPM/TERB1/MEIOC/FBXO43/TEX15/KNL1/BRCA2/TOP2A/TTK/BRIP1	13
Cluster 4	GO:0061982	meiosis I cell cycle process	9/210	139/18888	2.57388e-05	0.00453398	0.0042099	RAD51AP1/ANKRD31/TERB1/MEIOC/TEX15/KNL1/BRCA2/TOP2A/BRIP1	9
Cluster 4	GO:0000070	mitotic sister chromatid segregation	10/210	188/18888	4.98299e-05	0.00813167	0.00755044	CENPE/CENPF/CENPI/KIF11/KNL1/NCAPG/TTK/TTN/DLGAP5/KIF14	10
Cluster 4	GO:0000819	sister chromatid segregation	11/210	229/18888	5.32642e-05	0.00813167	0.00755044	CENPE/CENPF/CENPI/KIF11/KNL1/NCAPG/TOP2A/TTK/TTN/DLGAP5/KIF14	11
Cluster 4	GO:0050000	chromosome localization	8/210	120/18888	5.91558e-05	0.00815399	0.00757116	CENPE/CENPF/TERB1/MEIOC/KNL1/FAM83D/DLGAP5/KIF14	8
Cluster 4	GO:2000243	positive regulation of reproductive process	7/210	89/18888	6.05318e-05	0.00815399	0.00757116	RAD51AP1/ANKRD31/MEIOC/RNASE10/AR/OXTR/KNL1	7
Cluster 4	GO:0045787	positive regulation of cell cycle	13/210	332/18888	9.23573e-05	0.0117499	0.01091	RAD51AP1/STOX1/ANKRD31/MEIOC/KNL1/NCAPG/BRCA2/TGFA/ATAD5/FAM83D/KIF20B/DLGAP5/KIF14	13
Cluster 4	GO:0045143	homologous chromosome segregation	6/210	67/18888	9.97812e-05	0.0120263	0.0111667	ANKRD31/TERB1/MEIOC/TEX15/KNL1/BRIP1	6
Cluster 4	GO:0051983	regulation of chromosome segregation	8/210	131/18888	0.000109747	0.012566	0.0116678	CENPE/CENPF/CDCA2/MKI67/KNL1/NCAPG/TTK/DLGAP5	8
Cluster 4	GO:0051445	regulation of meiotic cell cycle	6/210	69/18888	0.000117672	0.0128319	0.0119147	RAD51AP1/ASPM/MEIOC/FBXO43/KNL1/TTK	6
Cluster 4	GO:2000241	regulation of reproductive process	10/210	214/18888	0.000146143	0.0152121	0.0141248	RAD51AP1/ANKRD31/ASPM/MEIOC/FBXO43/RNASE10/AR/OXTR/KNL1/TTK	10
Cluster 4	GO:0090068	positive regulation of cell cycle process	11/210	263/18888	0.000181707	0.0180917	0.0167985	RAD51AP1/STOX1/ANKRD31/KNL1/NCAPG/TGFA/ATAD5/FAM83D/KIF20B/DLGAP5/KIF14	11
Cluster 4	GO:0034508	centromere complex assembly	4/210	28/18888	0.000246606	0.0235129	0.0218323	CENPE/CENPF/CENPI/DLGAP5	4
Cluster 4	GO:0051303	establishment of chromosome localization	7/210	112/18888	0.000256691	0.0235129	0.0218323	CENPE/CENPF/TERB1/MEIOC/KNL1/FAM83D/KIF14	7
Cluster 4	GO:0007129	homologous chromosome pairing at meiosis	5/210	53/18888	0.000301266	0.0256128	0.023782	ANKRD31/TERB1/MEIOC/TEX15/BRIP1	5
Cluster 4	GO:0098742	cell-cell adhesion via plasma-membrane adhesion molecules	11/210	279/18888	0.000301985	0.0256128	0.023782	TENM1/SLITRK1/DSCAM/GRID2/CLDN11/SDK2/PSG2/PSG11/MYPN/CLDN2/CDH1	11
Cluster 4	GO:0044703	multi-organism reproductive process	9/210	204/18888	0.000476747	0.0389911	0.0362041	TCF23/AR/OXTR/PRLR/PSG2/PSG7/PSG11/RXFP1/CSMD1	9
Cluster 4	GO:0007131	reciprocal meiotic recombination	5/210	60/18888	0.000538424	0.0410997	0.038162	RAD51AP1/ANKRD31/TERB1/TOP2A/BRIP1	5
Cluster 4	GO:0140527	reciprocal homologous recombination	5/210	60/18888	0.000538424	0.0410997	0.038162	RAD51AP1/ANKRD31/TERB1/TOP2A/BRIP1	5
Cluster 4	GO:0034329	cell junction assembly	14/210	453/18888	0.000569666	0.0420818	0.0390738	SLITRK1/COL17A1/DSCAM/GABRA4/GRID2/ITGA6/CLDN11/OXTR/PKP2/SDK2/THSD1/SLIT1/CLDN2/CDH1	14
Cluster 4	GO:0044706	multi-multicellular organism process	9/210	212/18888	0.000628944	0.0450088	0.0417917	TCF23/AR/OXTR/PRLR/PSG2/PSG7/PSG11/RXFP1/CSMD1	9
Cluster 5	GO:0035590	purinergic nucleotide receptor signaling pathway	7/382	31/18888	2.2661e-06	0.00455723	0.00424246	ADORA1/P2RY1/P2RY2/P2RY6/P2RY11/PTAFR/P2RX6	7
Cluster 5	GO:0006066	alcohol metabolic process	23/382	373/18888	2.40044e-06	0.00455723	0.00424246	CFTR/ADH1B/CYP1A1/CYP27A1/EDNRB/INPP5J/SULT1C4/NPC1L1/APOC1/IGF1/APOE/P2RY1/P2RY6/CYP39A1/PLCG2/PLEK/WNT4/PTAFR/BMP5/STAR/SULT1A1/CH25H/ABCG1	23
Cluster 5	GO:0035589	G protein-coupled purinergic nucleotide receptor signaling pathway	5/382	13/18888	3.71177e-06	0.00469787	0.00437338	P2RY1/P2RY2/P2RY6/P2RY11/PTAFR	5
Cluster 5	GO:1902930	regulation of alcohol biosynthetic process	8/382	53/18888	1.04103e-05	0.00988194	0.00919938	APOE/P2RY1/P2RY6/PLEK/WNT4/PTAFR/BMP5/ABCG1	8
Cluster 5	GO:0032957	inositol trisphosphate metabolic process	4/382	10/18888	3.1407e-05	0.0197062	0.018345	P2RY1/P2RY6/PLCG2/PTAFR	4
Cluster 5	GO:0046165	alcohol biosynthetic process	12/382	142/18888	3.2349e-05	0.0197062	0.018345	CFTR/CYP27A1/NPC1L1/APOE/P2RY1/P2RY6/PLCG2/PLEK/WNT4/PTAFR/BMP5/ABCG1	12
Cluster 5	GO:0030278	regulation of ossification	11/382	122/18888	3.78498e-05	0.0197062	0.018345	CCR1/COMP/EGR2/GDF10/TMEM119/MDK/WNT4/BMP4/FZD9/ADGRV1/ISG15	11
Cluster 5	GO:0007200	phospholipase C-activating G protein-coupled receptor signaling pathway	10/382	102/18888	4.15195e-05	0.0197062	0.018345	ADRA1D/AGT/EDNRB/OPRD1/P2RY1/P2RY2/P2RY6/P2RY11/PTAFR/C3AR1	10
Cluster 5	GO:1901617	organic hydroxy compound biosynthetic process	16/382	249/18888	5.06953e-05	0.0213878	0.0199105	CFTR/CYP27A1/FGFR4/NPC1L1/APOE/P2RY1/P2RY6/CYP39A1/PLCG2/PLEK/WNT4/PTAFR/BMP5/STAR/CH25H/ABCG1	16
Cluster 5	GO:0070169	positive regulation of biomineral tissue development	7/382	54/18888	0.00010234	0.0388585	0.0361745	CFTR/TMEM119/WNT4/BMP4/FZD9/ADGRV1/ISG15	7
Cluster 5	GO:0033700	phospholipid efflux	4/382	14/18888	0.000140389	0.0414275	0.0385661	ABCA7/APOC1/APOE/ABCG1	4
Cluster 5	GO:0062012	regulation of small molecule metabolic process	18/382	331/18888	0.000150365	0.0414275	0.0385661	TREX1/FGFR4/NUPR1/GUCA1A/APOC1/IGF1/APOE/P2RY1/P2RY6/PLA2G3/PLEK/WNT4/PTAFR/BMP5/ANTKMT/STAR/CH25H/ABCG1	18
Cluster 5	GO:0032958	inositol phosphate biosynthetic process	5/382	26/18888	0.000152748	0.0414275	0.0385661	P2RY1/P2RY6/PLCG2/PLEK/PTAFR	5
Cluster 5	GO:1902932	positive regulation of alcohol biosynthetic process	5/382	26/18888	0.000152748	0.0414275	0.0385661	P2RY1/P2RY6/WNT4/PTAFR/ABCG1	5
Cluster 5	GO:0043647	inositol phosphate metabolic process	6/382	42/18888	0.000186505	0.0447083	0.0416202	INPP5J/P2RY1/P2RY6/PLCG2/PLEK/PTAFR	6
Cluster 5	GO:0010919	regulation of inositol phosphate biosynthetic process	4/382	15/18888	0.000188394	0.0447083	0.0416202	P2RY1/P2RY6/PLEK/PTAFR	4
Cluster 5	GO:0030501	positive regulation of bone mineralization	6/382	44/18888	0.000242582	0.04719	0.0439305	TMEM119/WNT4/BMP4/FZD9/ADGRV1/ISG15	6
Cluster 5	GO:0070167	regulation of biomineral tissue development	9/382	103/18888	0.00024261	0.04719	0.0439305	CFTR/CCR1/COMP/TMEM119/WNT4/BMP4/FZD9/ADGRV1/ISG15	9
Cluster 5	GO:0034374	low-density lipoprotein particle remodeling	4/382	16/18888	0.000247198	0.04719	0.0439305	AGT/APOE/PLA2G3/ABCG1	4
Cluster 5	GO:0030500	regulation of bone mineralization	8/382	82/18888	0.000251607	0.04719	0.0439305	CCR1/COMP/TMEM119/WNT4/BMP4/FZD9/ADGRV1/ISG15	8
Cluster 5	GO:0030282	bone mineralization	10/382	127/18888	0.000260993	0.04719	0.0439305	CCR1/COMP/TMEM119/RSPO2/IGF1/WNT4/BMP4/FZD9/ADGRV1/ISG15	10
Cluster 6	GO:0003018	vascular process in circulatory system	11/162	275/18888	2.617e-05	0.0267016	0.0238484	SLC2A13/EDNRA/GCH1/GPR4/HTR2A/NPPC/ATP2B1/SLC1A2/SLC1A3/SLC7A2/AKAP12	11
Cluster 6	GO:0003333	amino acid transmembrane transport	7/162	104/18888	3.17192e-05	0.0267016	0.0238484	GRM1/SLC6A18/RGS4/SLC1A2/SLC1A3/SLC7A2/SLC25A18	7
Cluster 6	GO:1902475	L-alpha-amino acid transmembrane transport	6/162	74/18888	4.15226e-05	0.0267016	0.0238484	GRM1/RGS4/SLC1A2/SLC1A3/SLC7A2/SLC25A18	6
Cluster 6	GO:1905039	carboxylic acid transmembrane transport	8/162	158/18888	6.67245e-05	0.0267016	0.0238484	SLC16A8/GRM1/SLC6A18/RGS4/SLC1A2/SLC1A3/SLC7A2/SLC25A18	8
Cluster 6	GO:1903825	organic acid transmembrane transport	8/162	159/18888	6.97543e-05	0.0267016	0.0238484	SLC16A8/GRM1/SLC6A18/RGS4/SLC1A2/SLC1A3/SLC7A2/SLC25A18	8
Cluster 6	GO:0042220	response to cocaine	5/162	51/18888	7.45261e-05	0.0267016	0.0238484	DRD2/HTR2A/RGS4/SLC1A2/SLC1A3	5
Cluster 6	GO:0089718	amino acid import across plasma membrane	5/162	51/18888	7.45261e-05	0.0267016	0.0238484	GRM1/RGS4/SLC1A2/SLC1A3/SLC7A2	5
Cluster 6	GO:0070778	L-aspartate transmembrane transport	3/162	11/18888	9.71576e-05	0.0291952	0.0260755	SLC1A2/SLC1A3/SLC25A18	3
Cluster 6	GO:0015813	L-glutamate transmembrane transport	4/162	29/18888	0.000104768	0.0291952	0.0260755	GRM1/SLC1A2/SLC1A3/SLC25A18	4
Cluster 6	GO:0015807	L-amino acid transport	6/162	93/18888	0.000149445	0.0367312	0.0328062	GRM1/RGS4/SLC1A2/SLC1A3/SLC7A2/SLC25A18	6
Cluster 6	GO:0043279	response to alkaloid	6/162	95/18888	0.000168015	0.0367312	0.0328062	DRD2/HTR2A/RGS4/RYR3/SLC1A2/SLC1A3	6
Cluster 6	GO:0001975	response to amphetamine	4/162	33/18888	0.000175747	0.0367312	0.0328062	DRD2/EDNRA/RGS4/HDAC9	4
Cluster 6	GO:0006813	potassium ion transport	9/162	241/18888	0.000240222	0.0436312	0.0389689	DRD2/HTR2A/KCNC3/KCNJ11/KCNN3/RGS4/SLC1A3/ACTN2/KCNE2	9
Cluster 6	GO:0046942	carboxylic acid transport	11/162	358/18888	0.000271803	0.0436312	0.0389689	DRD2/SLC16A8/SLCO4A1/GRM1/SLC6A18/PNPLA8/RGS4/SLC1A2/SLC1A3/SLC7A2/SLC25A18	11
Cluster 6	GO:0043267	negative regulation of potassium ion transport	4/162	37/18888	0.000276194	0.0436312	0.0389689	HTR2A/RGS4/ACTN2/KCNE2	4
Cluster 6	GO:0015849	organic acid transport	11/162	359/18888	0.000278349	0.0436312	0.0389689	DRD2/SLC16A8/SLCO4A1/GRM1/SLC6A18/PNPLA8/RGS4/SLC1A2/SLC1A3/SLC7A2/SLC25A18	11
Cluster 6	GO:0030033	microvillus assembly	3/162	16/18888	0.000319506	0.0439509	0.0392543	MYO1A/RAP1GAP/ESPN	3
Cluster 6	GO:0051938	L-glutamate import	4/162	39/18888	0.000339414	0.0439509	0.0392543	GRM1/SLC1A2/SLC1A3/SLC25A18	4
Cluster 6	GO:0098739	import across plasma membrane	8/162	203/18888	0.000372993	0.0439509	0.0392543	GRM1/KCNJ11/SLC46A2/RGS4/SLC1A2/SLC1A3/SLC7A2/KCNE2	8
Cluster 6	GO:0046676	negative regulation of insulin secretion	4/162	40/18888	0.000374623	0.0439509	0.0392543	ACVR1C/FAM3D/DRD2/KCNJ11	4
Cluster 6	GO:0046068	cGMP metabolic process	3/162	17/18888	0.000385534	0.0439509	0.0392543	GUCY2F/NPPC/RORA	3
Cluster 6	GO:0098712	L-glutamate import across plasma membrane	3/162	17/18888	0.000385534	0.0439509	0.0392543	GRM1/SLC1A2/SLC1A3	3
Cluster 6	GO:0006865	amino acid transport	7/162	158/18888	0.000432837	0.0455819	0.0407111	GRM1/SLC6A18/RGS4/SLC1A2/SLC1A3/SLC7A2/SLC25A18	7
Cluster 6	GO:0050709	negative regulation of protein secretion	5/162	74/18888	0.00043619	0.0455819	0.0407111	ACVR1C/FAM3D/DRD2/KCNJ11/RSAD2	5
Cluster 7	GO:0050900	leukocyte migration	19/131	396/18888	3.4471e-11	3.48171e-08	2.53502e-08	CYP19A1/C5AR2/CXCL1/IL1A/IL1B/IL6/CXCL8/IL10/PDE4B/IL23A/TREM1/S100A7/CCL20/CXCL6/CXCL5/TNFAIP6/TNFRSF18/IL33/CHST2	19
Cluster 7	GO:0032496	response to lipopolysaccharide	18/131	348/18888	3.46395e-11	3.48171e-08	2.53502e-08	CEBPB/IL24/CSF2/CXCL1/IL1A/IL1B/IL6/CXCL8/IL10/PDE4B/PENK/PTGS2/S100A7/CXCL6/CXCL5/THBD/TNFAIP3/NR1D1	18
Cluster 7	GO:0097530	granulocyte migration	13/131	154/18888	5.35819e-11	3.48171e-08	2.53502e-08	C5AR2/CXCL1/IL1A/IL1B/CXCL8/PDE4B/IL23A/TREM1/S100A7/CCL20/CXCL6/CXCL5/TNFAIP6	13
Cluster 7	GO:0071621	granulocyte chemotaxis	12/131	128/18888	8.91283e-11	3.48171e-08	2.53502e-08	C5AR2/CXCL1/IL1B/CXCL8/PDE4B/IL23A/TREM1/S100A7/CCL20/CXCL6/CXCL5/TNFAIP6	12
Cluster 7	GO:0002237	response to molecule of bacterial origin	18/131	369/18888	9.04446e-11	3.48171e-08	2.53502e-08	CEBPB/IL24/CSF2/CXCL1/IL1A/IL1B/IL6/CXCL8/IL10/PDE4B/PENK/PTGS2/S100A7/CXCL6/CXCL5/THBD/TNFAIP3/NR1D1	18
Cluster 7	GO:0060326	cell chemotaxis	17/131	322/18888	9.22154e-11	3.48171e-08	2.53502e-08	CYP19A1/C5AR2/CXCL1/IL1B/IL6/CXCL8/IL10/KDR/PDE4B/IL23A/TREM1/S100A7/CCL20/CXCL6/CXCL5/TNFAIP6/FGF18	17
Cluster 7	GO:1990266	neutrophil migration	12/131	129/18888	9.76969e-11	3.48171e-08	2.53502e-08	C5AR2/CXCL1/IL1A/IL1B/CXCL8/PDE4B/IL23A/TREM1/CCL20/CXCL6/CXCL5/TNFAIP6	12
Cluster 7	GO:0030595	leukocyte chemotaxis	15/131	237/18888	1.01508e-10	3.48171e-08	2.53502e-08	CYP19A1/C5AR2/CXCL1/IL1B/IL6/CXCL8/IL10/PDE4B/IL23A/TREM1/S100A7/CCL20/CXCL6/CXCL5/TNFAIP6	15
Cluster 7	GO:0097529	myeloid leukocyte migration	15/131	239/18888	1.14254e-10	3.48349e-08	2.53631e-08	CYP19A1/C5AR2/CXCL1/IL1A/IL1B/IL6/CXCL8/PDE4B/IL23A/TREM1/S100A7/CCL20/CXCL6/CXCL5/TNFAIP6	15
Cluster 7	GO:0030593	neutrophil chemotaxis	11/131	107/18888	2.05684e-10	5.64397e-08	4.10935e-08	C5AR2/CXCL1/IL1B/CXCL8/PDE4B/IL23A/TREM1/CCL20/CXCL6/CXCL5/TNFAIP6	11
Cluster 7	GO:0006935	chemotaxis	19/131	466/18888	5.43515e-10	1.33495e-07	9.71972e-08	CYP19A1/C5AR2/ANGPT2/CXCL1/NRG1/IL1B/IL6/CXCL8/IL10/KDR/PDE4B/IL23A/TREM1/S100A7/CCL20/CXCL6/CXCL5/TNFAIP6/FGF18	19
Cluster 7	GO:0042330	taxis	19/131	468/18888	5.83797e-10	1.33495e-07	9.71972e-08	CYP19A1/C5AR2/ANGPT2/CXCL1/NRG1/IL1B/IL6/CXCL8/IL10/KDR/PDE4B/IL23A/TREM1/S100A7/CCL20/CXCL6/CXCL5/TNFAIP6/FGF18	19
Cluster 7	GO:0071216	cellular response to biotic stimulus	14/131	265/18888	4.61004e-09	9.73072e-07	7.0849e-07	IL24/CSF2/DDIT3/CXCL1/IL1A/IL1B/IL6/CXCL8/IL10/PDE4B/CXCL6/CXCL5/TNFAIP3/NR1D1	14
Cluster 7	GO:0071222	cellular response to lipopolysaccharide	13/131	225/18888	5.78499e-09	1.13386e-06	8.25558e-07	IL24/CSF2/CXCL1/IL1A/IL1B/IL6/CXCL8/IL10/PDE4B/CXCL6/CXCL5/TNFAIP3/NR1D1	13
Cluster 7	GO:0071219	cellular response to molecule of bacterial origin	13/131	238/18888	1.13494e-08	2.07618e-06	1.51166e-06	IL24/CSF2/CXCL1/IL1A/IL1B/IL6/CXCL8/IL10/PDE4B/CXCL6/CXCL5/TNFAIP3/NR1D1	13
Cluster 7	GO:0002685	regulation of leukocyte migration	12/131	230/18888	7.06957e-08	1.21243e-05	8.82766e-06	CYP19A1/C5AR2/IL1A/IL6/CXCL8/IL23A/S100A7/CCL20/TNFAIP6/TNFRSF18/IL33/CHST2	12
Cluster 7	GO:0001819	positive regulation of cytokine production	16/131	500/18888	3.85532e-07	6.22294e-05	4.53089e-05	CEBPB/GARIN5A/CSF2/DDIT3/EREG/IL1A/IL1B/IL6/IL10/PDE4B/IL23A/PTGS2/NR4A3/IL18R1/IL33/IL1RL1	16
Cluster 7	GO:0023061	signal release	15/131	487/18888	1.47041e-06	0.00022159	0.000161339	CGA/ADCY8/ADORA2A/CYP19A1/FOXO1/IL1A/IL1B/IL1RN/IL6/IL11/MAFA/PIM3/PTGS2/CADPS/NR1D1	15
Cluster 7	GO:0050727	regulation of inflammatory response	14/131	425/18888	1.54019e-06	0.00022159	0.000161339	CEBPB/ADORA2A/CYP19A1/IL1B/IL6/IL10/IL23A/PROC/PTGS2/TNFAIP3/TNFAIP6/IL33/IL1RL1/NR1D1	14
Cluster 7	GO:0150076	neuroinflammatory response	7/131	83/18888	1.76055e-06	0.00022159	0.000161339	ADCY8/ADORA2A/IL1B/IL6/PTGS2/IL33/NR1D1	7
Cluster 7	GO:0032609	type II interferon production	8/131	119/18888	1.7766e-06	0.00022159	0.000161339	DDIT3/IL1B/IL10/PDE4B/IL23A/IL18R1/IL33/IL1RL1	8
Cluster 7	GO:0032649	regulation of type II interferon production	8/131	119/18888	1.7766e-06	0.00022159	0.000161339	DDIT3/IL1B/IL10/PDE4B/IL23A/IL18R1/IL33/IL1RL1	8
Cluster 7	GO:0002825	regulation of T-helper 1 type immune response	5/131	31/18888	2.18508e-06	0.00026069	0.000189807	IL1B/IL23A/IL18R1/IL33/IL1RL1	5
Cluster 7	GO:0022612	gland morphogenesis	8/131	125/18888	2.57352e-06	0.000285704	0.00020802	CEBPB/GDF7/ELF3/IL6/AREG/PROX1/SHH/TNFAIP3	8
Cluster 7	GO:0070663	regulation of leukocyte proliferation	11/131	267/18888	2.60299e-06	0.000285704	0.00020802	CEBPB/CSF2/IL1A/IL1B/IL6/IL10/NFATC2/IL23A/SHH/TNFAIP3/IL33	11
Cluster 7	GO:0014009	glial cell proliferation	6/131	60/18888	3.65389e-06	0.000377418	0.000274797	IL1B/IL6/AREG/PENK/SHH/IL33	6
Cluster 7	GO:0032635	interleukin-6 production	9/131	176/18888	3.85121e-06	0.000377418	0.000274797	CEBPB/EREG/C5AR2/IL1A/IL1B/IL6/IL10/TNFAIP3/IL33	9
Cluster 7	GO:0032675	regulation of interleukin-6 production	9/131	176/18888	3.85121e-06	0.000377418	0.000274797	CEBPB/EREG/C5AR2/IL1A/IL1B/IL6/IL10/TNFAIP3/IL33	9
Cluster 7	GO:0042180	cellular ketone metabolic process	10/131	227/18888	4.18438e-06	0.000395849	0.000288216	CYP7A1/CYP19A1/IL1B/INSIG1/PDK4/PROX1/PTGS2/NR4A3/KYNU/NR1D1	10
Cluster 7	GO:0051384	response to glucocorticoid	8/131	134/18888	4.3278e-06	0.000395849	0.000288216	FBXO32/IL1RN/IL6/IL10/AREG/DDIT4/PTGS2/STC1	8
Cluster 7	GO:0050920	regulation of chemotaxis	10/131	229/18888	4.52305e-06	0.000400363	0.000291503	CYP19A1/C5AR2/ANGPT2/IL6/CXCL8/KDR/IL23A/S100A7/TNFAIP6/FGF18	10
Cluster 7	GO:0001659	temperature homeostasis	9/131	183/18888	5.29504e-06	0.00045405	0.000330592	CEBPB/DDIT3/FOXO1/IL1A/IL1B/G0S2/PTGS2/IL18R1/NR1D1	9
Cluster 7	GO:0046890	regulation of lipid biosynthetic process	9/131	187/18888	6.312e-06	0.000517247	0.000376605	CGA/CYP7A1/IL1A/IL1B/INSIG1/PDK4/PROX1/PTGS2/NR1D1	9
Cluster 7	GO:0042531	positive regulation of tyrosine phosphorylation of STAT protein	6/131	66/18888	6.40966e-06	0.000517247	0.000376605	IL24/CSF2/ERBB4/IL6/IL23A/TNFRSF18	6
Cluster 7	GO:0009743	response to carbohydrate	10/131	239/18888	6.59753e-06	0.000517247	0.000376605	ADCY8/COL4A3/CYP7A1/ANGPT2/IL1A/IL1B/MAFA/PIM3/PTGS2/NR1D1	10
Cluster 7	GO:0002274	myeloid leukocyte activation	10/131	241/18888	7.09907e-06	0.000541107	0.000393978	CSF2/IL6/CXCL8/IL10/CXCL6/NR4A3/IL18RAP/IL33/IL1RL1/NR1D1	10
Cluster 7	GO:0010565	regulation of cellular ketone metabolic process	8/131	144/18888	7.37472e-06	0.000546925	0.000398214	CYP7A1/IL1B/INSIG1/PDK4/PROX1/PTGS2/NR4A3/NR1D1	8
Cluster 7	GO:0150077	regulation of neuroinflammatory response	5/131	40/18888	8.04933e-06	0.000581247	0.000423203	IL1B/IL6/PTGS2/IL33/NR1D1	5
Cluster 7	GO:0032602	chemokine production	7/131	105/18888	8.50668e-06	0.000596369	0.000434213	IL1B/IL6/IL10/TREM1/CXCL6/IL33/IL1RL1	7
Cluster 7	GO:0033674	positive regulation of kinase activity	11/131	303/18888	8.69342e-06	0.000596369	0.000434213	ADCY8/ERBB4/EREG/NRG1/IL1B/KDR/IL23A/PROX1/TCIM/FGF18/TNFSF15	11
Cluster 7	GO:0045444	fat cell differentiation	10/131	248/18888	9.12345e-06	0.000610604	0.000444578	CEBPB/DDIT3/FOXO1/IL6/IL11/INSIG1/NR4A2/PTGS2/NR4A3/NR1D1	10
Cluster 7	GO:0046879	hormone secretion	11/131	311/18888	1.11032e-05	0.000725407	0.000528166	CGA/ADCY8/CYP19A1/FOXO1/IL1B/IL1RN/IL6/IL11/MAFA/PIM3/NR1D1	11
Cluster 7	GO:0031960	response to corticosteroid	8/131	156/18888	1.32566e-05	0.000845953	0.000615935	FBXO32/IL1RN/IL6/IL10/AREG/DDIT4/PTGS2/STC1	8
Cluster 7	GO:0048732	gland development	13/131	449/18888	1.4835e-05	0.000925163	0.000673607	CEBPB/CGA/GDF7/CYP19A1/ELF3/ERBB4/NRG1/IL6/IL10/AREG/PROX1/SHH/TNFAIP3	13
Cluster 7	GO:0009914	hormone transport	11/131	322/18888	1.5355e-05	0.000936313	0.000681725	CGA/ADCY8/CYP19A1/FOXO1/IL1B/IL1RN/IL6/IL11/MAFA/PIM3/NR1D1	11
Cluster 7	GO:1902622	regulation of neutrophil migration	5/131	46/18888	1.6219e-05	0.000950537	0.000692082	C5AR2/IL1A/CXCL8/IL23A/TNFAIP6	5
Cluster 7	GO:0042509	regulation of tyrosine phosphorylation of STAT protein	6/131	78/18888	1.69295e-05	0.000950537	0.000692082	IL24/CSF2/ERBB4/IL6/IL23A/TNFRSF18	6
Cluster 7	GO:0010893	positive regulation of steroid biosynthetic process	4/131	23/18888	1.76667e-05	0.000950537	0.000692082	CGA/CYP7A1/IL1A/NR1D1	4
Cluster 7	GO:0038128	ERBB2 signaling pathway	4/131	23/18888	1.76667e-05	0.000950537	0.000692082	ERBB4/EREG/NRG1/AREG	4
Cluster 7	GO:0072574	hepatocyte proliferation	4/131	23/18888	1.76667e-05	0.000950537	0.000692082	CEBPB/IL6/PROX1/TNFAIP3	4
Cluster 7	GO:0072575	epithelial cell proliferation involved in liver morphogenesis	4/131	23/18888	1.76667e-05	0.000950537	0.000692082	CEBPB/IL6/PROX1/TNFAIP3	4
Cluster 7	GO:0006953	acute-phase response	5/131	47/18888	1.80494e-05	0.000952451	0.000693475	CEBPB/IL1A/IL1B/IL6/PTGS2	5
Cluster 7	GO:0050731	positive regulation of peptidyl-tyrosine phosphorylation	8/131	164/18888	1.90559e-05	0.000981845	0.000714877	IL24/CSF2/ERBB4/IL6/IL11/AREG/IL23A/TNFRSF18	8
Cluster 7	GO:0034284	response to monosaccharide	9/131	215/18888	1.9322e-05	0.000981845	0.000714877	ADCY8/COL4A3/CYP7A1/ANGPT2/IL1A/MAFA/PIM3/PTGS2/NR1D1	9
Cluster 7	GO:0042088	T-helper 1 type immune response	5/131	48/18888	2.00366e-05	0.000999646	0.000727838	IL1B/IL23A/IL18R1/IL33/IL1RL1	5
Cluster 7	GO:0050810	regulation of steroid biosynthetic process	6/131	81/18888	2.1031e-05	0.00103052	0.000750316	CGA/CYP7A1/IL1A/INSIG1/PROX1/NR1D1	6
Cluster 7	GO:0007260	tyrosine phosphorylation of STAT protein	6/131	82/18888	2.25633e-05	0.00108621	0.000790863	IL24/CSF2/ERBB4/IL6/IL23A/TNFRSF18	6
Cluster 7	GO:0002688	regulation of leukocyte chemotaxis	7/131	123/18888	2.39432e-05	0.00111356	0.00081078	CYP19A1/C5AR2/IL6/CXCL8/IL23A/S100A7/TNFAIP6	7
Cluster 7	GO:0045834	positive regulation of lipid metabolic process	7/131	123/18888	2.39432e-05	0.00111356	0.00081078	CGA/CYP7A1/IL1A/IL1B/PTGS2/NR4A3/NR1D1	7
Cluster 7	GO:0072576	liver morphogenesis	4/131	25/18888	2.49683e-05	0.00114188	0.000831399	CEBPB/IL6/PROX1/TNFAIP3	4
Cluster 7	GO:0071622	regulation of granulocyte chemotaxis	5/131	51/18888	2.70341e-05	0.00121609	0.00088543	C5AR2/CXCL8/IL23A/S100A7/TNFAIP6	5
Cluster 7	GO:0048143	astrocyte activation	4/131	26/18888	2.93498e-05	0.00129897	0.000945771	ADORA2A/IL1B/IL6/NR1D1	4
Cluster 7	GO:0046889	positive regulation of lipid biosynthetic process	6/131	88/18888	3.37553e-05	0.0014693	0.00106979	CGA/CYP7A1/IL1A/IL1B/PTGS2/NR1D1	6
Cluster 7	GO:0045940	positive regulation of steroid metabolic process	4/131	27/18888	3.42695e-05	0.0014693	0.00106979	CGA/CYP7A1/IL1A/NR1D1	4
Cluster 7	GO:0070661	leukocyte proliferation	11/131	352/18888	3.48414e-05	0.00147084	0.00107091	CEBPB/CSF2/IL1A/IL1B/IL6/IL10/NFATC2/IL23A/SHH/TNFAIP3/IL33	11
Cluster 7	GO:0042304	regulation of fatty acid biosynthetic process	5/131	54/18888	3.57952e-05	0.00148821	0.00108356	CYP7A1/IL1B/INSIG1/PDK4/PTGS2	5
Cluster 7	GO:0038130	ERBB4 signaling pathway	3/131	10/18888	3.77587e-05	0.00154642	0.00112594	ERBB4/EREG/NRG1	3
Cluster 7	GO:0002696	positive regulation of leukocyte activation	11/131	362/18888	4.49209e-05	0.00175205	0.00127566	MAP3K8/IL1A/IL1B/IL6/IL10/NFATC2/IL23A/SHH/NR4A3/IL33/IL1RL1	11
Cluster 7	GO:0006694	steroid biosynthetic process	8/131	185/18888	4.51479e-05	0.00175205	0.00127566	CGA/SLC27A2/CYP7A1/CYP19A1/IL1A/INSIG1/PROX1/NR1D1	8
Cluster 7	GO:0042060	wound healing	12/131	430/18888	4.58592e-05	0.00175205	0.00127566	ADORA2A/EREG/NRG1/IL1A/IL6/KDR/PROC/SHH/THBD/TNFAIP3/NDNF/TFPI2	12
Cluster 7	GO:0070098	chemokine-mediated signaling pathway	6/131	93/18888	4.6155e-05	0.00175205	0.00127566	CXCL1/CXCL8/CCL20/CXCL6/CXCL5/ENTREP1	6
Cluster 7	GO:0001541	ovarian follicle development	5/131	57/18888	4.66107e-05	0.00175205	0.00127566	CEBPB/CGA/EREG/KDR/TNFAIP6	5
Cluster 7	GO:0061900	glial cell activation	5/131	57/18888	4.66107e-05	0.00175205	0.00127566	ADORA2A/IL1B/IL6/IL33/NR1D1	5
Cluster 7	GO:0001660	fever generation	3/131	11/18888	5.16549e-05	0.00191542	0.00139461	IL1A/IL1B/PTGS2	3
Cluster 7	GO:0043434	response to peptide hormone	12/131	438/18888	5.47517e-05	0.00200318	0.00145851	ADCY8/EREG/FOXO1/IGFBP1/IL1B/IL10/INSIG1/AREG/NR4A2/PDK4/PTGS2/NR4A3	12
Cluster 7	GO:0048608	reproductive structure development	10/131	307/18888	5.66356e-05	0.00204484	0.00148884	IRX5/CEBPB/CGA/GDF7/CYP19A1/EREG/IL1A/KDR/SHH/TNFAIP6	10
Cluster 7	GO:0002822	regulation of adaptive immune response based on somatic recombination of immune receptors built from immunoglobulin superfamily domains	8/131	192/18888	5.86928e-05	0.00208875	0.00152081	IL1B/IL6/IL10/IL23A/TNFAIP3/IL18R1/IL33/IL1RL1	8
Cluster 7	GO:0043030	regulation of macrophage activation	5/131	60/18888	5.97952e-05	0.00208875	0.00152081	IL6/IL10/IL33/IL1RL1/NR1D1	5
Cluster 7	GO:0010575	positive regulation of vascular endothelial growth factor production	4/131	31/18888	6.01353e-05	0.00208875	0.00152081	IL1A/IL1B/IL6/PTGS2	4
Cluster 7	GO:0014074	response to purine-containing compound	7/131	143/18888	6.28335e-05	0.00211269	0.00153824	ADORA2A/IL1B/AREG/PENK/PTGS2/STC1/THBD	7
Cluster 7	GO:0061458	reproductive system development	10/131	311/18888	6.30986e-05	0.00211269	0.00153824	IRX5/CEBPB/CGA/GDF7/CYP19A1/EREG/IL1A/KDR/SHH/TNFAIP6	10
Cluster 7	GO:0051347	positive regulation of transferase activity	11/131	376/18888	6.31961e-05	0.00211269	0.00153824	ADCY8/ERBB4/EREG/NRG1/IL1B/KDR/IL23A/PROX1/TCIM/FGF18/TNFSF15	11
Cluster 7	GO:0033002	muscle cell proliferation	9/131	251/18888	6.47212e-05	0.00211269	0.00153824	DDIT3/ERBB4/EREG/IL6/IL10/PTGS2/SHH/TNFAIP3/NR4A3	9
Cluster 7	GO:0001503	ossification	12/131	446/18888	6.51006e-05	0.00211269	0.00153824	CEBPB/NOTUM/IL6/AREG/PENK/PTGS2/PTHLH/SMOC1/SHH/STC1/TNFAIP6/FGF18	12
Cluster 7	GO:0019217	regulation of fatty acid metabolic process	6/131	99/18888	6.5588e-05	0.00211269	0.00153824	CYP7A1/IL1B/INSIG1/PDK4/PTGS2/NR4A3	6
Cluster 7	GO:0003157	endocardium development	3/131	12/18888	6.85239e-05	0.00211269	0.00153824	NRG1/KDR/PROX1	3
Cluster 7	GO:0033083	regulation of immature T cell proliferation	3/131	12/18888	6.85239e-05	0.00211269	0.00153824	IL1A/IL1B/SHH	3
Cluster 7	GO:0033084	regulation of immature T cell proliferation in thymus	3/131	12/18888	6.85239e-05	0.00211269	0.00153824	IL1A/IL1B/SHH	3
Cluster 7	GO:0070857	regulation of bile acid biosynthetic process	3/131	12/18888	6.85239e-05	0.00211269	0.00153824	CYP7A1/PROX1/NR1D1	3
Cluster 7	GO:0050867	positive regulation of cell activation	11/131	380/18888	6.94661e-05	0.00211794	0.00154207	MAP3K8/IL1A/IL1B/IL6/IL10/NFATC2/IL23A/SHH/NR4A3/IL33/IL1RL1	11
Cluster 7	GO:0045598	regulation of fat cell differentiation	7/131	146/18888	7.16483e-05	0.00214114	0.00155895	CEBPB/DDIT3/FOXO1/IL6/INSIG1/PTGS2/NR1D1	7
Cluster 7	GO:1903037	regulation of leukocyte cell-cell adhesion	11/131	382/18888	7.27964e-05	0.00214114	0.00155895	CEBPB/MAP3K8/ADORA2A/IL1A/IL1B/IL6/IL10/IL23A/SHH/NR4A3/CHST2	11
Cluster 7	GO:1990868	response to chemokine	6/131	101/18888	7.33481e-05	0.00214114	0.00155895	CXCL1/CXCL8/CCL20/CXCL6/CXCL5/ENTREP1	6
Cluster 7	GO:1990869	cellular response to chemokine	6/131	101/18888	7.33481e-05	0.00214114	0.00155895	CXCL1/CXCL8/CCL20/CXCL6/CXCL5/ENTREP1	6
Cluster 7	GO:0008585	female gonad development	6/131	102/18888	7.74935e-05	0.00221093	0.00160977	CEBPB/CGA/CYP19A1/EREG/KDR/TNFAIP6	6
Cluster 7	GO:0045860	positive regulation of protein kinase activity	9/131	257/18888	7.75785e-05	0.00221093	0.00160977	ADCY8/EREG/NRG1/IL1B/IL23A/PROX1/TCIM/FGF18/TNFSF15	9
Cluster 7	GO:0030073	insulin secretion	8/131	200/18888	7.81562e-05	0.00221093	0.00160977	ADCY8/FOXO1/IL1B/IL1RN/IL6/MAFA/PIM3/NR1D1	8
Cluster 7	GO:0050728	negative regulation of inflammatory response	8/131	201/18888	8.09275e-05	0.00225752	0.00164369	ADORA2A/CYP19A1/IL10/PROC/TNFAIP3/TNFAIP6/IL33/NR1D1	8
Cluster 7	GO:0002687	positive regulation of leukocyte migration	7/131	149/18888	8.14485e-05	0.00225752	0.00164369	IL1A/IL6/CXCL8/IL23A/S100A7/CCL20/TNFRSF18	7
Cluster 7	GO:0001890	placenta development	7/131	150/18888	8.49482e-05	0.00231618	0.0016864	CEBPB/CSF2/DLX3/IL10/PTGS2/STC1/RSPO3	7
Cluster 7	GO:0019218	regulation of steroid metabolic process	6/131	104/18888	8.63443e-05	0.00231618	0.0016864	CGA/CYP7A1/IL1A/INSIG1/PROX1/NR1D1	6
Cluster 7	GO:0032642	regulation of chemokine production	6/131	104/18888	8.63443e-05	0.00231618	0.0016864	IL1B/IL6/IL10/CXCL6/IL33/IL1RL1	6
Cluster 7	GO:0090022	regulation of neutrophil chemotaxis	4/131	34/18888	8.72173e-05	0.00231618	0.0016864	C5AR2/CXCL8/IL23A/TNFAIP6	4
Cluster 7	GO:0033079	immature T cell proliferation	3/131	13/18888	8.86295e-05	0.00231618	0.0016864	IL1A/IL1B/SHH	3
Cluster 7	GO:0033080	immature T cell proliferation in thymus	3/131	13/18888	8.86295e-05	0.00231618	0.0016864	IL1A/IL1B/SHH	3
Cluster 7	GO:0019216	regulation of lipid metabolic process	10/131	326/18888	9.32341e-05	0.00241353	0.00175728	CGA/CYP7A1/IL1A/IL1B/INSIG1/PDK4/PROX1/PTGS2/NR4A3/NR1D1	10
Cluster 7	GO:0031100	animal organ regeneration	5/131	66/18888	9.46482e-05	0.00242153	0.0017631	CEBPB/ANGPT2/IL6/IL10/NR4A3	5
Cluster 7	GO:0046545	development of primary female sexual characteristics	6/131	106/18888	9.59821e-05	0.00242153	0.0017631	CEBPB/CGA/CYP19A1/EREG/KDR/TNFAIP6	6
Cluster 7	GO:0050729	positive regulation of inflammatory response	7/131	153/18888	9.61904e-05	0.00242153	0.0017631	CEBPB/IL1B/IL6/IL23A/PTGS2/IL33/IL1RL1	7
Cluster 7	GO:0002819	regulation of adaptive immune response	8/131	207/18888	9.93241e-05	0.00247769	0.00180399	IL1B/IL6/IL10/IL23A/TNFAIP3/IL18R1/IL33/IL1RL1	8
Cluster 7	GO:0008202	steroid metabolic process	10/131	329/18888	0.000100536	0.00248533	0.00180956	CGA/SLC27A2/CYP7A1/CYP19A1/HSD11B1/IL1A/INSIG1/PROX1/SHH/NR1D1	10
Cluster 7	GO:0009746	response to hexose	8/131	208/18888	0.000102703	0.00251622	0.00183205	ADCY8/COL4A3/CYP7A1/ANGPT2/MAFA/PIM3/PTGS2/NR1D1	8
Cluster 7	GO:0062012	regulation of small molecule metabolic process	10/131	331/18888	0.000105669	0.00256599	0.00186829	CYP7A1/FOXO1/IL1B/INSIG1/PDK4/DDIT4/PROX1/PTGS2/NR4A3/NR1D1	10
Cluster 7	GO:0072577	endothelial cell apoptotic process	5/131	68/18888	0.000109183	0.00262016	0.00190773	COL4A3/IL10/KDR/TNFAIP3/NDNF	5
Cluster 7	GO:0018108	peptidyl-tyrosine phosphorylation	9/131	269/18888	0.00010981	0.00262016	0.00190773	IL24/CSF2/ERBB4/IL6/IL11/AREG/KDR/IL23A/TNFRSF18	9
Cluster 7	GO:0018212	peptidyl-tyrosine modification	9/131	271/18888	0.000116143	0.00274738	0.00200036	IL24/CSF2/ERBB4/IL6/IL11/AREG/KDR/IL23A/TNFRSF18	9
Cluster 7	GO:0071347	cellular response to interleukin-1	6/131	110/18888	0.00011782	0.00276324	0.0020119	IL1B/IL1RN/IL6/CXCL8/CCL20/NR1D1	6
Cluster 7	GO:0048545	response to steroid hormone	10/131	338/18888	0.000125421	0.00291657	0.00212354	FBXO32/IL1RN/IL6/IL10/AREG/DDIT4/PTGS2/STC1/NR4A3/NR1D1	10
Cluster 7	GO:0050673	epithelial cell proliferation	12/131	482/18888	0.000135365	0.00310699	0.00226219	CEBPB/COL4A3/EREG/IL6/IL10/AREG/KDR/PROX1/SHH/TNFAIP3/NR4A3/NR1D1	12
Cluster 7	GO:0006699	bile acid biosynthetic process	4/131	38/18888	0.000135874	0.00310699	0.00226219	SLC27A2/CYP7A1/PROX1/NR1D1	4
Cluster 7	GO:1904251	regulation of bile acid metabolic process	3/131	15/18888	0.000139576	0.00316526	0.00230461	CYP7A1/PROX1/NR1D1	3
Cluster 7	GO:0045785	positive regulation of cell adhesion	12/131	485/18888	0.000143414	0.00322565	0.00234858	MAP3K8/IL1A/IL1B/IL6/IL10/KDR/IL23A/SHH/NDNF/NR4A3/TNFRSF18/CHST2	12
Cluster 7	GO:0070665	positive regulation of leukocyte proliferation	7/131	164/18888	0.000148252	0.00330735	0.00240807	CSF2/IL1A/IL1B/IL6/NFATC2/IL23A/SHH	7
Cluster 7	GO:0050795	regulation of behavior	5/131	74/18888	0.000163217	0.00360561	0.00262523	ADORA2A/CSF2/PENK/NR4A3/NR1D1	5
Cluster 7	GO:0007159	leukocyte cell-cell adhesion	11/131	419/18888	0.00016425	0.00360561	0.00262523	CEBPB/MAP3K8/ADORA2A/IL1A/IL1B/IL6/IL10/IL23A/SHH/NR4A3/CHST2	11
Cluster 7	GO:0031649	heat generation	3/131	16/18888	0.000170916	0.00369286	0.00268875	IL1A/IL1B/PTGS2	3
Cluster 7	GO:0051770	positive regulation of nitric-oxide synthase biosynthetic process	3/131	16/18888	0.000170916	0.00369286	0.00268875	NAMPT/KDR/IL33	3
Cluster 7	GO:0050730	regulation of peptidyl-tyrosine phosphorylation	8/131	225/18888	0.000176396	0.00372638	0.00271316	IL24/CSF2/ERBB4/IL6/IL11/AREG/IL23A/TNFRSF18	8
Cluster 7	GO:0072330	monocarboxylic acid biosynthetic process	8/131	225/18888	0.000176396	0.00372638	0.00271316	SLC27A2/CYP7A1/IL1B/INSIG1/PDK4/PROX1/PTGS2/NR1D1	8
Cluster 7	GO:0022407	regulation of cell-cell adhesion	12/131	496/18888	0.000176541	0.00372638	0.00271316	CEBPB/MAP3K8/ADORA2A/IL1A/IL1B/IL1RN/IL6/IL10/IL23A/SHH/NR4A3/CHST2	12
Cluster 7	GO:0045765	regulation of angiogenesis	10/131	353/18888	0.000178446	0.00373782	0.00272149	COL4A3/ANGPT2/IL1A/IL1B/IL6/CXCL8/IL10/KDR/TNFAIP3/FGF18	10
Cluster 7	GO:0070482	response to oxygen levels	10/131	354/18888	0.000182567	0.00378428	0.00275532	DIO3/FOXO1/ANGPT2/IL1A/NR4A2/PENK/DDIT4/PTGS2/STC1/NDNF	10
Cluster 7	GO:0007548	sex differentiation	9/131	288/18888	0.000183422	0.00378428	0.00275532	IRX5/CEBPB/CGA/CYP19A1/EREG/IL1A/KDR/SHH/TNFAIP6	9
Cluster 7	GO:0046660	female sex differentiation	6/131	121/18888	0.000198698	0.00406886	0.00296252	CEBPB/CGA/CYP19A1/EREG/KDR/TNFAIP6	6
Cluster 7	GO:0032310	prostaglandin secretion	3/131	17/18888	0.00020649	0.00419269	0.00305268	IL1A/IL1B/PTGS2	3
Cluster 7	GO:0002367	cytokine production involved in immune response	6/131	122/18888	0.000207801	0.00419269	0.00305268	IL1B/IL6/IL10/TREM1/NR4A3/IL18R1	6
Cluster 7	GO:0007259	receptor signaling pathway via JAK-STAT	7/131	174/18888	0.000213506	0.00427635	0.00311359	IL24/CSF2/ERBB4/IL6/IL10/IL23A/TNFRSF18	7
Cluster 7	GO:0045446	endothelial cell differentiation	6/131	123/18888	0.00021723	0.00431373	0.00314081	NRG1/IL1B/KDR/PROC/PROX1/STC1	6
Cluster 7	GO:1901342	regulation of vasculature development	10/131	362/18888	0.000218516	0.00431373	0.00314081	COL4A3/ANGPT2/IL1A/IL1B/IL6/CXCL8/IL10/KDR/TNFAIP3/FGF18	10
Cluster 7	GO:0008406	gonad development	8/131	233/18888	0.000223743	0.00438537	0.00319297	IRX5/CEBPB/CGA/CYP19A1/EREG/IL1A/KDR/TNFAIP6	8
Cluster 7	GO:0014002	astrocyte development	4/131	44/18888	0.000241977	0.00466543	0.00339688	ADORA2A/IL1B/IL6/NR1D1	4
Cluster 7	GO:0032689	negative regulation of type II interferon production	4/131	44/18888	0.000241977	0.00466543	0.00339688	DDIT3/IL10/IL33/IL1RL1	4
Cluster 7	GO:0048659	smooth muscle cell proliferation	7/131	178/18888	0.000245354	0.00466543	0.00339688	DDIT3/EREG/IL6/IL10/PTGS2/TNFAIP3/NR4A3	7
Cluster 7	GO:0002827	positive regulation of T-helper 1 type immune response	3/131	18/18888	0.000246533	0.00466543	0.00339688	IL1B/IL23A/IL18R1	3
Cluster 7	GO:0150078	positive regulation of neuroinflammatory response	3/131	18/18888	0.000246533	0.00466543	0.00339688	IL1B/IL6/IL33	3
Cluster 7	GO:0051223	regulation of protein transport	11/131	440/18888	0.000250397	0.00468649	0.00341222	ADCY8/ADORA2A/FOXO1/IL1A/IL1B/IL6/INSIG1/PIM3/PTGS2/SHH/NR1D1	11
Cluster 7	GO:0050670	regulation of lymphocyte proliferation	8/131	237/18888	0.000251062	0.00468649	0.00341222	CEBPB/IL1A/IL1B/IL6/IL10/NFATC2/IL23A/SHH	8
Cluster 7	GO:0045137	development of primary sexual characteristics	8/131	238/18888	0.000258303	0.00478907	0.0034869	IRX5/CEBPB/CGA/CYP19A1/EREG/IL1A/KDR/TNFAIP6	8
Cluster 7	GO:0009306	protein secretion	10/131	370/18888	0.000260239	0.0047926	0.00348947	ADCY8/ADORA2A/FOXO1/IL1A/IL1B/IL1RN/IL6/MAFA/PIM3/NR1D1	10
Cluster 7	GO:0061844	antimicrobial humoral immune response mediated by antimicrobial peptide	5/131	82/18888	0.000264503	0.00483191	0.00351809	CXCL1/CXCL8/S100A7/CXCL6/CXCL5	5
Cluster 7	GO:0035592	establishment of protein localization to extracellular region	10/131	371/18888	0.000265896	0.00483191	0.00351809	ADCY8/ADORA2A/FOXO1/IL1A/IL1B/IL1RN/IL6/MAFA/PIM3/NR1D1	10
Cluster 7	GO:0046683	response to organophosphorus	6/131	128/18888	0.000269553	0.00486613	0.00354301	IL1B/AREG/PENK/PTGS2/STC1/THBD	6
Cluster 7	GO:0042129	regulation of T cell proliferation	7/131	181/18888	0.000271667	0.00487224	0.00354746	CEBPB/IL1A/IL1B/IL6/IL10/IL23A/SHH	7
Cluster 7	GO:0032944	regulation of mononuclear cell proliferation	8/131	241/18888	0.000281057	0.00500793	0.00364625	CEBPB/IL1A/IL1B/IL6/IL10/NFATC2/IL23A/SHH	8
Cluster 7	GO:0030072	peptide hormone secretion	8/131	242/18888	0.000288997	0.00505863	0.00368317	ADCY8/FOXO1/IL1B/IL1RN/IL6/MAFA/PIM3/NR1D1	8
Cluster 7	GO:0002544	chronic inflammatory response	3/131	19/18888	0.000291277	0.00505863	0.00368317	CYP19A1/IL10/TNFAIP3	3
Cluster 7	GO:0035743	CD4-positive, alpha-beta T cell cytokine production	3/131	19/18888	0.000291277	0.00505863	0.00368317	IL1B/IL6/IL18R1	3
Cluster 7	GO:0042749	regulation of circadian sleep/wake cycle	3/131	19/18888	0.000291277	0.00505863	0.00368317	ADORA2A/CSF2/NR1D1	3
Cluster 7	GO:0140353	lipid export from cell	4/131	47/18888	0.000312872	0.0053995	0.00393135	CYP19A1/IL1A/IL1B/PTGS2	4
Cluster 7	GO:0071692	protein localization to extracellular region	10/131	379/18888	0.00031497	0.00540174	0.00393299	ADCY8/ADORA2A/FOXO1/IL1A/IL1B/IL1RN/IL6/MAFA/PIM3/NR1D1	10
Cluster 7	GO:0045766	positive regulation of angiogenesis	7/131	187/18888	0.000331103	0.0055852	0.00406656	ANGPT2/IL1A/IL1B/CXCL8/IL10/KDR/FGF18	7
Cluster 7	GO:0002790	peptide secretion	8/131	247/18888	0.000331497	0.0055852	0.00406656	ADCY8/FOXO1/IL1B/IL1RN/IL6/MAFA/PIM3/NR1D1	8
Cluster 7	GO:0048568	embryonic organ development	11/131	455/18888	0.000333084	0.0055852	0.00406656	IRX5/CEBPB/CSF2/WHRN/CXCL8/IL10/INSIG1/KDR/PROX1/SHH/RSPO3	11
Cluster 7	GO:0001666	response to hypoxia	9/131	313/18888	0.000339077	0.0055852	0.00406656	DIO3/ANGPT2/IL1A/NR4A2/PENK/DDIT4/PTGS2/STC1/NDNF	9
Cluster 7	GO:0032102	negative regulation of response to external stimulus	11/131	456/18888	0.000339331	0.0055852	0.00406656	ADORA2A/CYP19A1/C5AR2/ANGPT2/IL10/PROC/THBD/TNFAIP3/TNFAIP6/IL33/NR1D1	11
Cluster 7	GO:0051767	nitric-oxide synthase biosynthetic process	3/131	20/18888	0.000340945	0.0055852	0.00406656	NAMPT/KDR/IL33	3
Cluster 7	GO:0051769	regulation of nitric-oxide synthase biosynthetic process	3/131	20/18888	0.000340945	0.0055852	0.00406656	NAMPT/KDR/IL33	3
Cluster 7	GO:0048771	tissue remodeling	7/131	188/18888	0.000341951	0.0055852	0.00406656	ELF3/IL1A/IL6/IL23A/PDK4/TNFAIP3/RSPO3	7
Cluster 7	GO:0002702	positive regulation of production of molecular mediator of immune response	6/131	134/18888	0.000344891	0.00559988	0.00407725	IL1B/IL6/IL10/NR4A3/IL18R1/IL33	6
Cluster 7	GO:0032640	tumor necrosis factor production	7/131	189/18888	0.000353083	0.0056329	0.00410129	C5AR2/IL1A/IL6/IL10/IL23A/TNFAIP3/IL33	7
Cluster 7	GO:0032680	regulation of tumor necrosis factor production	7/131	189/18888	0.000353083	0.0056329	0.00410129	C5AR2/IL1A/IL6/IL10/IL23A/TNFAIP3/IL33	7
Cluster 7	GO:0061138	morphogenesis of a branching epithelium	7/131	189/18888	0.000353083	0.0056329	0.00410129	GDF7/IL10/AREG/KDR/PROX1/SHH/RSPO3	7
Cluster 7	GO:0030879	mammary gland development	6/131	135/18888	0.000358906	0.0056927	0.00414483	CEBPB/CYP19A1/ELF3/ERBB4/NRG1/AREG	6
Cluster 7	GO:1904018	positive regulation of vasculature development	7/131	190/18888	0.000364503	0.00573275	0.00417399	ANGPT2/IL1A/IL1B/CXCL8/IL10/KDR/FGF18	7
Cluster 7	GO:0048708	astrocyte differentiation	5/131	88/18888	0.000367394	0.00573275	0.00417399	ADORA2A/IL1B/IL6/SHH/NR1D1	5
Cluster 7	GO:0046427	positive regulation of receptor signaling pathway via JAK-STAT	4/131	49/18888	0.000367698	0.00573275	0.00417399	ERBB4/IL6/IL10/IL23A	4
Cluster 7	GO:0097696	receptor signaling pathway via STAT	7/131	191/18888	0.000376218	0.00583244	0.00424658	IL24/CSF2/ERBB4/IL6/IL10/IL23A/TNFRSF18	7
Cluster 7	GO:0042745	circadian sleep/wake cycle	3/131	21/18888	0.000395758	0.00610089	0.00444203	ADORA2A/CSF2/NR1D1	3
Cluster 7	GO:0046883	regulation of hormone secretion	8/131	254/18888	0.000399445	0.00612333	0.00445837	ADCY8/CYP19A1/FOXO1/IL1B/IL6/IL11/PIM3/NR1D1	8
Cluster 7	GO:0070555	response to interleukin-1	6/131	138/18888	0.000403642	0.0061533	0.00448019	IL1B/IL1RN/IL6/CXCL8/CCL20/NR1D1	6
Cluster 7	GO:0071706	tumor necrosis factor superfamily cytokine production	7/131	194/18888	0.000413183	0.00622953	0.00453569	C5AR2/IL1A/IL6/IL10/IL23A/TNFAIP3/IL33	7
Cluster 7	GO:1903555	regulation of tumor necrosis factor superfamily cytokine production	7/131	194/18888	0.000413183	0.00622953	0.00453569	C5AR2/IL1A/IL6/IL10/IL23A/TNFAIP3/IL33	7
Cluster 7	GO:0033273	response to vitamin	5/131	91/18888	0.000428963	0.00637081	0.00463856	IL1A/PENK/PTGS2/STC1/KYNU	5
Cluster 7	GO:0008206	bile acid metabolic process	4/131	51/18888	0.000429072	0.00637081	0.00463856	SLC27A2/CYP7A1/PROX1/NR1D1	4
Cluster 7	GO:0001649	osteoblast differentiation	8/131	257/18888	0.00043184	0.00637081	0.00463856	CEBPB/IL6/AREG/PENK/PTHLH/SMOC1/SHH/TNFAIP6	8
Cluster 7	GO:0002699	positive regulation of immune effector process	8/131	257/18888	0.00043184	0.00637081	0.00463856	IL1B/IL6/IL10/IL23A/NR4A3/IL18RAP/IL18R1/IL33	8
Cluster 7	GO:0006959	humoral immune response	8/131	258/18888	0.000443102	0.0064708	0.00471136	CXCL1/IL1B/IL6/CXCL8/TREM1/S100A7/CXCL6/CXCL5	8
Cluster 7	GO:2001233	regulation of apoptotic signaling pathway	10/131	396/18888	0.000444747	0.0064708	0.00471136	ADORA2A/CSF2/DDIT3/IL1A/IL1B/IL10/NR4A2/G0S2/PTGS2/TNFAIP3	10
Cluster 7	GO:0022409	positive regulation of cell-cell adhesion	9/131	325/18888	0.000445693	0.0064708	0.00471136	MAP3K8/IL1A/IL1B/IL6/IL10/IL23A/SHH/NR4A3/CHST2	9
Cluster 7	GO:1900273	positive regulation of long-term synaptic potentiation	3/131	22/18888	0.000455929	0.00658457	0.0047942	ADCY8/ADORA2A/IGSF11	3
Cluster 7	GO:0006979	response to oxidative stress	10/131	398/18888	0.000462583	0.0066457	0.00483871	FOXO1/IL1A/IL6/AREG/NR4A2/PENK/PTGS2/S100A7/TNFAIP3/IL18RAP	10
Cluster 7	GO:0036293	response to decreased oxygen levels	9/131	327/18888	0.000465891	0.00664699	0.00483964	DIO3/ANGPT2/IL1A/NR4A2/PENK/DDIT4/PTGS2/STC1/NDNF	9
Cluster 7	GO:0050921	positive regulation of chemotaxis	6/131	142/18888	0.00046994	0.00664699	0.00483964	IL6/CXCL8/KDR/IL23A/S100A7/FGF18	6
Cluster 7	GO:0062013	positive regulation of small molecule metabolic process	6/131	142/18888	0.00046994	0.00664699	0.00483964	CYP7A1/FOXO1/IL1B/PTGS2/NR4A3/NR1D1	6
Cluster 7	GO:0043410	positive regulation of MAPK cascade	11/131	475/18888	0.000478187	0.00672895	0.00489932	KLB/ERBB4/NRG1/IL1A/IL1B/IL6/IL11/KDR/S100A7/CCL20/FGF18	11
Cluster 7	GO:0003158	endothelium development	6/131	143/18888	0.000487769	0.00679411	0.00494676	NRG1/IL1B/KDR/PROC/PROX1/STC1	6
Cluster 7	GO:0050671	positive regulation of lymphocyte proliferation	6/131	143/18888	0.000487769	0.00679411	0.00494676	IL1A/IL1B/IL6/NFATC2/IL23A/SHH	6
Cluster 7	GO:0031099	regeneration	7/131	200/18888	0.000495821	0.00685898	0.00499399	CEBPB/ERBB4/ANGPT2/IGFBP1/IL6/IL10/NR4A3	7
Cluster 7	GO:1904894	positive regulation of receptor signaling pathway via STAT	4/131	53/18888	0.000497426	0.00685898	0.00499399	ERBB4/IL6/IL10/IL23A	4
Cluster 7	GO:0002689	negative regulation of leukocyte chemotaxis	3/131	23/18888	0.000521668	0.00708642	0.0051596	CYP19A1/C5AR2/TNFAIP6	3
Cluster 7	GO:0046058	cAMP metabolic process	3/131	23/18888	0.000521668	0.00708642	0.0051596	ADCY8/PDE4B/PTHLH	3
Cluster 7	GO:0051151	negative regulation of smooth muscle cell differentiation	3/131	23/18888	0.000521668	0.00708642	0.0051596	EREG/NFATC2/SHH	3
Cluster 7	GO:0009749	response to glucose	7/131	203/18888	0.000541813	0.00728749	0.00530599	ADCY8/COL4A3/CYP7A1/ANGPT2/MAFA/PIM3/NR1D1	7
Cluster 7	GO:0046394	carboxylic acid biosynthetic process	9/131	334/18888	0.00054261	0.00728749	0.00530599	SLC27A2/CYP7A1/IL1B/INSIG1/PDK4/PROX1/PTGS2/KYNU/NR1D1	9
Cluster 7	GO:0032946	positive regulation of mononuclear cell proliferation	6/131	146/18888	0.000544437	0.00728749	0.00530599	IL1A/IL1B/IL6/NFATC2/IL23A/SHH	6
Cluster 7	GO:0050678	regulation of epithelial cell proliferation	10/131	407/18888	0.000550386	0.00733136	0.00533793	COL4A3/EREG/IL10/AREG/KDR/PROX1/SHH/TNFAIP3/NR4A3/NR1D1	10
Cluster 7	GO:1904019	epithelial cell apoptotic process	6/131	147/18888	0.000564422	0.00748199	0.00544761	COL4A3/IL6/IL10/KDR/TNFAIP3/NDNF	6
Cluster 7	GO:0002686	negative regulation of leukocyte migration	4/131	55/18888	0.000573196	0.00756177	0.0055057	CYP19A1/C5AR2/TNFAIP6/IL33	4
Cluster 7	GO:0016053	organic acid biosynthetic process	9/131	337/18888	0.000578521	0.0075955	0.00553025	SLC27A2/CYP7A1/IL1B/INSIG1/PDK4/PROX1/PTGS2/KYNU/NR1D1	9
Cluster 7	GO:0050708	regulation of protein secretion	8/131	269/18888	0.000583505	0.00760601	0.0055379	ADCY8/ADORA2A/FOXO1/IL1A/IL1B/IL6/PIM3/NR1D1	8
Cluster 7	GO:0001763	morphogenesis of a branching structure	7/131	206/18888	0.000591141	0.00760601	0.0055379	GDF7/IL10/AREG/KDR/PROX1/SHH/RSPO3	7
Cluster 7	GO:0006706	steroid catabolic process	3/131	24/18888	0.00059318	0.00760601	0.0055379	CYP7A1/CYP19A1/HSD11B1	3
Cluster 7	GO:0034114	regulation of heterotypic cell-cell adhesion	3/131	24/18888	0.00059318	0.00760601	0.0055379	IL1B/IL1RN/IL10	3
Cluster 7	GO:0061042	vascular wound healing	3/131	24/18888	0.00059318	0.00760601	0.0055379	KDR/TNFAIP3/NDNF	3
Cluster 7	GO:0070664	negative regulation of leukocyte proliferation	5/131	98/18888	0.000602699	0.00769212	0.0056006	CEBPB/IL10/SHH/TNFAIP3/IL33	5
Cluster 7	GO:0015833	peptide transport	8/131	271/18888	0.000612527	0.00778136	0.00566558	ADCY8/FOXO1/IL1B/IL1RN/IL6/MAFA/PIM3/NR1D1	8
Cluster 7	GO:0048661	positive regulation of smooth muscle cell proliferation	5/131	100/18888	0.000660842	0.00835645	0.0060843	EREG/IL6/IL10/PTGS2/NR4A3	5
Cluster 7	GO:0048520	positive regulation of behavior	3/131	25/18888	0.000670663	0.00844175	0.0061464	ADORA2A/PENK/NR4A3	3
Cluster 7	GO:0032755	positive regulation of interleukin-6 production	5/131	101/18888	0.00069144	0.00866353	0.00630788	EREG/IL1A/IL1B/IL6/IL33	5
Cluster 7	GO:1903039	positive regulation of leukocyte cell-cell adhesion	8/131	277/18888	0.000706669	0.00881409	0.0064175	MAP3K8/IL1A/IL1B/IL6/IL23A/SHH/NR4A3/CHST2	8
Cluster 7	GO:0042098	T cell proliferation	7/131	213/18888	0.000720186	0.00893762	0.00650744	CEBPB/IL1A/IL1B/IL6/IL10/IL23A/SHH	7
Cluster 7	GO:0032677	regulation of interleukin-8 production	5/131	102/18888	0.000723087	0.00893762	0.00650744	DDIT3/C5AR2/IL1B/IL6/IL10	5
Cluster 7	GO:0002726	positive regulation of T cell cytokine production	3/131	26/18888	0.000754313	0.00919761	0.00669674	IL1B/IL6/IL18R1	3
Cluster 7	GO:0050926	regulation of positive chemotaxis	3/131	26/18888	0.000754313	0.00919761	0.00669674	ANGPT2/CXCL8/KDR	3
Cluster 7	GO:0032637	interleukin-8 production	5/131	103/18888	0.000755805	0.00919761	0.00669674	DDIT3/C5AR2/IL1B/IL6/IL10	5
Cluster 7	GO:0050866	negative regulation of cell activation	7/131	215/18888	0.000760881	0.00919761	0.00669674	CEBPB/ADORA2A/IL10/SHH/THBD/TNFAIP3/NR1D1	7
Cluster 7	GO:0070374	positive regulation of ERK1 and ERK2 cascade	7/131	215/18888	0.000760881	0.00919761	0.00669674	ERBB4/NRG1/IL1A/KDR/S100A7/CCL20/FGF18	7
Cluster 7	GO:0042102	positive regulation of T cell proliferation	5/131	104/18888	0.000789616	0.0095031	0.00691916	IL1A/IL1B/IL6/IL23A/SHH	5
Cluster 7	GO:0071624	positive regulation of granulocyte chemotaxis	3/131	27/18888	0.000844318	0.0100464	0.00731473	CXCL8/IL23A/S100A7	3
Cluster 7	GO:0050679	positive regulation of epithelial cell proliferation	7/131	219/18888	0.000847727	0.0100464	0.00731473	IL10/AREG/KDR/PROX1/SHH/TNFAIP3/NR4A3	7
Cluster 7	GO:0010574	regulation of vascular endothelial growth factor production	4/131	61/18888	0.000849403	0.0100464	0.00731473	IL1A/IL1B/IL6/PTGS2	4
Cluster 7	GO:0045599	negative regulation of fat cell differentiation	4/131	61/18888	0.000849403	0.0100464	0.00731473	DDIT3/FOXO1/IL6/INSIG1	4
Cluster 7	GO:0010721	negative regulation of cell development	8/131	288/18888	0.000909426	0.0107101	0.00779801	IL1A/IL1B/IL6/PROX1/PTHLH/SHH/TNFAIP6/NR1D1	8
Cluster 7	GO:0043524	negative regulation of neuron apoptotic process	6/131	162/18888	0.000938398	0.0108476	0.0078981	CEBPB/ADORA2A/IL10/KDR/NR4A2/NDNF	6
Cluster 7	GO:0002675	positive regulation of acute inflammatory response	3/131	28/18888	0.000940865	0.0108476	0.0078981	IL1B/IL6/PTGS2	3
Cluster 7	GO:0015732	prostaglandin transport	3/131	28/18888	0.000940865	0.0108476	0.0078981	IL1A/IL1B/PTGS2	3
Cluster 7	GO:0043369	CD4-positive or CD8-positive, alpha-beta T cell lineage commitment	3/131	28/18888	0.000940865	0.0108476	0.0078981	IL6/IL23A/SHH	3
Cluster 7	GO:0090594	inflammatory response to wounding	3/131	28/18888	0.000940865	0.0108476	0.0078981	IL1A/IL6/IL33	3
Cluster 7	GO:0032623	interleukin-2 production	4/131	63/18888	0.00095925	0.0109674	0.00798533	IL1A/IL1B/PDE4B/TNFAIP3	4
Cluster 7	GO:0032663	regulation of interleukin-2 production	4/131	63/18888	0.00095925	0.0109674	0.00798533	IL1A/IL1B/PDE4B/TNFAIP3	4
Cluster 7	GO:0031348	negative regulation of defense response	8/131	291/18888	0.00097214	0.0110654	0.00805667	ADORA2A/CYP19A1/IL10/PROC/TNFAIP3/TNFAIP6/IL33/NR1D1	8
Cluster 7	GO:0002526	acute inflammatory response	5/131	109/18888	0.000975885	0.0110654	0.00805667	CEBPB/IL1A/IL1B/IL6/PTGS2	5
Cluster 7	GO:0051402	neuron apoptotic process	8/131	292/18888	0.000993798	0.0112222	0.0081708	CEBPB/ADORA2A/DDIT3/DIO3/IL10/KDR/NR4A2/NDNF	8
Cluster 7	GO:0042116	macrophage activation	5/131	110/18888	0.00101674	0.0114342	0.0083252	IL6/IL10/IL33/IL1RL1/NR1D1	5
Cluster 7	GO:0010573	vascular endothelial growth factor production	4/131	65/18888	0.00107873	0.0120817	0.00879666	IL1A/IL1B/IL6/PTGS2	4
Cluster 7	GO:0050796	regulation of insulin secretion	6/131	167/18888	0.00109809	0.0122454	0.0089158	ADCY8/FOXO1/IL1B/IL6/PIM3/NR1D1	6
Cluster 7	GO:0014013	regulation of gliogenesis	5/131	112/18888	0.00110226	0.0122454	0.0089158	IL1B/IL6/SHH/IL33/NR1D1	5
Cluster 7	GO:0048511	rhythmic process	8/131	297/18888	0.00110797	0.0122591	0.00892583	NAMPT/CGA/ADORA2A/CSF2/EREG/PROX1/TNFAIP6/NR1D1	8
Cluster 7	GO:0051091	positive regulation of DNA-binding transcription factor activity	7/131	230/18888	0.00112742	0.0123746	0.00900989	ADCY8/DDIT3/IL1B/IL6/IL10/IL18RAP/IL18R1	7
Cluster 7	GO:0097191	extrinsic apoptotic signaling pathway	7/131	230/18888	0.00112742	0.0123746	0.00900989	CSF2/IL1A/IL1B/G0S2/BCL2A1/TNFAIP3/IL33	7
Cluster 7	GO:1901224	positive regulation of non-canonical NF-kappaB signal transduction	4/131	66/18888	0.00114222	0.012487	0.00909174	IL1B/IL23A/TCIM/IL18R1	4
Cluster 7	GO:0043032	positive regulation of macrophage activation	3/131	30/18888	0.0011543	0.0125193	0.00911526	IL10/IL33/IL1RL1	3
Cluster 7	GO:0097421	liver regeneration	3/131	30/18888	0.0011543	0.0125193	0.00911526	CEBPB/IL6/IL10	3
Cluster 7	GO:0034605	cellular response to heat	4/131	67/18888	0.00120828	0.0129512	0.00942974	HSPA6/IL1A/TCIM/PTGS2	4
Cluster 7	GO:0046888	negative regulation of hormone secretion	4/131	67/18888	0.00120828	0.0129512	0.00942974	FOXO1/IL1B/IL11/PIM3	4
Cluster 7	GO:0097192	extrinsic apoptotic signaling pathway in absence of ligand	4/131	67/18888	0.00120828	0.0129512	0.00942974	CSF2/IL1A/IL1B/BCL2A1	4
Cluster 7	GO:0032355	response to estradiol	5/131	115/18888	0.00124039	0.0132437	0.00964265	CYP19A1/IL10/AREG/PENK/PTGS2	5
Cluster 7	GO:0002711	positive regulation of T cell mediated immunity	4/131	69/18888	0.00134835	0.0142852	0.010401	IL1B/IL6/IL23A/IL18R1	4
Cluster 7	GO:0038034	signal transduction in absence of ligand	4/131	69/18888	0.00134835	0.0142852	0.010401	CSF2/IL1A/IL1B/BCL2A1	4
Cluster 7	GO:0048660	regulation of smooth muscle cell proliferation	6/131	174/18888	0.00135576	0.0143085	0.0104179	EREG/IL6/IL10/PTGS2/TNFAIP3/NR4A3	6
Cluster 7	GO:0051090	regulation of DNA-binding transcription factor activity	9/131	381/18888	0.0013705	0.0144027	0.0104865	ADCY8/DDIT3/IL1B/IL6/IL10/PROX1/TNFAIP3/IL18RAP/IL18R1	9
Cluster 7	GO:0050863	regulation of T cell activation	9/131	382/18888	0.00139548	0.0144027	0.0104865	CEBPB/MAP3K8/ADORA2A/IL1A/IL1B/IL6/IL10/IL23A/SHH	9
Cluster 7	GO:0048710	regulation of astrocyte differentiation	3/131	32/18888	0.00139599	0.0144027	0.0104865	IL6/SHH/NR1D1	3
Cluster 7	GO:0070498	interleukin-1-mediated signaling pathway	3/131	32/18888	0.00139599	0.0144027	0.0104865	IL1B/IL1RN/IL6	3
Cluster 7	GO:0046651	lymphocyte proliferation	8/131	308/18888	0.00139618	0.0144027	0.0104865	CEBPB/IL1A/IL1B/IL6/IL10/NFATC2/IL23A/SHH	8
Cluster 7	GO:0070372	regulation of ERK1 and ERK2 cascade	8/131	308/18888	0.00139618	0.0144027	0.0104865	ERBB4/NRG1/IL1A/IL1B/KDR/S100A7/CCL20/FGF18	8
Cluster 7	GO:0050922	negative regulation of chemotaxis	4/131	70/18888	0.00142247	0.014619	0.010644	CYP19A1/C5AR2/ANGPT2/TNFAIP6	4
Cluster 7	GO:0002460	adaptive immune response based on somatic recombination of immune receptors built from immunoglobulin superfamily domains	9/131	385/18888	0.00147263	0.015022	0.0109374	IL1B/IL6/IL10/IL23A/BACH2/TNFAIP3/IL18R1/IL33/IL1RL1	9
Cluster 7	GO:0002697	regulation of immune effector process	9/131	385/18888	0.00147263	0.015022	0.0109374	IL1B/IL6/IL10/IL23A/CXCL6/NR4A3/IL18RAP/IL18R1/IL33	9
Cluster 7	GO:0062197	cellular response to chemical stress	8/131	311/18888	0.00148432	0.0150294	0.0109429	DDIT3/FOXO1/IL6/NR4A2/PENK/PTGS2/TNFAIP3/IL18RAP	8
Cluster 7	GO:0071375	cellular response to peptide hormone stimulus	8/131	311/18888	0.00148432	0.0150294	0.0109429	ADCY8/FOXO1/IGFBP1/IL1B/INSIG1/NR4A2/PDK4/NR4A3	8
Cluster 7	GO:0002718	regulation of cytokine production involved in immune response	5/131	120/18888	0.00149849	0.0151171	0.0110067	IL1B/IL6/IL10/NR4A3/IL18R1	5
Cluster 7	GO:0042886	amide transport	8/131	312/18888	0.00151467	0.0152243	0.0110848	ADCY8/FOXO1/IL1B/IL1RN/IL6/MAFA/PIM3/NR1D1	8
Cluster 7	GO:0008544	epidermis development	9/131	387/18888	0.00152595	0.0152452	0.0111	DLX3/EREG/WHRN/IL1A/KRT81/KRT86/PTHLH/S100A7/SHH	9
Cluster 7	GO:0060055	angiogenesis involved in wound healing	3/131	33/18888	0.00152786	0.0152452	0.0111	KDR/TNFAIP3/NDNF	3
Cluster 7	GO:0016055	Wnt signaling pathway	10/131	466/18888	0.00153398	0.0152509	0.0111041	NOTUM/DDIT3/DLX3/FOXO1/ATP6V1C2/IGFBP1/NR4A2/SHH/TNFAIP3/RSPO3	10
Cluster 7	GO:0015718	monocarboxylic acid transport	6/131	179/18888	0.00156638	0.0154609	0.011257	SLC27A2/CYP7A1/IL1A/IL1B/PTGS2/SLC16A6	6
Cluster 7	GO:0032722	positive regulation of chemokine production	4/131	72/18888	0.00157915	0.0154609	0.011257	IL1B/IL6/IL33/IL1RL1	4
Cluster 7	GO:0043523	regulation of neuron apoptotic process	7/131	244/18888	0.00158296	0.0154609	0.011257	CEBPB/ADORA2A/DDIT3/IL10/KDR/NR4A2/NDNF	7
Cluster 7	GO:2001234	negative regulation of apoptotic signaling pathway	7/131	244/18888	0.00158296	0.0154609	0.011257	CSF2/IL1A/IL1B/IL10/NR4A2/PTGS2/TNFAIP3	7
Cluster 7	GO:0198738	cell-cell signaling by wnt	10/131	468/18888	0.00158328	0.0154609	0.011257	NOTUM/DDIT3/DLX3/FOXO1/ATP6V1C2/IGFBP1/NR4A2/SHH/TNFAIP3/RSPO3	10
Cluster 7	GO:0032943	mononuclear cell proliferation	8/131	315/18888	0.00160867	0.0156237	0.0113756	CEBPB/IL1A/IL1B/IL6/IL10/NFATC2/IL23A/SHH	8
Cluster 7	GO:0035265	organ growth	6/131	180/18888	0.00161134	0.0156237	0.0113756	CGA/CYP19A1/ERBB4/PROX1/SHH/STC1	6
Cluster 7	GO:0002703	regulation of leukocyte mediated immunity	7/131	246/18888	0.00165829	0.0157758	0.0114863	IL1B/IL6/IL10/IL23A/CXCL6/IL18RAP/IL18R1	7
Cluster 7	GO:0009913	epidermal cell differentiation	7/131	246/18888	0.00165829	0.0157758	0.0114863	DLX3/EREG/WHRN/IL1A/KRT81/KRT86/S100A7	7
Cluster 7	GO:0045109	intermediate filament organization	4/131	73/18888	0.00166183	0.0157758	0.0114863	KRT81/KRT86/NEFM/SHH	4
Cluster 7	GO:0002360	T cell lineage commitment	3/131	34/18888	0.00166727	0.0157758	0.0114863	IL6/IL23A/SHH	3
Cluster 7	GO:0032743	positive regulation of interleukin-2 production	3/131	34/18888	0.00166727	0.0157758	0.0114863	IL1A/IL1B/PDE4B	3
Cluster 7	GO:0034405	response to fluid shear stress	3/131	34/18888	0.00166727	0.0157758	0.0114863	CSF2/PTGS2/TFPI2	3
Cluster 7	GO:1902624	positive regulation of neutrophil migration	3/131	34/18888	0.00166727	0.0157758	0.0114863	IL1A/CXCL8/IL23A	3
Cluster 7	GO:0014015	positive regulation of gliogenesis	4/131	74/18888	0.00174746	0.0164651	0.0119882	IL1B/IL6/SHH/IL33	4
Cluster 7	GO:0007565	female pregnancy	6/131	183/18888	0.00175212	0.0164651	0.0119882	ANGPT2/IL1B/PTGS2/PTHLH/STC1/THBD	6
Cluster 7	GO:1901617	organic hydroxy compound biosynthetic process	7/131	249/18888	0.0017765	0.0166372	0.0121135	SLC27A2/CYP7A1/CYP19A1/INSIG1/NR4A2/PROX1/NR1D1	7
Cluster 7	GO:0002446	neutrophil mediated immunity	3/131	35/18888	0.0018144	0.0167071	0.0121643	IL6/TREM1/CXCL6	3
Cluster 7	GO:0032633	interleukin-4 production	3/131	35/18888	0.0018144	0.0167071	0.0121643	CEBPB/DDIT3/IL33	3
Cluster 7	GO:0032673	regulation of interleukin-4 production	3/131	35/18888	0.0018144	0.0167071	0.0121643	CEBPB/DDIT3/IL33	3
Cluster 7	GO:1901099	negative regulation of signal transduction in absence of ligand	3/131	35/18888	0.0018144	0.0167071	0.0121643	CSF2/IL1A/IL1B	3
Cluster 7	GO:2001240	negative regulation of extrinsic apoptotic signaling pathway in absence of ligand	3/131	35/18888	0.0018144	0.0167071	0.0121643	CSF2/IL1A/IL1B	3
Cluster 7	GO:0002706	regulation of lymphocyte mediated immunity	6/131	186/18888	0.00190205	0.0174556	0.0127093	IL1B/IL6/IL10/IL23A/IL18RAP/IL18R1	6
Cluster 7	GO:0002700	regulation of production of molecular mediator of immune response	6/131	187/18888	0.00195412	0.0178737	0.0130138	IL1B/IL6/IL10/NR4A3/IL18R1/IL33	6
Cluster 7	GO:2000352	negative regulation of endothelial cell apoptotic process	3/131	36/18888	0.00196938	0.0179534	0.0130718	KDR/TNFAIP3/NDNF	3
Cluster 7	GO:0002708	positive regulation of lymphocyte mediated immunity	5/131	128/18888	0.00199083	0.0180889	0.0131705	IL1B/IL6/IL23A/IL18RAP/IL18R1	5
Cluster 7	GO:0032729	positive regulation of type II interferon production	4/131	77/18888	0.00202268	0.018286	0.013314	IL1B/PDE4B/IL23A/IL18R1	4
Cluster 7	GO:1903131	mononuclear cell differentiation	10/131	484/18888	0.00202586	0.018286	0.013314	CEBPB/CSF2/IL1A/IL1B/IL6/IL10/IL11/IL23A/SHH/IL18R1	10
Cluster 7	GO:0051251	positive regulation of lymphocyte activation	8/131	328/18888	0.00207084	0.0184537	0.0134361	MAP3K8/IL1A/IL1B/IL6/IL10/NFATC2/IL23A/SHH	8
Cluster 7	GO:0035655	interleukin-18-mediated signaling pathway	2/131	10/18888	0.00207134	0.0184537	0.0134361	IL18RAP/IL18R1	2
Cluster 7	GO:0071351	cellular response to interleukin-18	2/131	10/18888	0.00207134	0.0184537	0.0134361	IL18RAP/IL18R1	2
Cluster 7	GO:2000659	regulation of interleukin-1-mediated signaling pathway	2/131	10/18888	0.00207134	0.0184537	0.0134361	IL1RN/IL6	2
Cluster 7	GO:0033280	response to vitamin D	3/131	37/18888	0.00213236	0.0189359	0.0137872	PENK/PTGS2/STC1	3
Cluster 7	GO:0042742	defense response to bacterium	8/131	330/18888	0.00215038	0.0190344	0.0138588	CEBPB/IL1B/IL6/IL10/IL23A/TREM1/CCL20/CXCL6	8
Cluster 7	GO:0042593	glucose homeostasis	7/131	258/18888	0.00217076	0.019153	0.0139452	ADCY8/CYP7A1/FOXO1/IL6/PIM3/PDK4/NR1D1	7
Cluster 7	GO:0033500	carbohydrate homeostasis	7/131	259/18888	0.00221843	0.019446	0.0141585	ADCY8/CYP7A1/FOXO1/IL6/PIM3/PDK4/NR1D1	7
Cluster 7	GO:0045685	regulation of glial cell differentiation	4/131	79/18888	0.00222196	0.019446	0.0141585	IL6/SHH/IL33/NR1D1	4
Cluster 7	GO:0002695	negative regulation of leukocyte activation	6/131	192/18888	0.00223088	0.019446	0.0141585	CEBPB/ADORA2A/IL10/SHH/TNFAIP3/NR1D1	6
Cluster 7	GO:0070371	ERK1 and ERK2 cascade	8/131	332/18888	0.00223232	0.019446	0.0141585	ERBB4/NRG1/IL1A/IL1B/KDR/S100A7/CCL20/FGF18	8
Cluster 7	GO:0019730	antimicrobial humoral response	5/131	132/18888	0.00227707	0.019773	0.0143966	CXCL1/CXCL8/S100A7/CXCL6/CXCL5	5
Cluster 7	GO:0030324	lung development	6/131	193/18888	0.0022896	0.0198143	0.0144267	HSD11B1/KDR/PROX1/SHH/FGF18/ADAMTSL2	6
Cluster 7	GO:0002369	T cell cytokine production	3/131	38/18888	0.00230349	0.0198143	0.0144267	IL1B/IL6/IL18R1	3
Cluster 7	GO:0002724	regulation of T cell cytokine production	3/131	38/18888	0.00230349	0.0198143	0.0144267	IL1B/IL6/IL18R1	3
Cluster 7	GO:0021782	glial cell development	5/131	133/18888	0.00235307	0.0201776	0.0146912	ADORA2A/IL1B/IL6/SHH/NR1D1	5
Cluster 7	GO:0002720	positive regulation of cytokine production involved in immune response	4/131	81/18888	0.00243439	0.0208099	0.0151516	IL1B/IL6/NR4A3/IL18R1	4
Cluster 7	GO:0038061	non-canonical NF-kappaB signal transduction	5/131	135/18888	0.0025106	0.0208292	0.0151657	IL1B/IL23A/TCIM/IL18R1/TNFSF15	5
Cluster 7	GO:0022605	mammalian oogenesis stage	2/131	11/18888	0.00252016	0.0208292	0.0151657	EREG/TNFAIP6	2
Cluster 7	GO:0031650	regulation of heat generation	2/131	11/18888	0.00252016	0.0208292	0.0151657	IL1B/PTGS2	2
Cluster 7	GO:0031915	positive regulation of synaptic plasticity	2/131	11/18888	0.00252016	0.0208292	0.0151657	ADCY8/PTGS2	2
Cluster 7	GO:0032754	positive regulation of interleukin-5 production	2/131	11/18888	0.00252016	0.0208292	0.0151657	IL33/IL1RL1	2
Cluster 7	GO:0032966	negative regulation of collagen biosynthetic process	2/131	11/18888	0.00252016	0.0208292	0.0151657	CYP7A1/IL6	2
Cluster 7	GO:0034115	negative regulation of heterotypic cell-cell adhesion	2/131	11/18888	0.00252016	0.0208292	0.0151657	IL1RN/IL10	2
Cluster 7	GO:0042447	hormone catabolic process	2/131	11/18888	0.00252016	0.0208292	0.0151657	CYP19A1/DIO3	2
Cluster 7	GO:0060736	prostate gland growth	2/131	11/18888	0.00252016	0.0208292	0.0151657	CYP19A1/SHH	2
Cluster 7	GO:0070587	regulation of cell-cell adhesion involved in gastrulation	2/131	11/18888	0.00252016	0.0208292	0.0151657	IL1RN/IL10	2
Cluster 7	GO:0070944	neutrophil-mediated killing of bacterium	2/131	11/18888	0.00252016	0.0208292	0.0151657	TREM1/CXCL6	2
Cluster 7	GO:0030323	respiratory tube development	6/131	197/18888	0.00253625	0.0208367	0.0151711	HSD11B1/KDR/PROX1/SHH/FGF18/ADAMTSL2	6
Cluster 7	GO:0090276	regulation of peptide hormone secretion	6/131	197/18888	0.00253625	0.0208367	0.0151711	ADCY8/FOXO1/IL1B/IL6/PIM3/NR1D1	6
Cluster 7	GO:0032147	activation of protein kinase activity	4/131	82/18888	0.00254567	0.0208517	0.015182	ADCY8/NRG1/IL23A/TNFSF15	4
Cluster 7	GO:0045923	positive regulation of fatty acid metabolic process	3/131	40/18888	0.00267072	0.0217461	0.0158333	IL1B/PTGS2/NR4A3	3
Cluster 7	GO:0052652	cyclic purine nucleotide metabolic process	3/131	40/18888	0.00267072	0.0217461	0.0158333	ADCY8/PDE4B/PTHLH	3
Cluster 7	GO:0030111	regulation of Wnt signaling pathway	8/131	342/18888	0.00267955	0.0217535	0.0158386	NOTUM/DDIT3/FOXO1/ATP6V1C2/IGFBP1/SHH/TNFAIP3/RSPO3	8
Cluster 7	GO:0002791	regulation of peptide secretion	6/131	200/18888	0.00273395	0.0221297	0.0161125	ADCY8/FOXO1/IL1B/IL6/PIM3/NR1D1	6
Cluster 7	GO:0009187	cyclic nucleotide metabolic process	3/131	41/18888	0.00286708	0.0230827	0.0168064	ADCY8/PDE4B/PTHLH	3
Cluster 7	GO:0090087	regulation of peptide transport	6/131	202/18888	0.00287204	0.0230827	0.0168064	ADCY8/FOXO1/IL1B/IL6/PIM3/NR1D1	6
Cluster 7	GO:0042063	gliogenesis	8/131	346/18888	0.00287693	0.0230827	0.0168064	ADORA2A/IL1B/IL6/AREG/PENK/SHH/IL33/NR1D1	8
Cluster 7	GO:0051591	response to cAMP	4/131	85/18888	0.00290038	0.023203	0.016894	AREG/PENK/STC1/THBD	4
Cluster 7	GO:0000302	response to reactive oxygen species	6/131	203/18888	0.00294301	0.0234389	0.0170658	IL1A/IL6/AREG/S100A7/TNFAIP3/IL18RAP	6
Cluster 7	GO:0001547	antral ovarian follicle growth	2/131	12/18888	0.00301048	0.0234389	0.0170658	EREG/TNFAIP6	2
Cluster 7	GO:0010713	negative regulation of collagen metabolic process	2/131	12/18888	0.00301048	0.0234389	0.0170658	CYP7A1/IL6	2
Cluster 7	GO:0014854	response to inactivity	2/131	12/18888	0.00301048	0.0234389	0.0170658	FBXO32/IL10	2
Cluster 7	GO:0031392	regulation of prostaglandin biosynthetic process	2/131	12/18888	0.00301048	0.0234389	0.0170658	IL1B/PTGS2	2
Cluster 7	GO:0038003	G protein-coupled opioid receptor signaling pathway	2/131	12/18888	0.00301048	0.0234389	0.0170658	ADCY8/PENK	2
Cluster 7	GO:0070586	cell-cell adhesion involved in gastrulation	2/131	12/18888	0.00301048	0.0234389	0.0170658	IL1RN/IL10	2
Cluster 7	GO:0070673	response to interleukin-18	2/131	12/18888	0.00301048	0.0234389	0.0170658	IL18RAP/IL18R1	2
Cluster 7	GO:0070943	neutrophil-mediated killing of symbiont cell	2/131	12/18888	0.00301048	0.0234389	0.0170658	TREM1/CXCL6	2
Cluster 7	GO:0044703	multi-organism reproductive process	6/131	204/18888	0.00301529	0.0234389	0.0170658	ANGPT2/IL1B/PTGS2/PTHLH/STC1/THBD	6
Cluster 7	GO:0042092	type 2 immune response	3/131	42/18888	0.00307212	0.0235472	0.0171446	IL6/IL10/IL33	3
Cluster 7	GO:0042119	neutrophil activation	3/131	42/18888	0.00307212	0.0235472	0.0171446	CXCL8/CXCL6/IL18RAP	3
Cluster 7	GO:0048512	circadian behavior	3/131	42/18888	0.00307212	0.0235472	0.0171446	ADORA2A/CSF2/NR1D1	3
Cluster 7	GO:0050691	regulation of defense response to virus by host	3/131	42/18888	0.00307212	0.0235472	0.0171446	IL1B/IL23A/TNFAIP3	3
Cluster 7	GO:0060251	regulation of glial cell proliferation	3/131	42/18888	0.00307212	0.0235472	0.0171446	IL1B/IL6/SHH	3
Cluster 7	GO:0034103	regulation of tissue remodeling	4/131	87/18888	0.00315478	0.0241134	0.0175569	IL6/IL23A/PDK4/TNFAIP3	4
Cluster 7	GO:0001889	liver development	5/131	143/18888	0.00321803	0.0245286	0.0178591	CEBPB/IL6/IL10/PROX1/TNFAIP3	5
Cluster 7	GO:0043368	positive T cell selection	3/131	43/18888	0.00328594	0.0248511	0.018094	IL6/IL23A/SHH	3
Cluster 7	GO:0045124	regulation of bone resorption	3/131	43/18888	0.00328594	0.0248511	0.018094	IL6/PDK4/TNFAIP3	3
Cluster 7	GO:0001892	embryonic placenta development	4/131	88/18888	0.00328751	0.0248511	0.018094	CEBPB/CSF2/IL10/RSPO3	4
Cluster 7	GO:0090090	negative regulation of canonical Wnt signaling pathway	5/131	145/18888	0.00341525	0.025741	0.0187419	NOTUM/DDIT3/FOXO1/IGFBP1/SHH	5
Cluster 7	GO:0050829	defense response to Gram-negative bacterium	4/131	89/18888	0.003424	0.025741	0.0187419	IL6/IL23A/TREM1/CXCL6	4
Cluster 7	GO:0007622	rhythmic behavior	3/131	44/18888	0.00350867	0.026125	0.0190215	ADORA2A/CSF2/NR1D1	3
Cluster 7	GO:0045840	positive regulation of mitotic nuclear division	3/131	44/18888	0.00350867	0.026125	0.0190215	EREG/IL1A/IL1B	3
Cluster 7	GO:0061008	hepaticobiliary system development	5/131	146/18888	0.00351705	0.026125	0.0190215	CEBPB/IL6/IL10/PROX1/TNFAIP3	5
Cluster 7	GO:0032306	regulation of prostaglandin secretion	2/131	13/18888	0.00354173	0.026125	0.0190215	IL1A/IL1B	2
Cluster 7	GO:0032308	positive regulation of prostaglandin secretion	2/131	13/18888	0.00354173	0.026125	0.0190215	IL1A/IL1B	2
Cluster 7	GO:0060670	branching involved in labyrinthine layer morphogenesis	2/131	13/18888	0.00354173	0.026125	0.0190215	IL10/RSPO3	2
Cluster 7	GO:0070486	leukocyte aggregation	2/131	13/18888	0.00354173	0.026125	0.0190215	IL1B/NR4A3	2
Cluster 7	GO:0044706	multi-multicellular organism process	6/131	212/18888	0.00364229	0.0267947	0.0195091	ANGPT2/IL1B/PTGS2/PTHLH/STC1/THBD	6
Cluster 7	GO:0032309	icosanoid secretion	3/131	45/18888	0.00374042	0.027443	0.0199812	IL1A/IL1B/PTGS2	3
Cluster 7	GO:0043542	endothelial cell migration	7/131	286/18888	0.00384065	0.0281034	0.0204619	ANGPT2/KDR/PROX1/PTGS2/S100P/STC1/FGF18	7
Cluster 7	GO:0002705	positive regulation of leukocyte mediated immunity	5/131	150/18888	0.00394615	0.0287985	0.0209681	IL1B/IL6/IL23A/IL18RAP/IL18R1	5
Cluster 7	GO:0032892	positive regulation of organic acid transport	3/131	46/18888	0.0039813	0.0288871	0.0210326	ADORA2A/IL1A/IL1B	3
Cluster 7	GO:2001239	regulation of extrinsic apoptotic signaling pathway in absence of ligand	3/131	46/18888	0.0039813	0.0288871	0.0210326	CSF2/IL1A/IL1B	3
Cluster 7	GO:0002064	epithelial cell development	6/131	216/18888	0.00398988	0.0288871	0.0210326	IL1A/IL1B/KDR/PROC/PROX1/STC1	6
Cluster 7	GO:0002690	positive regulation of leukocyte chemotaxis	4/131	93/18888	0.00400853	0.0289458	0.0210753	IL6/CXCL8/IL23A/S100A7	4
Cluster 7	GO:0120161	regulation of cold-induced thermogenesis	5/131	151/18888	0.00405903	0.0290152	0.0211259	CEBPB/DDIT3/G0S2/IL18R1/NR1D1	5
Cluster 7	GO:0045165	cell fate commitment	7/131	289/18888	0.00406524	0.0290152	0.0211259	GDF7/ERBB4/IL6/KDR/IL23A/PROX1/SHH	7
Cluster 7	GO:0034116	positive regulation of heterotypic cell-cell adhesion	2/131	14/18888	0.00411331	0.0290152	0.0211259	IL1B/IL10	2
Cluster 7	GO:0045348	positive regulation of MHC class II biosynthetic process	2/131	14/18888	0.00411331	0.0290152	0.0211259	IL10/IL33	2
Cluster 7	GO:0060837	blood vessel endothelial cell differentiation	2/131	14/18888	0.00411331	0.0290152	0.0211259	KDR/PROX1	2
Cluster 7	GO:0061469	regulation of type B pancreatic cell proliferation	2/131	14/18888	0.00411331	0.0290152	0.0211259	NR4A3/NR1D1	2
Cluster 7	GO:0070942	neutrophil mediated cytotoxicity	2/131	14/18888	0.00411331	0.0290152	0.0211259	TREM1/CXCL6	2
Cluster 7	GO:0071871	response to epinephrine	2/131	14/18888	0.00411331	0.0290152	0.0211259	PDE4B/PENK	2
Cluster 7	GO:2001279	regulation of unsaturated fatty acid biosynthetic process	2/131	14/18888	0.00411331	0.0290152	0.0211259	IL1B/PTGS2	2
Cluster 7	GO:0045104	intermediate filament cytoskeleton organization	4/131	94/18888	0.00416455	0.0292194	0.0212745	KRT81/KRT86/NEFM/SHH	4
Cluster 7	GO:0051781	positive regulation of cell division	4/131	94/18888	0.00416455	0.0292194	0.0212745	EREG/IL1A/IL1B/SHH	4
Cluster 7	GO:0106106	cold-induced thermogenesis	5/131	152/18888	0.0041742	0.0292194	0.0212745	CEBPB/DDIT3/G0S2/IL18R1/NR1D1	5
Cluster 7	GO:1900271	regulation of long-term synaptic potentiation	3/131	47/18888	0.00423142	0.0295445	0.0215113	ADCY8/ADORA2A/IGSF11	3
Cluster 7	GO:0045103	intermediate filament-based process	4/131	95/18888	0.00432463	0.0301187	0.0219293	KRT81/KRT86/NEFM/SHH	4
Cluster 7	GO:0060541	respiratory system development	6/131	220/18888	0.00436148	0.0302985	0.0220602	HSD11B1/KDR/PROX1/SHH/FGF18/ADAMTSL2	6
Cluster 7	GO:0001774	microglial cell activation	3/131	48/18888	0.00449088	0.0308074	0.0224308	IL6/IL33/NR1D1	3
Cluster 7	GO:0002673	regulation of acute inflammatory response	3/131	48/18888	0.00449088	0.0308074	0.0224308	IL1B/IL6/PTGS2	3
Cluster 7	GO:0032620	interleukin-17 production	3/131	48/18888	0.00449088	0.0308074	0.0224308	DDIT3/IL6/IL23A	3
Cluster 7	GO:0032660	regulation of interleukin-17 production	3/131	48/18888	0.00449088	0.0308074	0.0224308	DDIT3/IL6/IL23A	3
Cluster 7	GO:0120163	negative regulation of cold-induced thermogenesis	3/131	48/18888	0.00449088	0.0308074	0.0224308	DDIT3/IL18R1/NR1D1	3
Cluster 7	GO:0045667	regulation of osteoblast differentiation	5/131	156/18888	0.0046583	0.0318763	0.023209	CEBPB/IL6/AREG/SMOC1/TNFAIP6	5
Cluster 7	GO:0032725	positive regulation of granulocyte macrophage colony-stimulating factor production	2/131	15/18888	0.00472465	0.0320902	0.0233648	IL1B/IL23A	2
Cluster 7	GO:0045187	regulation of circadian sleep/wake cycle, sleep	2/131	15/18888	0.00472465	0.0320902	0.0233648	ADORA2A/CSF2	2
Cluster 7	GO:2001028	positive regulation of endothelial cell chemotaxis	2/131	15/18888	0.00472465	0.0320902	0.0233648	KDR/FGF18	2
Cluster 7	GO:1901653	cellular response to peptide	8/131	376/18888	0.00474373	0.0320905	0.023365	ADCY8/FOXO1/IGFBP1/IL1B/INSIG1/NR4A2/PDK4/NR4A3	8
Cluster 7	GO:0036230	granulocyte activation	3/131	49/18888	0.00475978	0.0320905	0.023365	CXCL8/CXCL6/IL18RAP	3
Cluster 7	GO:0051150	regulation of smooth muscle cell differentiation	3/131	49/18888	0.00475978	0.0320905	0.023365	EREG/NFATC2/SHH	3
Cluster 7	GO:2001236	regulation of extrinsic apoptotic signaling pathway	5/131	157/18888	0.00478531	0.0321836	0.0234327	CSF2/IL1A/IL1B/G0S2/TNFAIP3	5
Cluster 7	GO:0051051	negative regulation of transport	9/131	462/18888	0.00495073	0.0332147	0.0241835	FOXO1/NRG1/IL1B/IL11/INSIG1/PIM3/PTGS2/SHH/STC1	9
Cluster 7	GO:0007596	blood coagulation	6/131	226/18888	0.00496604	0.0332361	0.0241991	ADORA2A/IL6/PROC/SHH/THBD/TFPI2	6
Cluster 7	GO:0002709	regulation of T cell mediated immunity	4/131	99/18888	0.00500644	0.033425	0.0243366	IL1B/IL6/IL23A/IL18R1	4
Cluster 7	GO:0022602	ovulation cycle process	3/131	50/18888	0.00503822	0.0335555	0.0244316	CGA/EREG/TNFAIP6	3
Cluster 7	GO:0001818	negative regulation of cytokine production	8/131	381/18888	0.00512905	0.0339954	0.0247519	DDIT3/C5AR2/IL6/IL10/IL23A/TNFAIP3/IL33/IL1RL1	8
Cluster 7	GO:0030336	negative regulation of cell migration	8/131	381/18888	0.00512905	0.0339954	0.0247519	IL24/CYP19A1/C5AR2/ANGPT2/SHH/STC1/TNFAIP6/IL33	8
Cluster 7	GO:2001237	negative regulation of extrinsic apoptotic signaling pathway	4/131	100/18888	0.00518751	0.0343001	0.0249737	CSF2/IL1A/IL1B/TNFAIP3	4
Cluster 7	GO:0071241	cellular response to inorganic substance	6/131	229/18888	0.00529044	0.0348965	0.025408	ADCY8/FOXO1/MT1F/NFATC2/PTGS2/SHH	6
Cluster 7	GO:0002269	leukocyte activation involved in inflammatory response	3/131	51/18888	0.00532629	0.0349515	0.025448	IL6/IL33/NR1D1	3
Cluster 7	GO:0046850	regulation of bone remodeling	3/131	51/18888	0.00532629	0.0349515	0.025448	IL6/PDK4/TNFAIP3	3
Cluster 7	GO:0042542	response to hydrogen peroxide	4/131	101/18888	0.00537292	0.0349515	0.025448	IL6/AREG/TNFAIP3/IL18RAP	4
Cluster 7	GO:0045779	negative regulation of bone resorption	2/131	16/18888	0.00537519	0.0349515	0.025448	IL6/TNFAIP3	2
Cluster 7	GO:0050802	circadian sleep/wake cycle, sleep	2/131	16/18888	0.00537519	0.0349515	0.025448	ADORA2A/CSF2	2
Cluster 7	GO:0071895	odontoblast differentiation	2/131	16/18888	0.00537519	0.0349515	0.025448	CEBPB/DLX3	2
Cluster 7	GO:0002263	cell activation involved in immune response	7/131	305/18888	0.00543578	0.0352619	0.0256741	IL6/IL10/IL23A/TCIM/NR4A3/IL18R1/IL33	7
Cluster 7	GO:0002443	leukocyte mediated immunity	9/131	469/18888	0.00545074	0.0352755	0.025684	IL1B/IL6/IL10/IL23A/TREM1/CXCL6/NR4A3/IL18RAP/IL18R1	9
Cluster 7	GO:0050817	coagulation	6/131	231/18888	0.00551517	0.0355899	0.0259129	ADORA2A/IL6/PROC/SHH/THBD/TFPI2	6
Cluster 7	GO:0045859	regulation of protein kinase activity	9/131	470/18888	0.00552526	0.0355899	0.0259129	ADCY8/EREG/NRG1/IL1B/IL23A/PROX1/TCIM/FGF18/TNFSF15	9
Cluster 7	GO:0051155	positive regulation of striated muscle cell differentiation	3/131	52/18888	0.00562409	0.0360877	0.0262753	NRG1/PROX1/SHH	3
Cluster 7	GO:0051607	defense response to virus	7/131	307/18888	0.00562884	0.0360877	0.0262753	GARIN5A/IL1B/IL6/IL23A/DDIT4/TNFAIP3/IL33	7
Cluster 7	GO:0007584	response to nutrient	5/131	164/18888	0.00574421	0.0366727	0.0267013	IL1A/PENK/PTGS2/STC1/KYNU	5
Cluster 7	GO:0007599	hemostasis	6/131	233/18888	0.00574682	0.0366727	0.0267013	ADORA2A/IL6/PROC/SHH/THBD/TFPI2	6
Cluster 7	GO:0010594	regulation of endothelial cell migration	6/131	234/18888	0.00586528	0.0373353	0.0271837	ANGPT2/KDR/PROX1/PTGS2/STC1/FGF18	6
Cluster 7	GO:0051147	regulation of muscle cell differentiation	5/131	165/18888	0.00589147	0.0373353	0.0271837	EREG/NRG1/NFATC2/PROX1/SHH	5
Cluster 7	GO:0051250	negative regulation of lymphocyte activation	5/131	165/18888	0.00589147	0.0373353	0.0271837	CEBPB/ADORA2A/IL10/SHH/TNFAIP3	5
Cluster 7	GO:0002440	production of molecular mediator of immune response	7/131	310/18888	0.00592801	0.0374174	0.0272434	IL1B/IL6/IL10/TREM1/NR4A3/IL18R1/IL33	7
Cluster 7	GO:0002639	positive regulation of immunoglobulin production	3/131	53/18888	0.00593169	0.0374174	0.0272434	IL6/IL10/IL33	3
Cluster 7	GO:0009408	response to heat	4/131	104/18888	0.00595562	0.0374821	0.0272906	HSPA6/IL1A/TCIM/PTGS2	4
Cluster 7	GO:0001678	intracellular glucose homeostasis	5/131	166/18888	0.00604137	0.0375634	0.0273497	ADCY8/CYP7A1/FOXO1/PIM3/NR1D1	5
Cluster 7	GO:0006633	fatty acid biosynthetic process	5/131	166/18888	0.00604137	0.0375634	0.0273497	CYP7A1/IL1B/INSIG1/PDK4/PTGS2	5
Cluster 7	GO:0002076	osteoblast development	2/131	17/18888	0.00606435	0.0375634	0.0273497	PTHLH/SHH	2
Cluster 7	GO:0060644	mammary gland epithelial cell differentiation	2/131	17/18888	0.00606435	0.0375634	0.0273497	CEBPB/ERBB4	2
Cluster 7	GO:0072540	T-helper 17 cell lineage commitment	2/131	17/18888	0.00606435	0.0375634	0.0273497	IL6/IL23A	2
Cluster 7	GO:1901550	regulation of endothelial cell development	2/131	17/18888	0.00606435	0.0375634	0.0273497	IL1B/PROC	2
Cluster 7	GO:1903140	regulation of establishment of endothelial barrier	2/131	17/18888	0.00606435	0.0375634	0.0273497	IL1B/PROC	2
Cluster 7	GO:1901222	regulation of non-canonical NF-kappaB signal transduction	4/131	105/18888	0.00615883	0.0380627	0.0277133	IL1B/IL23A/TCIM/IL18R1	4
Cluster 7	GO:0050805	negative regulation of synaptic transmission	3/131	54/18888	0.00624918	0.0384478	0.0279937	ADCY8/IL1B/PTGS2	3
Cluster 7	GO:0071385	cellular response to glucocorticoid stimulus	3/131	54/18888	0.00624918	0.0384478	0.0279937	FBXO32/DDIT4/STC1	3
Cluster 7	GO:0046425	regulation of receptor signaling pathway via JAK-STAT	4/131	106/18888	0.0063666	0.0390827	0.0284559	ERBB4/IL6/IL10/IL23A	4
Cluster 7	GO:2000146	negative regulation of cell motility	8/131	396/18888	0.00643007	0.0393842	0.0286755	IL24/CYP19A1/C5AR2/ANGPT2/SHH/STC1/TNFAIP6/IL33	8
Cluster 7	GO:0002573	myeloid leukocyte differentiation	6/131	239/18888	0.0064845	0.0396291	0.0288538	CEBPB/CSF2/IL23A/TNFAIP6/IL33/IL1RL1	6
Cluster 7	GO:1990845	adaptive thermogenesis	5/131	169/18888	0.00650718	0.0396794	0.0288904	CEBPB/DDIT3/G0S2/IL18R1/NR1D1	5
Cluster 7	GO:0043588	skin development	7/131	318/18888	0.00678402	0.040628	0.0295811	DLX3/EREG/IL1A/KRT81/KRT86/S100A7/SHH	7
Cluster 7	GO:0002830	positive regulation of type 2 immune response	2/131	18/18888	0.00679158	0.040628	0.0295811	IL6/IL33	2
Cluster 7	GO:0030949	positive regulation of vascular endothelial growth factor receptor signaling pathway	2/131	18/18888	0.00679158	0.040628	0.0295811	IL1B/FGF18	2
Cluster 7	GO:0032604	granulocyte macrophage colony-stimulating factor production	2/131	18/18888	0.00679158	0.040628	0.0295811	IL1B/IL23A	2
Cluster 7	GO:0032645	regulation of granulocyte macrophage colony-stimulating factor production	2/131	18/18888	0.00679158	0.040628	0.0295811	IL1B/IL23A	2
Cluster 7	GO:0035234	ectopic germ cell programmed cell death	2/131	18/18888	0.00679158	0.040628	0.0295811	IL1A/IL1B	2
Cluster 7	GO:0045346	regulation of MHC class II biosynthetic process	2/131	18/18888	0.00679158	0.040628	0.0295811	IL10/IL33	2
Cluster 7	GO:0046851	negative regulation of bone remodeling	2/131	18/18888	0.00679158	0.040628	0.0295811	IL6/TNFAIP3	2
Cluster 7	GO:0001776	leukocyte homeostasis	4/131	108/18888	0.00679601	0.040628	0.0295811	IL6/PDE4B/CXCL6/TNFAIP3	4
Cluster 7	GO:0045058	T cell selection	3/131	56/18888	0.00691414	0.0411549	0.0299647	IL6/IL23A/SHH	3
Cluster 7	GO:0061178	regulation of insulin secretion involved in cellular response to glucose stimulus	3/131	56/18888	0.00691414	0.0411549	0.0299647	ADCY8/PIM3/NR1D1	3
Cluster 7	GO:0009266	response to temperature stimulus	5/131	172/18888	0.00699766	0.0415619	0.030261	FOXO1/HSPA6/IL1A/TCIM/PTGS2	5
Cluster 7	GO:0032760	positive regulation of tumor necrosis factor production	4/131	109/18888	0.00701773	0.041591	0.0302822	IL1A/IL6/IL23A/IL33	4
Cluster 7	GO:0051048	negative regulation of secretion	5/131	173/18888	0.00716675	0.0423826	0.0308586	FOXO1/NRG1/IL1B/IL11/PIM3	5
Cluster 7	GO:0031667	response to nutrient levels	9/131	490/18888	0.00718849	0.0424198	0.0308857	DDIT3/FOXO1/IL1A/PDK4/PENK/PROX1/PTGS2/STC1/KYNU	9
Cluster 7	GO:0060986	endocrine hormone secretion	3/131	57/18888	0.00726177	0.0426688	0.0310669	CGA/CYP19A1/IL1B	3
Cluster 7	GO:0070542	response to fatty acid	3/131	57/18888	0.00726177	0.0426688	0.0310669	FOXO1/PDK4/PTGS2	3
Cluster 7	GO:0090257	regulation of muscle system process	6/131	245/18888	0.00728883	0.0427362	0.0311161	FBXO32/FOXO1/PDE4B/PTGS2/STC1/NR4A3	6
Cluster 7	GO:0060070	canonical Wnt signaling pathway	7/131	323/18888	0.00736381	0.0430838	0.0313691	NOTUM/DDIT3/FOXO1/IGFBP1/NR4A2/SHH/RSPO3	7
Cluster 7	GO:0022410	circadian sleep/wake cycle process	2/131	19/18888	0.00755632	0.0437437	0.0318496	ADORA2A/CSF2	2
Cluster 7	GO:0032305	positive regulation of icosanoid secretion	2/131	19/18888	0.00755632	0.0437437	0.0318496	IL1A/IL1B	2
Cluster 7	GO:0045342	MHC class II biosynthetic process	2/131	19/18888	0.00755632	0.0437437	0.0318496	IL10/IL33	2
Cluster 7	GO:0060602	branch elongation of an epithelium	2/131	19/18888	0.00755632	0.0437437	0.0318496	AREG/SHH	2
Cluster 7	GO:1903978	regulation of microglial cell activation	2/131	19/18888	0.00755632	0.0437437	0.0318496	IL6/NR1D1	2
Cluster 7	GO:0002444	myeloid leukocyte mediated immunity	4/131	112/18888	0.00771145	0.044393	0.0323224	IL6/TREM1/CXCL6/NR4A3	4
Cluster 7	GO:0045833	negative regulation of lipid metabolic process	4/131	112/18888	0.00771145	0.044393	0.0323224	CYP7A1/IL1B/INSIG1/PROX1	4
Cluster 7	GO:0034599	cellular response to oxidative stress	6/131	248/18888	0.00771701	0.044393	0.0323224	FOXO1/IL6/NR4A2/PENK/TNFAIP3/IL18RAP	6
Cluster 7	GO:0009615	response to virus	8/131	409/18888	0.00774842	0.0444805	0.032386	GARIN5A/IL1B/IL6/IL23A/PENK/DDIT4/TNFAIP3/IL33	8
Cluster 7	GO:0030178	negative regulation of Wnt signaling pathway	5/131	177/18888	0.00787169	0.0449998	0.0327642	NOTUM/DDIT3/FOXO1/IGFBP1/SHH	5
Cluster 7	GO:0030216	keratinocyte differentiation	5/131	177/18888	0.00787169	0.0449998	0.0327642	EREG/IL1A/KRT81/KRT86/S100A7	5
Cluster 7	GO:0001667	ameboidal-type cell migration	9/131	498/18888	0.00795209	0.0451785	0.0328943	ERBB4/ANGPT2/KDR/PROX1/PTGS2/S100P/SHH/STC1/FGF18	9
Cluster 7	GO:0062014	negative regulation of small molecule metabolic process	4/131	113/18888	0.00795235	0.0451785	0.0328943	CYP7A1/INSIG1/DDIT4/PROX1	4
Cluster 7	GO:1903557	positive regulation of tumor necrosis factor superfamily cytokine production	4/131	113/18888	0.00795235	0.0451785	0.0328943	IL1A/IL6/IL23A/IL33	4
Cluster 7	GO:0007566	embryo implantation	3/131	59/18888	0.00798768	0.0451921	0.0329042	IL1B/PTGS2/STC1	3
Cluster 7	GO:0060135	maternal process involved in female pregnancy	3/131	59/18888	0.00798768	0.0451921	0.0329042	ANGPT2/PTGS2/STC1	3
Cluster 7	GO:0021953	central nervous system neuron differentiation	5/131	178/18888	0.0080552	0.0454804	0.0331141	GDF7/NR4A2/PROX1/SHH/NDNF	5
Cluster 7	GO:0051222	positive regulation of protein transport	6/131	251/18888	0.00816306	0.0459948	0.0334886	ADCY8/ADORA2A/IL1A/IL1B/PTGS2/SHH	6
Cluster 7	GO:0042752	regulation of circadian rhythm	4/131	114/18888	0.00819814	0.0460977	0.0335636	ADORA2A/CSF2/PROX1/NR1D1	4
Cluster 7	GO:1903034	regulation of response to wounding	5/131	179/18888	0.00824166	0.0461457	0.0335985	IL10/PROC/THBD/TNFAIP3/IL33	5
Cluster 7	GO:0021516	dorsal spinal cord development	2/131	20/18888	0.00835802	0.0461457	0.0335985	GDF7/PROX1	2
Cluster 7	GO:0032303	regulation of icosanoid secretion	2/131	20/18888	0.00835802	0.0461457	0.0335985	IL1A/IL1B	2
Cluster 7	GO:0032634	interleukin-5 production	2/131	20/18888	0.00835802	0.0461457	0.0335985	IL33/IL1RL1	2
Cluster 7	GO:0032674	regulation of interleukin-5 production	2/131	20/18888	0.00835802	0.0461457	0.0335985	IL33/IL1RL1	2
Cluster 7	GO:0034144	negative regulation of toll-like receptor 4 signaling pathway	2/131	20/18888	0.00835802	0.0461457	0.0335985	TNFAIP3/NR1D1	2
Cluster 7	GO:0060353	regulation of cell adhesion molecule production	2/131	20/18888	0.00835802	0.0461457	0.0335985	IL1B/CXCL8	2
Cluster 7	GO:0060749	mammary gland alveolus development	2/131	20/18888	0.00835802	0.0461457	0.0335985	ERBB4/AREG	2
Cluster 7	GO:0061377	mammary gland lobule development	2/131	20/18888	0.00835802	0.0461457	0.0335985	ERBB4/AREG	2
Cluster 7	GO:0015908	fatty acid transport	4/131	115/18888	0.00844887	0.0464603	0.0338276	SLC27A2/IL1A/IL1B/PTGS2	4
Cluster 7	GO:1904035	regulation of epithelial cell apoptotic process	4/131	115/18888	0.00844887	0.0464603	0.0338276	IL6/KDR/TNFAIP3/NDNF	4
Cluster 7	GO:0050870	positive regulation of T cell activation	6/131	253/18888	0.00847057	0.0464865	0.0338466	MAP3K8/IL1A/IL1B/IL6/IL23A/SHH	6
Cluster 7	GO:0030198	extracellular matrix organization	7/131	332/18888	0.00849904	0.0465496	0.0338926	COL4A3/COL19A1/ELF3/IL6/SMOC1/NDNF/ADAMTSL2	7
Cluster 7	GO:0046631	alpha-beta T cell activation	5/131	181/18888	0.00862354	0.0470937	0.0342887	ADORA2A/IL6/IL23A/SHH/IL18R1	5
Cluster 7	GO:0043062	extracellular structure organization	7/131	333/18888	0.0086327	0.0470937	0.0342887	COL4A3/COL19A1/ELF3/IL6/SMOC1/NDNF/ADAMTSL2	7
Cluster 7	GO:0044344	cellular response to fibroblast growth factor stimulus	4/131	116/18888	0.00870457	0.0473916	0.0345056	KLB/CXCL8/NDNF/FGF18	4
Cluster 7	GO:0048010	vascular endothelial growth factor receptor signaling pathway	3/131	61/18888	0.00875488	0.0474539	0.034551	IL1B/KDR/FGF18	3
Cluster 7	GO:0051785	positive regulation of nuclear division	3/131	61/18888	0.00875488	0.0474539	0.034551	EREG/IL1A/IL1B	3
Cluster 7	GO:0045229	external encapsulating structure organization	7/131	334/18888	0.00876791	0.0474539	0.034551	COL4A3/COL19A1/ELF3/IL6/SMOC1/NDNF/ADAMTSL2	7
Cluster 7	GO:0071496	cellular response to external stimulus	7/131	335/18888	0.00890467	0.0480992	0.0350208	FOXO1/IL1B/NR4A2/PDK4/PENK/PTGS2/IL33	7
Cluster 7	GO:0034113	heterotypic cell-cell adhesion	3/131	62/18888	0.00915412	0.048809	0.0355376	IL1B/IL1RN/IL10	3
Cluster 7	GO:0046824	positive regulation of nucleocytoplasmic transport	3/131	62/18888	0.00915412	0.048809	0.0355376	IL1B/PTGS2/SHH	3
Cluster 7	GO:0071715	icosanoid transport	3/131	62/18888	0.00915412	0.048809	0.0355376	IL1A/IL1B/PTGS2	3
Cluster 7	GO:2000351	regulation of endothelial cell apoptotic process	3/131	62/18888	0.00915412	0.048809	0.0355376	KDR/TNFAIP3/NDNF	3
Cluster 7	GO:0001780	neutrophil homeostasis	2/131	21/18888	0.00919616	0.048809	0.0355376	IL6/PDE4B	2
Cluster 7	GO:0002295	T-helper cell lineage commitment	2/131	21/18888	0.00919616	0.048809	0.0355376	IL6/IL23A	2
Cluster 7	GO:0034104	negative regulation of tissue remodeling	2/131	21/18888	0.00919616	0.048809	0.0355376	IL6/TNFAIP3	2
Cluster 7	GO:0044321	response to leptin	2/131	21/18888	0.00919616	0.048809	0.0355376	NR4A3/NR1D1	2
Cluster 7	GO:0071498	cellular response to fluid shear stress	2/131	21/18888	0.00919616	0.048809	0.0355376	PTGS2/TFPI2	2
Cluster 7	GO:0051224	negative regulation of protein transport	4/131	118/18888	0.00923106	0.0488997	0.0356036	FOXO1/IL1B/INSIG1/PIM3	4
