# Supplementary material for: The 3D nuclear position and compartmentalization of genes prime their response to mechano-confinement
Source: bioRxiv. 2025 Nov 7:2025.11.06.686901. Preprint. [Version 1] doi: 10.1101/2025.11.06.686901 (PMC12637494; doi:10.1101/2025.11.06.686901)
Supplement: Supplement 4 [file media-4.tsv]

NC REP1	NC REP2	NC REP3	C15min REP1	C15min REP2	C15min REP3	baseMean	log2FoldChange	lfcSE	stat	pvalue	padj	chr_A	start_A	end_A	chr_B	start_B	end_B
244919	275207	349012	317889	299463	318723	304180.875051214	0.0323356129503504	0.247120187405246	-0.13084974275017	0.895894172216424	0.974093772274925	chr1	0	5000000	chr1	0	5000000
16032	19224	23265	17685	16420	20372	19001.125062779	-0.18672313279714	0.222543423764969	0.839041341407333	0.401446110923349	0.769451172704876	chr1	0	5000000	chr1	10000000	15000000
748	822	622	753	953	1252	844.801446585865	0.352984582213808	0.116791132122228	-3.02235774069208	0.00250813942189088	0.126461139912336	chr1	0	5000000	chr1	100000000	105000000
910	913	693	1027	1255	1567	1044.63681727316	0.540558940990423	0.112939072718519	-4.78628811073799	1.69894123431339e-06	0.00318136184687595	chr1	0	5000000	chr1	105000000	110000000
1301	1337	964	1561	2235	2032	1553.7026332327	0.635458231441434	0.134722962436825	-4.71677745164946	2.39609537235017e-06	0.00351142567914933	chr1	0	5000000	chr1	110000000	115000000
1016	1072	761	1245	1729	1589	1221.84237723325	0.622127641174057	0.128533032131119	-4.84021601964087	1.29698069223361e-06	0.00287007819075704	chr1	0	5000000	chr1	115000000	120000000
144	157	112	187	253	296	187.972487197202	0.761034835564093	0.143491329732491	-5.30369909445315	1.13479311542411e-07		chr1	0	5000000	chr1	120000000	125000000
114	150	134	190	231	219	172.379975238559	0.619626928539774	0.157701063209226	-3.92912334216607	8.52561039027672e-05		chr1	0	5000000	chr1	125000000	130000000
176	153	131	219	262	219	192.992083601798	0.553301246063923	0.155231136868874	-3.56437024958018	0.000364730815675903		chr1	0	5000000	chr1	140000000	145000000
518	531	414	540	630	789	563.511360083202	0.349840731284392	0.100178794246079	-3.49216352539686	0.000479124824501463	0.059812523461653	chr1	0	5000000	chr1	145000000	150000000
12451	15140	17456	13163	12865	16823	14722.4808472909	-0.160635136426993	0.20978863019525	0.765699915564968	0.443854877322719	0.796919644970946	chr1	0	5000000	chr1	15000000	20000000
1133	1205	969	1174	1470	1769	1271.30698720614	0.34086127025593	0.110527384936748	-3.08395308955329	0.00204269801821223	0.11493476373344	chr1	0	5000000	chr1	150000000	155000000
1065	1040	925	1121	1352	1706	1187.65627134516	0.383842549007307	0.112401833173225	-3.41491360212745	0.000638022457990215	0.0707407400296651	chr1	0	5000000	chr1	155000000	160000000
839	835	654	843	1091	1171	896.150983130384	0.348098888154752	0.110222595716818	-3.15814453371324	0.00158776815550708	0.102720371304264	chr1	0	5000000	chr1	160000000	165000000
781	741	572	822	941	1000	803.723790549725	0.341970842564555	0.113083652587534	-3.02405197161321	0.0024941358840202	0.126461139912336	chr1	0	5000000	chr1	165000000	170000000
882	877	717	806	1044	1161	905.803079663915	0.210522616155578	0.108607193820909	-1.93838555945682	0.052576200877375	0.387293215361855	chr1	0	5000000	chr1	170000000	175000000
782	791	628	793	974	1056	830.224974431239	0.293245969621025	0.106587940000521	-2.75121153124445	0.00593752887047672	0.177584875253756	chr1	0	5000000	chr1	175000000	180000000
985	964	841	948	1156	1453	1046.25286707217	0.271084625028011	0.11112112849279	-2.43954168487049	0.0147059059187808	0.250632755420697	chr1	0	5000000	chr1	180000000	185000000
781	810	620	645	766	1089	774.109181708112	0.0967048867294337	0.11933219602896	-0.810383869127531	0.417719585949294	0.779900422662904	chr1	0	5000000	chr1	185000000	190000000
832	816	656	668	765	946	774.497484829198	-0.0239986094724643	0.105989203020402	0.226425039424485	0.820870854929758	0.9497879590904	chr1	0	5000000	chr1	190000000	195000000
923	910	719	738	851	1042	857.027939411005	-0.0252877194464933	0.107181185062679	0.235934314699965	0.813483640497171	0.947921601635612	chr1	0	5000000	chr1	195000000	200000000
4539	5156	5637	3618	4460	5637	4839.61667198304	-0.258447236179457	0.173128811950794	1.49280315198438	0.135488721996001	0.521798773262936	chr1	0	5000000	chr1	20000000	25000000
1781	1755	1654	1517	1751	2426	1798.32626479526	0.0458863085212741	0.12916719890655	-0.355247376344145	0.722404275123347	0.919319086380066	chr1	0	5000000	chr1	200000000	205000000
1306	1334	1303	1321	1495	1718	1408.87356426988	0.126231461484787	0.119409315326081	-1.05713244515368	0.29045114552074	0.696841257831239	chr1	0	5000000	chr1	205000000	210000000
1350	1398	1338	1322	1423	1685	1416.67600647106	0.0434456005011348	0.119176670024041	-0.364547864043951	0.715448938661534	0.917347069578699	chr1	0	5000000	chr1	210000000	215000000
1187	1174	1083	1035	1121	1370	1157.97920148796	-0.0389792451063113	0.11126804733932	0.350318407111444	0.726099752577445	0.920460923671449	chr1	0	5000000	chr1	215000000	220000000
1740	1844	1846	1629	1720	2212	1828.68397891039	-0.0466014909981284	0.132475992224479	0.351773104059208	0.725008430796779	0.920272599609282	chr1	0	5000000	chr1	220000000	225000000
2264	2471	2737	2423	2200	2843	2501.42501824341	-0.0783568974170629	0.164526898134901	0.476255848164205	0.633892116141311	0.885966481450449	chr1	0	5000000	chr1	225000000	230000000
2034	2048	2136	1950	1994	2377	2093.29531465381	-0.0509053790356735	0.139057975170506	0.366073063937944	0.714310556411878	0.917042832539285	chr1	0	5000000	chr1	230000000	235000000
1547	1731	1745	1445	1360	1919	1625.23413640757	-0.169780792118579	0.143272856328128	1.18501715167695	0.236010665518616	0.643129483582742	chr1	0	5000000	chr1	235000000	240000000
2034	2165	2246	1878	1699	2395	2073.5144058417	-0.189086457882338	0.150700843912561	1.2547139947806	0.209582603539529	0.61613134630922	chr1	0	5000000	chr1	240000000	245000000
2064	2333	2545	2091	1738	2446	2216.14649720482	-0.222570515110974	0.169991921082803	1.30930054612748	0.190432564724118	0.594027770140634	chr1	0	5000000	chr1	245000000	248956422
4647	5326	5441	4379	5120	6507	5220.25357094516	-0.0360986949616626	0.164027251208096	0.22007742430473	0.825810856586598	0.951551371944068	chr1	0	5000000	chr1	25000000	30000000
6865	8469	9378	8805	8268	11676	8910.44741065689	0.129059130622377	0.200019199587099	-0.645233712007624	0.518775742547322	0.836323664544674	chr1	0	5000000	chr1	30000000	35000000
6233	7671	7047	8228	8066	10071	7866.80150038153	0.260206252778116	0.170087370940317	-1.52983876074739	0.12605664469048	0.509334124423077	chr1	0	5000000	chr1	35000000	40000000
4601	5947	4783	5328	5865	6976	5551.20933696548	0.175831213393504	0.152953895717583	-1.14957002283984	0.250321010844663	0.657265715629058	chr1	0	5000000	chr1	40000000	45000000
4076	5129	4713	5720	5255	8077	5452.13955788769	0.369810286464074	0.175511751219928	-2.10704003517506	0.0351141094128621	0.340297921756736	chr1	0	5000000	chr1	45000000	50000000
31153	33418	44440	35854	36270	32028	36092.6592407529	-0.134697972462227	0.248334814230829	0.54240470825417	0.587539736907852	0.865202253144132	chr1	0	5000000	chr1	5000000	10000000
2956	3173	2560	3029	3702	4888	3337.53030894309	0.337798186162227	0.136438633448068	-2.47582504768197	0.0132928698471455	0.24088681240209	chr1	0	5000000	chr1	50000000	55000000
2409	2646	2146	2675	3146	3655	2755.09003466527	0.326156248265579	0.123510135455612	-2.64072456128749	0.0082728946843969	0.200608768512433	chr1	0	5000000	chr1	55000000	60000000
2167	2339	1820	2604	2626	3599	2498.41741239004	0.41197741031441	0.130066749989019	-3.16743064887215	0.00153792386822963	0.100654877480676	chr1	0	5000000	chr1	60000000	65000000
1797	1820	1340	1843	2062	2847	1922.40251150964	0.372867592062679	0.128861836118627	-2.89354554687104	0.00380919039941331	0.149467487313882	chr1	0	5000000	chr1	65000000	70000000
1155	1274	921	1262	1286	2273	1333.75396633101	0.439218680891206	0.150422312652152	-2.91990379051603	0.00350139463092267	0.144084356826827	chr1	0	5000000	chr1	70000000	75000000
1286	1412	916	1380	1623	2162	1437.78801567137	0.44653097654103	0.130216024924645	-3.42915533475572	0.000605462896988934	0.0689450419118548	chr1	0	5000000	chr1	75000000	80000000
1021	970	743	986	1210	1578	1067.79709800537	0.389356660158516	0.119686187785148	-3.25314614295729	0.00114134780612226	0.0883600155298309	chr1	0	5000000	chr1	80000000	85000000
1235	1347	980	1416	1710	1821	1404.7957947385	0.413823344508927	0.114859070770188	-3.60287909116828	0.000314711939100655	0.0477625565868518	chr1	0	5000000	chr1	85000000	90000000
1240	1385	895	1294	1675	1932	1381.95385680762	0.412956991033053	0.126589607976548	-3.26217133960598	0.00110562295324796	0.0877492033204035	chr1	0	5000000	chr1	90000000	95000000
948	976	700	934	1222	1428	1019.62057765724	0.379704665084915	0.116591154959521	-3.25671930445105	0.00112707827905905	0.0879806758139415	chr1	0	5000000	chr1	95000000	100000000
321	319	244	242	318	416	305.613590240985	0.0649900806585556	0.1189861223958	-0.546198828484975	0.584929271354244		chr1	0	5000000	chr10	0	5000000
289	282	266	266	326	429	306.45936055311	0.20444320827508	0.11672854102774	-1.75144147673786	0.0798698937793948		chr1	0	5000000	chr10	10000000	15000000
471	471	393	391	494	701	479.572054087713	0.162862640723849	0.11322187446754	-1.43843794752348	0.150309832074876		chr1	0	5000000	chr10	100000000	105000000
225	199	167	158	196	282	201.638235746797	0.0237109867318106	0.145086530693969	-0.163426519459785	0.870182624058224		chr1	0	5000000	chr10	105000000	110000000
372	357	291	275	313	441	337.907183609498	-0.0642729917197107	0.113452753892629	0.566517687005979	0.571041912932207		chr1	0	5000000	chr10	110000000	115000000
315	380	336	316	346	504	362.807974237444	0.0939100850819219	0.11878699257778	-0.790575491844621	0.429191753146905		chr1	0	5000000	chr10	115000000	120000000
356	366	382	354	369	498	386.27859358778	0.0637853274742342	0.115896143516453	-0.550366263612378	0.582068183173318		chr1	0	5000000	chr10	120000000	125000000
436	451	428	467	435	564	463.01881216041	0.0877214179535247	0.110586721197297	-0.793236448316624	0.427640075592682		chr1	0	5000000	chr10	125000000	130000000
414	445	504	504	424	496	468.767030719764	-0.00224147232510114	0.142920183079445	0.0156833854869552	0.987486981829161		chr1	0	5000000	chr10	130000000	133797422
259	265	201	180	270	349	249.740205593936	0.0568187891909885	0.136189175118269	-0.417204885348973	0.67652855214356		chr1	0	5000000	chr10	15000000	20000000
219	206	170	192	223	284	213.467046182731	0.159850914326174	0.131011787197394	-1.22012620196783	0.222417037139515		chr1	0	5000000	chr10	20000000	25000000
271	261	199	185	263	343	249.6589687914	0.0329796798918173	0.133860823051474	-0.246372905380504	0.805393578289757		chr1	0	5000000	chr10	25000000	30000000
353	330	247	249	325	511	328.930982061696	0.13382024424674	0.138510685213957	-0.966136612782104	0.333975826003547		chr1	0	5000000	chr10	30000000	35000000
202	184	142	161	191	212	180.665271790879	0.0308764937000399	0.142990221942243	-0.215934301525258	0.829038959030864		chr1	0	5000000	chr10	35000000	40000000
177	167	122	168	196	242	176.401951163513	0.311409084777813	0.145215455584341	-2.14446240260525	0.0319958548401637		chr1	0	5000000	chr10	40000000	45000000
231	226	159	186	217	327	220.366331086478	0.16762069436688	0.142938448434432	-1.17267744405222	0.240925180014853		chr1	0	5000000	chr10	45000000	50000000
287	266	174	196	240	321	243.516906283209	-0.0113486225794623	0.138854264878491	0.081730457392816	0.934861057877394		chr1	0	5000000	chr10	5000000	10000000
199	213	141	157	195	248	189.47347154152	0.048195668609947	0.1433331284841	-0.336249331328127	0.73668285529882		chr1	0	5000000	chr10	50000000	55000000
178	183	138	155	177	227	174.485369309069	0.0937383457674878	0.143161691852623	-0.654772548119829	0.512614207758182		chr1	0	5000000	chr10	55000000	60000000
280	256	190	183	240	365	247.565800753729	0.033182379687508	0.145760513243584	-0.227649992093924	0.819918352120532		chr1	0	5000000	chr10	60000000	65000000
257	298	210	212	259	426	271.380314954629	0.142201035357212	0.143464013459759	-0.991196551162281	0.32158961431062		chr1	0	5000000	chr10	65000000	70000000
397	420	333	367	466	629	428.711543090817	0.265440938625176	0.108841838365818	-2.43877669295725	0.0147370718408483		chr1	0	5000000	chr10	70000000	75000000
348	345	255	283	385	513	348.527581658735	0.236955365045231	0.120407283863074	-1.96794876059736	0.0490739336026278		chr1	0	5000000	chr10	75000000	80000000
190	202	156	178	210	282	200.342330464448	0.214938037867327	0.136346597514478	-1.57640925248981	0.114931517426402		chr1	0	5000000	chr10	80000000	85000000
280	319	249	250	297	440	301.306775277262	0.13640244268998	0.123885918308443	-1.10103266418363	0.270882441143032		chr1	0	5000000	chr10	85000000	90000000
336	353	275	255	327	451	328.201163351382	0.0187410966124623	0.11765993650344	-0.159281886166191	0.873446791306117		chr1	0	5000000	chr10	90000000	95000000
322	372	286	245	317	434	325.096757408909	-0.058096747480502	0.118939761521972	0.488455220836892	0.62522743617497		chr1	0	5000000	chr10	95000000	100000000
450	492	515	485	507	792	535.548736719684	0.197274694567643	0.130749538506606	-1.50879840052113	0.131350309642495	0.516242250094443	chr1	0	5000000	chr11	0	5000000
366	353	268	281	368	526	353.895442398513	0.168350757732905	0.123608228695318	-1.36197047324312	0.173207203634904		chr1	0	5000000	chr11	10000000	15000000
323	326	249	237	264	382	293.478260866793	-0.0997457229307701	0.120039032833925	0.830944073572876	0.406005224026911		chr1	0	5000000	chr11	100000000	105000000
302	281	223	243	248	340	270.620117488444	-0.0248719106100423	0.121731332289576	0.204318067848603	0.838104951675159		chr1	0	5000000	chr11	105000000	110000000
344	345	272	288	366	424	336.523090263134	0.0947498761444339	0.107532980096306	-0.881123875294594	0.378250776001928		chr1	0	5000000	chr11	110000000	115000000
421	423	372	417	440	582	439.261832783043	0.169588404234584	0.101800328209193	-1.66589250956138	0.0957348258048692		chr1	0	5000000	chr11	115000000	120000000
427	407	360	349	419	524	410.981362197679	0.0377684556559698	0.102385262472466	-0.368885665220878	0.712212948514143		chr1	0	5000000	chr11	120000000	125000000
403	374	385	320	374	491	389.198905753367	-0.0552506003537741	0.111971594621588	0.493434076209199	0.621705909679208		chr1	0	5000000	chr11	125000000	130000000
390	454	417	431	406	532	437.801011952522	0.0479682807413044	0.113588084755964	-0.422300286551717	0.672805849031492		chr1	0	5000000	chr11	130000000	135000000
7	6	10	7	7	9	7.74004873259664	-0.0837876209901013	0.55952444500239	0.149747918502012	0.88096350089886		chr1	0	5000000	chr11	135000000	135086622
319	327	251	273	324	351	305.645680211311	0.0157117105118115	0.111021299749686	-0.141519785367636	0.887459330876719		chr1	0	5000000	chr11	15000000	20000000
217	234	166	154	236	279	210.98645529811	0.0394276909552512	0.142250398606807	-0.277171040231902	0.781648775355068		chr1	0	5000000	chr11	20000000	25000000
222	241	195	181	218	261	218.136566872242	-0.0673522155124738	0.127494442576448	0.528275696974698	0.597307997046173		chr1	0	5000000	chr11	25000000	30000000
295	252	211	222	249	353	260.612510863142	0.0441421803765893	0.129076793891659	-0.341983861279046	0.7323630376626		chr1	0	5000000	chr11	30000000	35000000
223	243	164	163	201	268	207.453257636669	-0.0675887193710884	0.138715975775294	0.487245387514524	0.626084444403612		chr1	0	5000000	chr11	35000000	40000000
190	192	151	153	208	249	188.122757226033	0.119275048041199	0.140650947772588	-0.8480216445754	0.396425916662434		chr1	0	5000000	chr11	40000000	45000000
278	281	246	250	328	415	295.991737938254	0.221972903671646	0.117260637414532	-1.89298735335152	0.0583595513066033		chr1	0	5000000	chr11	45000000	50000000
307	330	273	237	274	442	306.126958922445	-0.0216611979652061	0.130044381618346	0.166567733996978	0.86771018350283		chr1	0	5000000	chr11	5000000	10000000
57	40	40	51	52	69	51.1249649333081	0.256904440251995	0.250791504070967	-1.02437457442457	0.305658386448777		chr1	0	5000000	chr11	50000000	55000000
246	202	173	191	209	279	214.662560487083	0.0567356717683621	0.137613920963185	-0.412281485559447	0.680133117375813		chr1	0	5000000	chr11	55000000	60000000
393	379	318	344	458	565	404.104792930018	0.247947817480733	0.10699427266156	-2.31739336426942	0.0204823134920638		chr1	0	5000000	chr11	60000000	65000000
545	515	432	470	622	819	558.494787786982	0.273484398630945	0.11274744385405	-2.42563724092022	0.0152815366071141	0.25448590557282	chr1	0	5000000	chr11	65000000	70000000
444	445	342	378	468	681	451.760533590213	0.227975041412111	0.116048828619512	-1.96447516208517	0.0494750139282663		chr1	0	5000000	chr11	70000000	75000000
345	357	252	283	340	526	343.82034449411	0.186494778399716	0.128002606507084	-1.45696078766486	0.14512720463253		chr1	0	5000000	chr11	75000000	80000000
192	197	152	157	185	232	184.05228885037	0.0144527186902753	0.139091353661048	-0.103908102911236	0.917242276726048		chr1	0	5000000	chr11	80000000	85000000
260	271	183	201	255	285	239.964449548558	-0.0107782194769826	0.12753011487867	0.0845150926684011	0.932646903558749		chr1	0	5000000	chr11	85000000	90000000
248	215	170	177	202	265	210.699108194766	-0.0460918619691613	0.137299356132966	0.335703409450254	0.737094534521472		chr1	0	5000000	chr11	90000000	95000000
208	224	157	154	202	240	195.20235480727	-0.0531333529248539	0.138730497900598	0.382996916531825	0.70172205034267		chr1	0	5000000	chr11	95000000	100000000
509	480	457	432	528	747	519.266723224469	0.15031604440438	0.114630737686922	-1.31130661319585	0.189754195014344	0.593472663742552	chr1	0	5000000	chr12	0	5000000
271	285	159	181	240	313	237.036417576669	-0.029898271543096	0.148983511659288	0.200681748000885	0.840947432361474		chr1	0	5000000	chr12	10000000	15000000
326	351	297	257	290	411	319.212670770557	-0.10325845208055	0.114784275780866	0.899587085235271	0.368340032579498		chr1	0	5000000	chr12	100000000	105000000
394	382	341	384	419	553	408.696589220363	0.204793978987062	0.103295841919987	-1.98259654193723	0.047412513958816		chr1	0	5000000	chr12	105000000	110000000
517	532	471	473	525	614	520.102559350493	0.0149855602241715	0.0985316065656701	-0.152088865151953	0.879116846363919	0.968255152225019	chr1	0	5000000	chr12	110000000	115000000
449	438	424	413	409	534	443.651793948749	-0.0242845576514571	0.107086296755388	0.226775585553482	0.820598249047161		chr1	0	5000000	chr12	115000000	120000000
633	604	540	531	606	907	628.912253520607	0.114718610415774	0.118920807465212	-0.964663904164394	0.334713180217764	0.729083782630215	chr1	0	5000000	chr12	120000000	125000000
345	348	373	303	276	427	345.126311231381	-0.16748188820286	0.130106492807875	1.28726771883842	0.198000991024525		chr1	0	5000000	chr12	125000000	130000000
423	403	451	457	385	536	443.784425039158	0.0358232877360993	0.130417237185116	-0.274682154823226	0.78356044237845		chr1	0	5000000	chr12	130000000	133275309
217	219	156	172	201	258	201.469600289158	0.0229699132870514	0.136580871919072	-0.168178112822869	0.866443159125331		chr1	0	5000000	chr12	15000000	20000000
227	240	173	160	214	271	211.338361795289	-0.0637143930369637	0.136283469998977	0.467513727361375	0.640132373098879		chr1	0	5000000	chr12	20000000	25000000
318	297	215	249	289	411	291.990144565809	0.118996552310095	0.125916271960645	-0.945045072072077	0.344635865824249		chr1	0	5000000	chr12	25000000	30000000
210	225	150	146	175	253	190.238480345246	-0.101963037024759	0.148509665769312	0.686575089214354	0.492350530801884		chr1	0	5000000	chr12	30000000	35000000
87	82	67	81	96	122	88.1162368571123	0.2684837885691	0.19367361658957	-1.3862692983013	0.165664688001565		chr1	0	5000000	chr12	35000000	40000000
218	203	161	173	218	292	207.804015716576	0.153295743983597	0.138319592365516	-1.10827209191382	0.267744324418754		chr1	0	5000000	chr12	40000000	45000000
333	355	283	300	368	505	352.347546529841	0.192891649761964	0.112295267666979	-1.71771842010298	0.0858479878653976		chr1	0	5000000	chr12	45000000	50000000
296	289	245	276	303	395	298.055630462707	0.1582849996028	0.11289003596779	-1.4021166549009	0.160880414403392		chr1	0	5000000	chr12	5000000	10000000
412	405	328	404	449	641	433.773838524267	0.306481920877197	0.107894250049528	-2.84057696064905	0.00450320056630552		chr1	0	5000000	chr12	50000000	55000000
391	350	277	288	368	487	355.114954973095	0.0894096750015847	0.116955417535349	-0.764476557698247	0.444583301342433		chr1	0	5000000	chr12	55000000	60000000
254	240	160	205	237	281	226.954003986873	0.08295913716167	0.134565551468598	-0.616496096187213	0.537567147628431		chr1	0	5000000	chr12	60000000	65000000
296	258	217	221	254	354	263.637835552213	0.0278100397081669	0.126710825163366	-0.219476431254488	0.826278937444763		chr1	0	5000000	chr12	65000000	70000000
182	220	137	171	174	239	184.987782260529	0.0524521803714984	0.148029494888124	-0.35433600858491	0.723087085062855		chr1	0	5000000	chr12	70000000	75000000
320	320	207	208	276	398	282.677918086474	-0.0200084133610696	0.139455975768664	0.143474765070379	0.885915239601741		chr1	0	5000000	chr12	75000000	80000000
245	207	156	161	154	244	192.452393577715	-0.191819887771305	0.155059109356566	1.23707590329444	0.21605890474709		chr1	0	5000000	chr12	80000000	85000000
262	226	200	192	236	336	238.816868411629	0.0681419157310562	0.135491162520401	-0.502925168427837	0.615016885138158		chr1	0	5000000	chr12	85000000	90000000
370	358	270	259	279	446	325.819829650754	-0.0995398398315188	0.126453776533024	0.787163836151016	0.431185964189803		chr1	0	5000000	chr12	90000000	95000000
255	245	234	211	234	347	252.001682442569	0.0253131599573954	0.130406804525012	-0.194109195832188	0.846090381341149		chr1	0	5000000	chr12	95000000	100000000
318	287	220	229	258	320	269.78499987486	-0.0986960328796004	0.121585086720509	0.811744561292088	0.416938219039688		chr1	0	5000000	chr13	100000000	105000000
316	366	268	235	302	434	315.369557105421	-0.050799823191751	0.124724083793301	0.407297625660967	0.683789406443388		chr1	0	5000000	chr13	105000000	110000000
420	428	478	415	455	716	481.067864724284	0.158275412304368	0.134203167235293	-1.17937166137719	0.238250214319357		chr1	0	5000000	chr13	110000000	114364328
58	43	42	42	61	83	53.8665239879636	0.292131454057239	0.250200118367573	-1.16759119045685	0.242971705382179		chr1	0	5000000	chr13	15000000	20000000
264	271	187	210	264	331	251.004024458539	0.0866514404864438	0.126427040670007	-0.685386923772237	0.493099793307457		chr1	0	5000000	chr13	20000000	25000000
254	256	195	210	289	313	250.105653161367	0.133803106800604	0.123846943336278	-1.08039086953719	0.2799681599749		chr1	0	5000000	chr13	25000000	30000000
307	299	221	239	273	350	278.606007417849	-0.00901314359982082	0.118524221413178	0.0760447399894815	0.939383503858369		chr1	0	5000000	chr13	30000000	35000000
208	241	151	166	199	270	202.707989712528	0.0117514559827564	0.143420616536606	-0.0819370064537202	0.934696806468839		chr1	0	5000000	chr13	35000000	40000000
279	312	224	252	285	400	288.062726973472	0.127614888373741	0.120167157394044	-1.0619780906964	0.28824563158344		chr1	0	5000000	chr13	40000000	45000000
295	323	246	210	323	439	300.334337282763	0.080514126551095	0.135685653350939	-0.593387175155888	0.552922069762236		chr1	0	5000000	chr13	45000000	50000000
234	232	179	185	232	279	221.179682068841	0.0384729196520137	0.128653280084816	-0.299043441618047	0.764906899635529		chr1	0	5000000	chr13	50000000	55000000
188	149	124	97	139	184	144.869178012392	-0.216452270363568	0.172950231932968	1.25152922863648	0.210741456702773		chr1	0	5000000	chr13	55000000	60000000
257	212	158	151	185	241	198.331600108127	-0.191047801704243	0.148891547711992	1.28313396321057	0.199445146720362		chr1	0	5000000	chr13	60000000	65000000
235	211	133	127	171	225	180.692917599795	-0.217937698989952	0.163018928930484	1.33688584767287	0.181259901078747		chr1	0	5000000	chr13	65000000	70000000
263	236	182	165	199	269	216.555047494606	-0.17979534932666	0.137345248404574	1.30907586112511	0.190508655055432		chr1	0	5000000	chr13	70000000	75000000
255	269	208	191	246	315	244.466111468781	-0.0373351802968744	0.125335602007798	0.297881684842838	0.765793467118154		chr1	0	5000000	chr13	75000000	80000000
213	213	124	129	169	224	175.587942295223	-0.144215013025504	0.163034493641129	0.884567491238693	0.376389946505765		chr1	0	5000000	chr13	80000000	85000000
181	192	150	130	161	209	168.822138293652	-0.140169540643655	0.146378530978231	0.957582643485475	0.338273254705483		chr1	0	5000000	chr13	85000000	90000000
242	200	191	174	192	298	213.810370700469	-0.0161289988334034	0.145969676448746	0.110495544182882	0.912016383459948		chr1	0	5000000	chr13	90000000	95000000
347	405	295	272	350	478	352.773693457791	-0.0081698737348141	0.116886408298386	0.0698958403611665	0.944276563944898		chr1	0	5000000	chr13	95000000	100000000
488	491	483	480	528	846	545.511736614802	0.247614555224909	0.126896434835832	-1.95131215108803	0.0510199244836144	0.382947306936933	chr1	0	5000000	chr14	100000000	105000000
150	143	161	150	178	188	161.784073302066	0.109080933261595	0.157480578736199	-0.692662766018409	0.488521210821291		chr1	0	5000000	chr14	105000000	107043718
43	26	26	32	40	40	34.3208425440353	0.172003718348221	0.299077255922042	-0.575114673357358	0.565213744822723		chr1	0	5000000	chr14	15000000	20000000
260	280	216	259	299	383	279.618262485677	0.244015139567333	0.115597885229187	-2.11089622516488	0.0347812326226177		chr1	0	5000000	chr14	20000000	25000000
161	165	133	113	165	209	155.467390735308	0.00330089514142458	0.158031167130159	-0.0208876211026517	0.983335301400205		chr1	0	5000000	chr14	25000000	30000000
257	257	206	174	265	324	243.661306003626	0.00127694833272571	0.134035609762028	-0.00952693343950054	0.992398721882118		chr1	0	5000000	chr14	30000000	35000000
231	250	194	161	224	305	224.179668954706	-0.0519231206291224	0.138330066426351	0.375356724467178	0.707395184783719		chr1	0	5000000	chr14	35000000	40000000
180	134	114	117	117	201	141.863348290329	-0.0571369301936906	0.18286637517744	0.312451811538612	0.754697179878069		chr1	0	5000000	chr14	40000000	45000000
191	195	146	161	198	223	184.04267721102	0.0628707216363002	0.139165109995875	-0.451770717805373	0.651434166769122		chr1	0	5000000	chr14	45000000	50000000
375	381	309	279	398	533	373.14041662601	0.097627083272476	0.119982927549802	-0.813674789123258	0.415831280503023		chr1	0	5000000	chr14	50000000	55000000
250	291	214	200	266	372	261.208195956647	0.0680189855247605	0.132026674003966	-0.515191237209513	0.606419391781093		chr1	0	5000000	chr14	55000000	60000000
294	290	246	214	275	452	289.728236107937	0.0853307759733728	0.142388827604591	-0.599279995550868	0.548986185514348		chr1	0	5000000	chr14	60000000	65000000
351	359	250	283	305	429	325.43981442226	0.0137891386478374	0.117321815235199	-0.117532605681168	0.906438007494477		chr1	0	5000000	chr14	65000000	70000000
373	384	305	320	357	512	370.659335740452	0.0858811528943983	0.110366299520198	-0.778146529037893	0.436482635192614		chr1	0	5000000	chr14	70000000	75000000
344	347	275	263	337	412	326.2582060028	-0.00711432440574531	0.110180555716161	0.0645696907181398	0.948516617635411		chr1	0	5000000	chr14	75000000	80000000
238	229	198	198	228	311	231.304661933226	0.0708360232240484	0.128281532491487	-0.552191900488478	0.580816883015644		chr1	0	5000000	chr14	80000000	85000000
290	307	249	239	277	379	287.167998097084	0.00442143896216079	0.116974788109364	-0.0377982215964951	0.969848562321001		chr1	0	5000000	chr14	85000000	90000000
389	391	341	340	406	518	393.9247448144	0.0963397357191695	0.103192357763576	-0.93359370603677	0.350513513191906		chr1	0	5000000	chr14	90000000	95000000
342	356	312	330	341	463	354.949796077453	0.0932345556492569	0.108198802324417	-0.861696743830007	0.388854417899452		chr1	0	5000000	chr14	95000000	100000000
457	484	504	387	398	523	459.285966002939	-0.224155978282518	0.115495302490816	1.94082333608626	0.0522797094486593		chr1	0	5000000	chr15	100000000	101991189
25	14	5	14	17	27	16.4657640035755	0.334014628277093	0.434594893257308	-0.76856546972662	0.442151310849997		chr1	0	5000000	chr15	15000000	20000000
145	125	97	100	143	192	131.211081116751	0.16337410816467	0.177174578044627	-0.922108069722725	0.356472208125674		chr1	0	5000000	chr15	20000000	25000000
210	208	152	183	229	277	207.143087226597	0.203568455959589	0.134358393705666	-1.51511528491133	0.129743211512854		chr1	0	5000000	chr15	25000000	30000000
228	230	169	193	224	296	220.553755067143	0.114101525746925	0.131094770888904	-0.870374348063208	0.384095860475208		chr1	0	5000000	chr15	30000000	35000000
278	303	238	196	281	429	281.959395474986	0.0511677460042921	0.143371427695123	-0.356889422298977	0.721174588702473		chr1	0	5000000	chr15	35000000	40000000
392	404	351	362	425	679	428.193934497495	0.262222285018213	0.123677518575359	-2.12020978459748	0.0339883576293706		chr1	0	5000000	chr15	40000000	45000000
240	263	200	213	266	380	256.06728957606	0.20782964827142	0.129880205984738	-1.60016414122288	0.109562174817513		chr1	0	5000000	chr15	45000000	50000000
277	258	227	196	244	348	255.231818312371	-0.0357881772693444	0.130059495686792	0.275167738275175	0.783187371681857		chr1	0	5000000	chr15	50000000	55000000
300	309	234	247	310	380	293.284072986439	0.080360700221011	0.114471509820336	-0.702014853714588	0.482669900230518		chr1	0	5000000	chr15	55000000	60000000
349	393	231	294	352	498	346.2252163206	0.163382646806019	0.129094077739879	-1.26560915625603	0.205653046343539		chr1	0	5000000	chr15	60000000	65000000
382	415	318	335	384	619	401.734080176151	0.177006191637201	0.123672716453859	-1.43124689674978	0.152359467314147		chr1	0	5000000	chr15	65000000	70000000
373	429	341	351	467	655	428.499340184218	0.278582813741735	0.118157645772202	-2.35772143157641	0.018387485372851		chr1	0	5000000	chr15	70000000	75000000
407	411	339	343	391	567	404.612935020463	0.0889399299578269	0.110058617777669	-0.808114182730297	0.419024853776438		chr1	0	5000000	chr15	75000000	80000000
336	315	258	257	308	421	312.043050006019	0.0396354436527478	0.116794250578559	-0.33936125670919	0.734337601303072		chr1	0	5000000	chr15	80000000	85000000
311	338	293	274	360	405	327.754990417312	0.0662298939410989	0.109931303340957	-0.602466194143844	0.546863859462267		chr1	0	5000000	chr15	85000000	90000000
348	374	297	363	324	457	358.524589593716	0.101845414949987	0.114211151716812	-0.891729164963805	0.37253811718458		chr1	0	5000000	chr15	90000000	95000000
340	337	282	310	324	446	336.927613338899	0.0985486686742349	0.110093344083357	-0.895137389955371	0.370713648770772		chr1	0	5000000	chr15	95000000	100000000
564	575	471	505	633	1108	627.419674454663	0.377904040904929	0.148861137805389	-2.53863463947841	0.0111285973167748	0.22166548207736	chr1	0	5000000	chr16	0	5000000
299	305	228	239	348	419	301.485383889004	0.196154667966958	0.122141486692561	-1.60596266902084	0.108282112498393		chr1	0	5000000	chr16	10000000	15000000
247	264	211	224	262	341	255.456455963506	0.121724426044572	0.120435665741195	-1.01070081935817	0.312159644780367		chr1	0	5000000	chr16	15000000	20000000
272	277	203	260	293	357	274.186445970104	0.209120017826202	0.116990574255414	-1.78749458370595	0.0738575867493742		chr1	0	5000000	chr16	20000000	25000000
266	284	190	264	332	479	296.012631429461	0.460229355249255	0.13063061346813	-3.52313552719814	0.000426473221215063		chr1	0	5000000	chr16	25000000	30000000
248	229	183	233	255	359	247.827985055823	0.285808817217178	0.12783877501734	-2.23569740228199	0.0253715993195301		chr1	0	5000000	chr16	30000000	35000000
60	52	45	44	55	74	54.3243768357601	0.0619796653773447	0.240079676945074	-0.258162898942606	0.796281189934883		chr1	0	5000000	chr16	35000000	40000000
288	273	212	258	298	318	272.883754245664	0.115504625328433	0.118876319856851	-0.971636953999943	0.331231191542993		chr1	0	5000000	chr16	45000000	50000000
230	231	168	214	241	285	226.064200090553	0.170297531863216	0.127605650989452	-1.33456105229456	0.182020052431142		chr1	0	5000000	chr16	5000000	10000000
293	343	240	266	349	407	312.382111172338	0.152131542625304	0.114682452262629	-1.32654595035092	0.184658925358591		chr1	0	5000000	chr16	50000000	55000000
322	308	247	305	389	444	332.082943745124	0.305208367166175	0.109218050267346	-2.79448650126129	0.00519822109226132		chr1	0	5000000	chr16	55000000	60000000
209	193	166	161	196	247	193.551121438196	0.0135200011106768	0.137696693834925	-0.0981868244918423	0.921783944441285		chr1	0	5000000	chr16	60000000	65000000
426	442	386	407	486	700	467.887714528188	0.259367446562072	0.111609128909732	-2.32389096748389	0.0201313384968029		chr1	0	5000000	chr16	65000000	70000000
320	367	284	307	387	448	348.744466928426	0.162679284997356	0.106574088854384	-1.52644312277096	0.126899545138652		chr1	0	5000000	chr16	70000000	75000000
333	245	243	259	278	365	285.313230865992	0.0614131758479275	0.13047669381354	-0.470683108630046	0.637867048536117		chr1	0	5000000	chr16	75000000	80000000
444	441	347	355	432	511	418.052728521718	0.00534929287693691	0.100395386527824	-0.0532822578999126	0.957507016264034		chr1	0	5000000	chr16	80000000	85000000
555	614	582	489	613	975	628.468520514316	0.14281603000409	0.139611211572898	-1.02295530849626	0.306328977010947	0.708510567428188	chr1	0	5000000	chr16	85000000	90000000
182	269	248	185	153	216	210.009376442384	-0.406779711517986	0.166347525983928	2.44536075371081	0.0144707315558849		chr1	0	5000000	chr16	90000000	90338345
486	484	450	459	550	757	524.895327204907	0.228922371696819	0.10956693944428	-2.08933801434909	0.0366773067245444	0.347259915858847	chr1	0	5000000	chr17	0	5000000
254	233	219	215	283	338	254.568855702088	0.164678719332357	0.124107417313125	-1.32690473218752	0.184540198791685		chr1	0	5000000	chr17	10000000	15000000
341	327	268	301	358	546	350.675224997822	0.27929986483	0.122892867169584	-2.27271013576877	0.0230436534532502		chr1	0	5000000	chr17	15000000	20000000
116	137	94	100	173	168	129.307033469645	0.273413650833588	0.178567005405784	-1.53115437094479	0.125731244838283		chr1	0	5000000	chr17	20000000	25000000
227	271	185	214	292	367	254.928208257299	0.278560589461209	0.129860482396028	-2.14507588699462	0.0319467800148688		chr1	0	5000000	chr17	25000000	30000000
303	307	221	273	390	479	322.815192446304	0.381510493140085	0.121510336965297	-3.13973693652948	0.00169099607875703		chr1	0	5000000	chr17	30000000	35000000
347	352	288	292	363	524	355.456295847462	0.172251539334929	0.117717378552567	-1.46326346587823	0.143395300486294		chr1	0	5000000	chr17	35000000	40000000
499	527	405	421	518	840	524.331137049976	0.222333821166531	0.130619519324323	-1.7021485174393	0.0887275308058809	0.457532685408821	chr1	0	5000000	chr17	40000000	45000000
428	391	338	375	472	674	438.989581898603	0.308484861128781	0.116595474776472	-2.64577044452357	0.00815051060311287		chr1	0	5000000	chr17	45000000	50000000
324	323	277	315	401	467	347.603852194664	0.282269969076998	0.106330917250554	-2.65463682977424	0.00793938332078199		chr1	0	5000000	chr17	5000000	10000000
289	262	198	227	313	367	272.060099972027	0.203104897175734	0.125856259512024	-1.61378462988827	0.106574149562451		chr1	0	5000000	chr17	50000000	55000000
325	313	272	271	339	414	319.350504010395	0.0944435062825567	0.110499502233609	-0.854696214675176	0.392719346662366		chr1	0	5000000	chr17	55000000	60000000
437	443	371	362	477	693	455.982838444781	0.202305368924729	0.119684446779789	-1.69032296482898	0.0909661839416296		chr1	0	5000000	chr17	60000000	65000000
387	396	264	326	374	506	370.038461698794	0.134991462574331	0.1149730238444	-1.17411422315049	0.24034927719056		chr1	0	5000000	chr17	65000000	70000000
336	357	328	348	384	510	374.209489394569	0.204721065822801	0.107661552171595	-1.90152437609769	0.057233362769075		chr1	0	5000000	chr17	70000000	75000000
513	480	473	454	557	796	538.760773012917	0.209797787511129	0.118525941213784	-1.77005797517961	0.0767174833464132	0.435157380849714	chr1	0	5000000	chr17	75000000	80000000
498	493	518	410	499	777	526.514885434806	0.0577225902086976	0.133029027679546	-0.433909735458233	0.664353989855382	0.897528302384263	chr1	0	5000000	chr17	80000000	83257441
275	237	181	187	270	361	247.128420575152	0.156641907318144	0.143699374449615	-1.09006673075719	0.275683750132249		chr1	0	5000000	chr18	0	5000000
262	261	186	200	266	383	254.623099148967	0.178032475519992	0.138318985404044	-1.28711525030306	0.198054120716254		chr1	0	5000000	chr18	10000000	15000000
19	22	8	20	22	24	18.8501853342404	0.381952718729507	0.385804957333264	-0.990015061936	0.322166757092902		chr1	0	5000000	chr18	15000000	20000000
249	255	217	216	249	340	251.742625492344	0.0812606331513764	0.123255485412042	-0.659286139515194	0.509712041219103		chr1	0	5000000	chr18	20000000	25000000
226	201	144	152	194	267	194.135368007296	0.0265570657745089	0.150771672692035	-0.176140950752428	0.860183209790192		chr1	0	5000000	chr18	25000000	30000000
186	186	154	129	171	227	173.429201227597	-0.0781802517010285	0.148377906762603	0.526899545941924	0.598263349196122		chr1	0	5000000	chr18	30000000	35000000
229	202	141	176	221	288	206.107046982718	0.188597530048578	0.145576040800204	-1.29552589156768	0.19513887553153		chr1	0	5000000	chr18	35000000	40000000
219	219	147	147	175	228	186.883412044418	-0.157349232293347	0.1453228461321	1.08275633516229	0.278916591492314		chr1	0	5000000	chr18	40000000	45000000
271	323	245	248	341	398	300.615709213864	0.15899935411485	0.117532136734486	-1.35281599171502	0.176114422591952		chr1	0	5000000	chr18	45000000	50000000
266	275	186	221	268	348	256.887440281777	0.133245609307512	0.126465400737599	-1.05361315055634	0.292060065938185		chr1	0	5000000	chr18	5000000	10000000
217	195	169	166	194	271	199.733915657745	0.0402950674244857	0.140251178452046	-0.287306444546298	0.773877688552757		chr1	0	5000000	chr18	50000000	55000000
326	343	278	264	316	466	327.579051769904	0.060227869731507	0.119694652115054	-0.503179287188321	0.614838226025412		chr1	0	5000000	chr18	55000000	60000000
256	212	175	201	254	283	228.058284038009	0.130473839008169	0.133140420413922	-0.979971661517496	0.327100107262486		chr1	0	5000000	chr18	60000000	65000000
201	252	184	140	194	293	207.099473627552	-0.112141156488795	0.155340728073619	0.721904408968964	0.470353250381043		chr1	0	5000000	chr18	65000000	70000000
272	262	219	205	237	328	251.269320303552	-0.045050669468488	0.124725640569058	0.361198140678574	0.717951331972699		chr1	0	5000000	chr18	70000000	75000000
295	308	261	296	347	434	320.385491839086	0.243813979958332	0.108883207402896	-2.23922481504569	0.0251412920041155		chr1	0	5000000	chr18	75000000	80000000
28	36	34	35	46	55	38.6196869460024	0.392259677824534	0.279179295665302	-1.40504573195428	0.160007679747592		chr1	0	5000000	chr18	80000000	80373285
615	536	558	603	804	1095	691.030638362078	0.453072861074944	0.131425972106922	-3.44736168819315	0.000566090176337248	0.0667155086839975	chr1	0	5000000	chr19	0	5000000
484	436	371	421	524	741	488.164013294159	0.300644699750321	0.115546352741577	-2.6019401964398	0.00926980154118559		chr1	0	5000000	chr19	10000000	15000000
406	420	306	376	471	740	443.06490695769	0.399858222972176	0.128619151256707	-3.10885446735774	0.00187814205034785		chr1	0	5000000	chr19	15000000	20000000
182	192	136	171	202	261	188.046384653718	0.243605187661732	0.140683827987918	-1.73157918110285	0.0833485156191414		chr1	0	5000000	chr19	20000000	25000000
115	101	77	115	126	141	111.614388050197	0.322001751380163	0.178633782930055	-1.80258037476732	0.0714541414381904		chr1	0	5000000	chr19	25000000	30000000
266	283	191	248	325	387	278.989926970529	0.306029150062614	0.121747974867613	-2.51362825866619	0.0119496317950389		chr1	0	5000000	chr19	30000000	35000000
335	375	318	343	447	585	394.789871509427	0.336158489701582	0.111031157564203	-3.02760501715205	0.00246500047289603		chr1	0	5000000	chr19	35000000	40000000
413	388	302	414	454	625	426.746296902931	0.364238498926868	0.107853957276831	-3.37714543001858	0.000732423143228339		chr1	0	5000000	chr19	40000000	45000000
516	476	426	494	626	914	564.968578710045	0.42930319276731	0.122274702544798	-3.5109731108119	0.000446469556745988	0.0587839956237511	chr1	0	5000000	chr19	45000000	50000000
412	400	333	365	469	580	421.27602411972	0.227522830583531	0.103973224823012	-2.18828290620813	0.0286490012573205		chr1	0	5000000	chr19	5000000	10000000
342	356	277	345	433	472	367.351439297335	0.291027104466667	0.103921850847271	-2.80044189065084	0.00510326945895745		chr1	0	5000000	chr19	50000000	55000000
245	277	225	234	328	427	284.570412432926	0.320247019654718	0.12617689692341	-2.53807969179263	0.0111462599981429		chr1	0	5000000	chr19	55000000	58617616
318	345	343	287	263	380	322.734492008336	-0.190684525993455	0.125226568808897	1.52271620796742	0.127829721194638		chr1	0	5000000	chr2	0	5000000
343	346	272	258	259	435	314.900778946235	-0.0941129081680521	0.128351362176783	0.733244326915884	0.463409424114943		chr1	0	5000000	chr2	10000000	15000000
235	248	170	186	242	289	225.351649716354	0.0655149203857443	0.131372124379106	-0.49869727459598	0.617992664891253		chr1	0	5000000	chr2	100000000	105000000
261	200	172	179	224	306	220.566231332887	0.0841530902523176	0.146076588279383	-0.576088826029866	0.564555143766881		chr1	0	5000000	chr2	105000000	110000000
238	244	188	224	237	313	238.421773890029	0.139357115877008	0.124582706000365	-1.11859117810942	0.263314588734832		chr1	0	5000000	chr2	110000000	115000000
194	176	134	138	182	225	172.550310226745	0.039231000502845	0.149770669284742	-0.261940476664757	0.793367332906736		chr1	0	5000000	chr2	115000000	120000000
219	199	175	174	227	281	210.146260497041	0.123712283609758	0.134867004842541	-0.917290954553295	0.35899019604608		chr1	0	5000000	chr2	120000000	125000000
223	238	167	183	212	282	214.792360323174	0.0378762219324072	0.133414862391659	-0.283898069925792	0.776488495646652		chr1	0	5000000	chr2	125000000	130000000
244	273	210	181	249	309	241.429888825818	-0.05433283107246	0.128177443018831	0.423887618545159	0.671647774279076		chr1	0	5000000	chr2	130000000	135000000
202	176	133	163	192	218	179.062502027383	0.101338744601682	0.146439016312073	-0.69202011290298	0.488924698279341		chr1	0	5000000	chr2	135000000	140000000
226	246	187	153	201	234	206.175899527332	-0.23627506817972	0.132968194353805	1.77692920722856	0.0755798881741046		chr1	0	5000000	chr2	140000000	145000000
247	265	180	166	200	278	219.720088447324	-0.176910000457802	0.137009035475992	1.2912287123487	0.196624381679067		chr1	0	5000000	chr2	145000000	150000000
257	275	247	227	242	332	261.780199381044	-0.0366845818858996	0.122066505898925	0.3005294664228	0.763773323629432		chr1	0	5000000	chr2	15000000	20000000
242	200	163	171	187	264	202.288466698982	-0.0334122543076248	0.144503174697623	0.231221593418559	0.817142655367482		chr1	0	5000000	chr2	150000000	155000000
259	253	196	182	223	286	230.781383892068	-0.108403122415881	0.127881908603726	0.847681455488715	0.396615396784238		chr1	0	5000000	chr2	155000000	160000000
243	265	215	183	216	249	227.561331620077	-0.227270048939319	0.124789290275264	1.82123039916326	0.0685718413369075		chr1	0	5000000	chr2	160000000	165000000
273	257	220	211	229	340	252.351559500068	-0.0223522283796405	0.128261351649297	0.174270956076915	0.861652523645333		chr1	0	5000000	chr2	165000000	170000000
320	383	271	259	294	417	320.138112160846	-0.0803032525290369	0.118326705081707	0.678657049341364	0.497355186344198		chr1	0	5000000	chr2	170000000	175000000
255	294	215	234	219	293	250.406642252907	-0.0972178316466314	0.126492954297097	0.768563215136028	0.442152649727359		chr1	0	5000000	chr2	175000000	180000000
268	277	218	225	201	312	248.455823515928	-0.117906789341748	0.131452466469303	0.896953800172947	0.369743570082217		chr1	0	5000000	chr2	180000000	185000000
306	343	217	201	237	343	270.525066980529	-0.221479306265432	0.132732709292693	1.66861135771019	0.0951944265186135		chr1	0	5000000	chr2	185000000	190000000
253	243	218	190	191	284	228.465286553024	-0.179661054816199	0.132411317865881	1.35684062142013	0.174831857245656		chr1	0	5000000	chr2	190000000	195000000
305	289	208	231	222	300	257.368243675223	-0.152896332029323	0.128358884729552	1.19116282718934	0.233589669461596		chr1	0	5000000	chr2	195000000	200000000
315	317	261	235	283	373	294.519796747959	-0.0797095059830103	0.114983339920473	0.693226566893435	0.488167378328911		chr1	0	5000000	chr2	20000000	25000000
452	389	346	280	334	555	386.938844014031	-0.115572002187949	0.134500101120059	0.859270745713308	0.390191160127035		chr1	0	5000000	chr2	200000000	205000000
284	301	267	232	288	364	287.066543318959	-0.0257448535776231	0.11637540921789	0.221222453700858	0.824919226819842		chr1	0	5000000	chr2	205000000	210000000
297	283	227	182	221	285	247.20682965262	-0.304100621619385	0.124287105506443	2.44675922236858	0.0144147099507701		chr1	0	5000000	chr2	210000000	215000000
467	531	506	386	426	747	504.43590570992	-0.0505739986855563	0.139992854096191	0.361261287314038	0.717904130515594	0.91815781797177	chr1	0	5000000	chr2	215000000	220000000
392	386	356	326	331	521	382.033084710154	-0.0286414517905816	0.117851150644443	0.243030735244943	0.807981587813399		chr1	0	5000000	chr2	220000000	225000000
356	352	324	267	311	416	335.49330925963	-0.134015277146883	0.111464308486788	1.20231560188406	0.229241274372937		chr1	0	5000000	chr2	225000000	230000000
538	565	512	446	465	721	536.667071797918	-0.0704622607374933	0.116365714337037	0.605524240012904	0.544830723528971	0.846738489822367	chr1	0	5000000	chr2	230000000	235000000
597	579	596	570	545	804	612.858359860451	0.0324597391414925	0.122444432974076	-0.265097712922276	0.790934189152926	0.941372233829453	chr1	0	5000000	chr2	235000000	240000000
515	584	649	512	454	744	576.133850381952	-0.124353884508118	0.146874062088795	0.846670152235168	0.39717899991903	0.766847124908551	chr1	0	5000000	chr2	240000000	242193529
477	489	395	380	381	676	459.735813663263	-0.00851407079757174	0.128713266392912	0.0661475777608003	0.947260332192376		chr1	0	5000000	chr2	25000000	30000000
288	287	234	232	263	370	275.944260159567	0.0196785796157248	0.120326376198761	-0.163543357968487	0.870090637938044		chr1	0	5000000	chr2	30000000	35000000
334	326	246	230	295	392	299.836857641327	-0.0593138290996999	0.120281544404519	0.493124937772843	0.621924311263733		chr1	0	5000000	chr2	35000000	40000000
287	309	218	254	248	383	279.709255862435	0.04993543797896	0.12724221722404	-0.392443947208473	0.694730219821195		chr1	0	5000000	chr2	40000000	45000000
320	308	208	225	278	405	285.514863760367	0.0425008830769088	0.13436115468048	-0.316318233331493	0.751760972935245		chr1	0	5000000	chr2	45000000	50000000
324	332	276	251	253	401	303.289221180271	-0.121618890700792	0.12307873901203	0.98813890747536	0.323084623142592		chr1	0	5000000	chr2	5000000	10000000
235	282	180	181	227	320	233.558124399032	-0.0123960086758598	0.1395193654531	0.0888479433346246	0.929202755051903		chr1	0	5000000	chr2	50000000	55000000
202	208	164	178	196	236	196.06163550342	0.0208863120011882	0.134083983145393	-0.155770372502585	0.876214024830072		chr1	0	5000000	chr2	55000000	60000000
264	281	182	242	249	333	255.515847331481	0.118135833920601	0.128167514690669	-0.921729926695707	0.356669466384609		chr1	0	5000000	chr2	60000000	65000000
335	326	250	245	313	424	311.031961337815	0.0298953778926769	0.119802899423312	-0.24953801649695	0.802944637835998		chr1	0	5000000	chr2	65000000	70000000
320	358	243	251	326	387	310.339000650248	-0.00325087956642036	0.115904264092433	0.0280479721076335	0.977623889970914		chr1	0	5000000	chr2	70000000	75000000
171	179	127	139	158	211	162.221844004141	0.0208175237947264	0.150389635810737	-0.13842392584104	0.889905388946763		chr1	0	5000000	chr2	75000000	80000000
169	159	129	122	156	187	152.224644228577	-0.0479034804644114	0.15306405831728	0.312963611386249	0.754308308279967		chr1	0	5000000	chr2	80000000	85000000
210	221	161	200	209	289	212.553684087576	0.168588879585759	0.133804948909534	-1.25995997128434	0.207683802658766		chr1	0	5000000	chr2	85000000	90000000
54	54	42	55	61	92	58.6654218654998	0.394160941063249	0.23437012934519	-1.68178829855366	0.0926098985708892		chr1	0	5000000	chr2	90000000	95000000
290	255	205	219	246	367	260.014143333828	0.0713815281361701	0.132438394064729	-0.53897911281892	0.589901266961082		chr1	0	5000000	chr2	95000000	100000000
689	746	658	601	686	840	700.01310350955	-0.0517616933757202	0.10525261256428	0.491785354440569	0.622871090979842	0.881134719080386	chr1	0	5000000	chr20	0	5000000
282	299	231	221	261	301	264.198018376065	-0.119869186244479	0.116635155903432	1.02772774911644	0.304077910958316		chr1	0	5000000	chr20	10000000	15000000
269	261	243	259	282	368	278.416384226563	0.158452134228139	0.117503439873539	-1.34848932421613	0.177501051567308		chr1	0	5000000	chr20	15000000	20000000
217	276	234	247	311	353	270.884856151947	0.250857782983348	0.123307254019459	-2.03441220857744	0.0419100519590878		chr1	0	5000000	chr20	20000000	25000000
106	162	87	126	142	174	130.964175531896	0.257280547961731	0.180262907691851	-1.42725173612276	0.153507346808142		chr1	0	5000000	chr20	25000000	30000000
331	404	258	303	355	546	359.106565614721	0.19982388788579	0.129142206487601	-1.54731666215549	0.121786905830743		chr1	0	5000000	chr20	30000000	35000000
371	363	306	308	402	618	387.133877125583	0.25985647548712	0.128060279398538	-2.0291731105663	0.0424406613533026		chr1	0	5000000	chr20	35000000	40000000
315	276	226	247	334	409	296.99711542131	0.200221373847808	0.121970651652513	-1.64155369455782	0.100682530724662		chr1	0	5000000	chr20	40000000	45000000
355	343	304	312	397	506	365.247834958758	0.197995012022383	0.1088144593418	-1.81956527854865	0.0688252333148765		chr1	0	5000000	chr20	45000000	50000000
321	301	272	250	340	375	307.529789351919	0.0347008541026362	0.114276938558457	-0.303655790401537	0.761390142591413		chr1	0	5000000	chr20	5000000	10000000
324	268	268	254	337	466	315.076763178456	0.207015515295496	0.129846049017328	-1.59431508977119	0.110865479584192		chr1	0	5000000	chr20	50000000	55000000
278	296	279	299	335	389	311.48125225313	0.189897682049351	0.112893347160093	-1.68209807598368	0.092549823420558		chr1	0	5000000	chr20	55000000	60000000
473	510	471	466	506	715	519.149034862824	0.131785607335449	0.109675579241123	-1.20159481488324	0.229520551385901	0.637946216396015	chr1	0	5000000	chr20	60000000	64444167
117	101	70	82	98	113	95.8485378742593	-0.0378352282801965	0.193287155025321	0.195746211253613	0.844808812667314		chr1	0	5000000	chr21	10000000	15000000
164	174	111	136	138	208	152.963423790949	0.0345476749498438	0.162945438771405	-0.212019895802733	0.83209151255593		chr1	0	5000000	chr21	15000000	20000000
150	133	105	103	156	186	136.674452631202	0.119033070005649	0.170146579494693	-0.699591319197586	0.484182565325468		chr1	0	5000000	chr21	20000000	25000000
248	212	176	186	222	349	228.111796250674	0.165600052144865	0.147098992806477	-1.12577284851112	0.260261679536413		chr1	0	5000000	chr21	25000000	30000000
299	242	188	219	286	397	266.910733752755	0.227107227531802	0.140506337693014	-1.61634863779596	0.106018956521821		chr1	0	5000000	chr21	30000000	35000000
274	318	243	261	352	485	316.378913761729	0.310536957702848	0.124645293864268	-2.4913652820379	0.0127253215308835		chr1	0	5000000	chr21	35000000	40000000
264	278	211	242	293	434	281.935820910863	0.282016688620172	0.127719078951369	-2.20810149067512	0.0272371991261214		chr1	0	5000000	chr21	40000000	45000000
204	187	195	169	191	365	214.579465882786	0.199805503711054	0.171451244374663	-1.16537797342801	0.243866029257514		chr1	0	5000000	chr21	45000000	46709983
150	140	101	113	142	184	136.337650031729	0.0945718988368339	0.16565404296967	-0.570900034441956	0.568067407609962		chr1	0	5000000	chr21	5000000	10000000
74	81	69	96	102	117	89.3377694664686	0.425911776003412	0.192851590446404	-2.20849501431402	0.0272097849782482		chr1	0	5000000	chr22	10000000	15000000
163	193	133	167	209	287	188.539137831957	0.362577089729619	0.146728099337077	-2.47108148587595	0.013470512059171		chr1	0	5000000	chr22	15000000	20000000
329	336	256	287	366	538	345.35014367076	0.286468571531237	0.12387094578447	-2.31263731553063	0.020742588097812		chr1	0	5000000	chr22	20000000	25000000
311	336	245	268	343	493	326.631194389908	0.225746964068044	0.123718527556309	-1.82468194964007	0.0680490387048478		chr1	0	5000000	chr22	25000000	30000000
291	312	266	268	349	442	317.455061098564	0.204945513387972	0.114122232093072	-1.79584213898681	0.0725196268097142		chr1	0	5000000	chr22	30000000	35000000
414	409	315	376	448	718	437.540543057588	0.350694811785103	0.126556744483075	-2.77104798497722	0.00558761918039215		chr1	0	5000000	chr22	35000000	40000000
429	422	307	385	419	698	434.677477951145	0.292590124225905	0.12843541401711	-2.27811095923221	0.0227199674698271		chr1	0	5000000	chr22	40000000	45000000
326	302	238	321	355	444	327.55168720888	0.303217237776568	0.111001870332434	-2.73164079910074	0.00630198069848282		chr1	0	5000000	chr22	45000000	50000000
101	93	79	84	117	164	104.319558625992	0.332677151280278	0.190653152152962	-1.7449339154559	0.0809963728933277		chr1	0	5000000	chr22	50000000	50818468
244	238	226	190	192	344	236.30493980377	-0.0559311009275872	0.148941104545128	0.375524950606502	0.707270093983322		chr1	0	5000000	chr3	0	5000000
476	504	447	457	465	614	491.549113611987	0.0336498688980118	0.102796635306283	-0.327344069168723	0.743407664392592		chr1	0	5000000	chr3	10000000	15000000
248	213	181	191	222	310	224.71713555081	0.0937890773816899	0.135740303766692	-0.690944949872022	0.489600136815002		chr1	0	5000000	chr3	100000000	105000000
238	242	192	162	235	289	223.430322220441	-0.0502000540427567	0.13479695963071	0.372412361378808	0.709585851722717		chr1	0	5000000	chr3	105000000	110000000
295	264	198	216	235	336	254.198667526965	-0.0158689600087288	0.131235951945387	0.120919304302624	0.903754951742405		chr1	0	5000000	chr3	110000000	115000000
216	209	147	146	192	301	197.626207304269	0.0743173264985501	0.159780026962882	-0.465122756023909	0.641843550736428		chr1	0	5000000	chr3	115000000	120000000
287	307	232	224	321	452	297.969999384886	0.183919894748022	0.133047204475895	-1.38236572104259	0.166859435809709		chr1	0	5000000	chr3	120000000	125000000
385	376	325	332	444	530	394.205682998301	0.187968714025186	0.105784072549847	-1.7769094107869	0.0755831457708854		chr1	0	5000000	chr3	125000000	130000000
264	259	224	220	251	334	256.417624166185	0.0319258296837029	0.121089433342133	-0.263654959830374	0.792045804584099		chr1	0	5000000	chr3	130000000	135000000
277	251	216	198	256	383	259.257863890974	0.0813850952954223	0.137583831226961	-0.591530956578522	0.554164719614582		chr1	0	5000000	chr3	135000000	140000000
277	278	184	205	255	301	247.040019821234	-0.0227360318182681	0.128611910325022	0.176780142374145	0.859681087470101		chr1	0	5000000	chr3	140000000	145000000
269	229	171	170	198	347	226.031116283013	0.00823715061814861	0.162338453236532	-0.0507406006027841	0.959532223698271		chr1	0	5000000	chr3	145000000	150000000
326	288	244	249	268	381	289.826925951556	-0.00946704772713249	0.121629382178239	0.0778352036127191	0.937959142948735		chr1	0	5000000	chr3	15000000	20000000
274	244	228	211	269	336	257.97800683475	0.049878837546385	0.124258755159249	-0.401411051337675	0.688117514220759		chr1	0	5000000	chr3	150000000	155000000
301	337	254	226	224	374	282.827435598248	-0.193082164961881	0.131308777507228	1.47044370244977	0.141441622517676		chr1	0	5000000	chr3	155000000	160000000
252	189	187	159	178	258	202.221534127713	-0.159722461012742	0.150411498245932	1.06190326454687	0.288279602917817		chr1	0	5000000	chr3	160000000	165000000
273	224	204	160	206	279	222.126338801057	-0.202578391544238	0.140332161743063	1.4435635354577	0.148861788343757		chr1	0	5000000	chr3	165000000	170000000
376	382	257	272	281	477	335.210036467545	-0.0560975600638221	0.135127750060282	0.415144631941229	0.678036028212708		chr1	0	5000000	chr3	170000000	175000000
373	324	273	231	316	356	309.673286863429	-0.176779069836378	0.118186158566379	1.49576796454629	0.134714132251989		chr1	0	5000000	chr3	175000000	180000000
373	357	352	315	290	463	356.696270893004	-0.100411871744685	0.123768089355847	0.811290472910105	0.417198879894943		chr1	0	5000000	chr3	180000000	185000000
404	429	394	341	366	605	418.371292894989	0.00495922929417339	0.124888178034302	-0.0397093573805784	0.968324841451528		chr1	0	5000000	chr3	185000000	190000000
364	415	346	285	292	457	356.980927714554	-0.202693748951541	0.118648824047052	1.70835025614042	0.0875713713970369		chr1	0	5000000	chr3	190000000	195000000
415	403	438	337	350	625	423.966181578764	-0.0402573178409403	0.141894087773595	0.283713849340746	0.776629680437547		chr1	0	5000000	chr3	195000000	198295559
267	229	177	148	186	313	215.964215000628	-0.146590844915719	0.161943094849021	0.905199724955147	0.365359587568205		chr1	0	5000000	chr3	20000000	25000000
283	298	210	196	213	325	250.955735487677	-0.182576213257684	0.132428373130166	1.37867897144842	0.167993755849128		chr1	0	5000000	chr3	25000000	30000000
307	324	278	270	270	411	307.409758867747	-0.0128468434889598	0.119847364229193	0.107193375270163	0.914635570917701		chr1	0	5000000	chr3	30000000	35000000
301	274	235	209	265	376	273.027404845574	-0.0143040001995643	0.128505591861479	0.111310332821805	0.911370261918971		chr1	0	5000000	chr3	35000000	40000000
300	330	252	255	323	328	296.399513987401	-0.0255578924293399	0.114129565287577	0.223937525433841	0.822805916048784		chr1	0	5000000	chr3	40000000	45000000
558	559	432	472	526	878	560.507859359203	0.188733622809692	0.129573778773317	-1.45657265379187	0.145234380845349	0.536570381144282	chr1	0	5000000	chr3	45000000	50000000
314	309	276	254	249	445	304.113017426755	-0.0119586076788785	0.136710968040704	0.0874736522626184	0.930295027586839		chr1	0	5000000	chr3	5000000	10000000
333	352	274	332	347	493	351.108940451195	0.216492561725009	0.110673548737541	-1.95613644086189	0.0504490833919484		chr1	0	5000000	chr3	50000000	55000000
307	297	229	232	280	406	287.483211345165	0.060472309216754	0.125463057736601	-0.481992949221041	0.629810955020218		chr1	0	5000000	chr3	55000000	60000000
218	211	166	180	196	282	206.357672675886	0.0705359091862485	0.13740685470774	-0.513336174794743	0.607716183498542		chr1	0	5000000	chr3	60000000	65000000
280	216	166	194	239	298	229.214179541907	0.0732842367700431	0.143865304913776	-0.509394789897157	0.610475527578988		chr1	0	5000000	chr3	65000000	70000000
256	264	167	180	258	341	239.484045131598	0.104689823908873	0.144708207294179	-0.723454639280048	0.469400612799729		chr1	0	5000000	chr3	70000000	75000000
201	194	128	168	183	240	183.32645499873	0.112175845472219	0.147813847564293	-0.758899435476957	0.4479127166777		chr1	0	5000000	chr3	75000000	80000000
164	159	117	133	116	185	144.378168464273	-0.0869591779972594	0.167124764489333	0.520324909734188	0.602837137007785		chr1	0	5000000	chr3	80000000	85000000
165	186	122	131	157	213	159.978389147542	0.011709319736923	0.155265728839579	-0.0754147088635451	0.939884756555664		chr1	0	5000000	chr3	85000000	90000000
92	104	50	72	59	99	78.1614427683506	-0.151361637016011	0.230269713145986	0.657323253449534	0.510973087669377		chr1	0	5000000	chr3	90000000	95000000
182	201	143	136	187	247	179.758298911494	0.0373867875932273	0.149850164885917	-0.24949447083819	0.802978317340713		chr1	0	5000000	chr3	95000000	100000000
476	507	420	529	606	828	553.468207795409	0.405846515589532	0.104938443293815	-3.86747223277564	0.00010996934562823	0.0291860375098042	chr1	0	5000000	chr4	0	5000000
234	214	157	181	217	298	213.579581185877	0.128166578917041	0.139817242252239	-0.9166721990255	0.359314438414358		chr1	0	5000000	chr4	10000000	15000000
205	198	163	170	173	258	192.598099580588	0.0117045862275662	0.142278125223973	-0.0822655359644426	0.934435559813104		chr1	0	5000000	chr4	100000000	105000000
277	253	200	216	235	332	249.345454011989	0.027840256023266	0.128123802254472	-0.217291834408499	0.827980920279801		chr1	0	5000000	chr4	105000000	110000000
276	269	184	161	205	273	225.035223185166	-0.26275265943491	0.138214787218536	1.90104593526207	0.0572959961644573		chr1	0	5000000	chr4	110000000	115000000
264	242	222	169	231	279	232.724738089835	-0.180804707110144	0.130259973503815	1.3880296628868	0.165128012762091		chr1	0	5000000	chr4	115000000	120000000
337	341	264	249	258	414	306.785763470731	-0.111148925945407	0.125328760519046	0.886858894040653	0.375154874987794		chr1	0	5000000	chr4	120000000	125000000
302	293	269	209	221	358	273.003307036718	-0.218953280276608	0.131791632655147	1.66135949502601	0.0966412676550553		chr1	0	5000000	chr4	125000000	130000000
219	187	157	138	127	182	167.792667653613	-0.400081282335373	0.154960690126891	2.58182434530824	0.00982795927074419		chr1	0	5000000	chr4	130000000	135000000
307	284	237	214	214	329	262.008895734157	-0.205100400821809	0.128584610732671	1.59506180135518	0.110698416402309		chr1	0	5000000	chr4	135000000	140000000
320	289	244	216	239	359	274.928652963197	-0.147183380836958	0.127310233576224	1.15610015552155	0.247640192440981		chr1	0	5000000	chr4	140000000	145000000
320	312	243	218	253	394	285.915699663644	-0.0989186005612825	0.129896260063103	0.761520004603892	0.446346534951657		chr1	0	5000000	chr4	145000000	150000000
273	264	198	194	235	346	247.822377934551	-0.00311175474945337	0.134287471353471	0.0231723385516927	0.981512803319167		chr1	0	5000000	chr4	15000000	20000000
321	361	286	257	315	372	316.473458477895	-0.107751287347658	0.10928390866153	0.985975782412586	0.324144996961886		chr1	0	5000000	chr4	150000000	155000000
285	295	224	192	228	333	256.310155045863	-0.173355470861862	0.128605443799776	1.3479637077553	0.177670055683776		chr1	0	5000000	chr4	155000000	160000000
192	173	136	141	158	222	168.36663427212	-0.0173700012861828	0.151433891687192	0.114703525694651	0.90868011927626		chr1	0	5000000	chr4	160000000	165000000
277	230	221	202	217	367	249.070373789166	0.0203680354306095	0.146198038355106	-0.139318117122316	0.889198774098892		chr1	0	5000000	chr4	165000000	170000000
242	249	214	167	169	306	221.964988574638	-0.223904470111819	0.15032375512061	1.48948161873799	0.136360590120925		chr1	0	5000000	chr4	170000000	175000000
262	274	251	172	181	389	250.802154874072	-0.198868250066421	0.284337514656089	0.699409117038093	0.48429639180804		chr1	0	5000000	chr4	175000000	180000000
436	459	424	354	314	570	423.165501332647	-0.178816410181996	0.131944020303336	1.35524451787131	0.175339665369453		chr1	0	5000000	chr4	180000000	185000000
516	555	481	367	402	569	478.991767570145	-0.293772431361236	0.105909312341969	2.77381114903926	0.00554038302403548		chr1	0	5000000	chr4	185000000	190000000
11	18	14	11	9	16	13.1142438505907	-0.330871316779159	0.444427149306625	0.744489433859675	0.456580431168225		chr1	0	5000000	chr4	190000000	190214555
211	196	126	136	174	258	179.876836600302	0.0146431348942293	0.164627976446058	-0.0889468194309448	0.929124174456691		chr1	0	5000000	chr4	20000000	25000000
220	251	145	156	221	270	206.787654815168	0.00167142995797769	0.150413384970677	-0.0111122421605201	0.99113389601186		chr1	0	5000000	chr4	25000000	30000000
165	149	97	112	115	192	135.964141075689	-0.0452755834855001	0.182513948397521	0.248066429349764	0.804083009412958		chr1	0	5000000	chr4	30000000	35000000
237	226	174	213	228	284	225.125606924552	0.12099490444415	0.128386670860409	-0.942425748975949	0.345974709452883		chr1	0	5000000	chr4	35000000	40000000
201	214	151	183	201	265	200.168997133789	0.129463977776318	0.136539917888732	-0.948176766019591	0.343039473087675		chr1	0	5000000	chr4	40000000	45000000
214	163	128	165	156	227	173.788230288028	0.0522782515210658	0.163164665561945	-0.320401793740192	0.748663765956019		chr1	0	5000000	chr4	45000000	50000000
331	346	294	360	430	554	381.077948325314	0.39199765271279	0.104806945164757	-3.74018775279222	0.000183882849091271		chr1	0	5000000	chr4	5000000	10000000
175	165	135	140	202	285	179.945563269442	0.311865647779131	0.158691909013325	-1.96522714811468	0.0493879531539708		chr1	0	5000000	chr4	50000000	55000000
203	242	138	159	191	224	190.476097250297	-0.0819351699538671	0.148952297580992	0.550076576759854	0.582266851624333		chr1	0	5000000	chr4	55000000	60000000
175	165	93	109	136	176	139.967363569605	-0.104507940897503	0.178892694795941	0.584193451927776	0.55909016651987		chr1	0	5000000	chr4	60000000	65000000
151	165	116	115	118	162	136.691977098031	-0.195943781269263	0.162393356632293	1.20659973617602	0.227586328417091		chr1	0	5000000	chr4	65000000	70000000
246	221	164	175	199	309	215.453417764473	0.0356281505031864	0.147210699947332	-0.242021473411465	0.808763524392573		chr1	0	5000000	chr4	70000000	75000000
261	298	205	214	261	359	262.400914772669	0.0517756513624099	0.127063931378077	-0.407477171537785	0.683657557466065		chr1	0	5000000	chr4	75000000	80000000
233	255	189	215	209	288	229.745736161554	0.00646289120875606	0.12946639797213	-0.04991944867538	0.960186578822586		chr1	0	5000000	chr4	80000000	85000000
279	285	208	194	260	323	254.88623284481	-0.0649202912919107	0.125725209891133	0.516366537372465	0.605598432487598		chr1	0	5000000	chr4	85000000	90000000
189	193	132	124	165	218	167.60845291025	-0.0945647622158176	0.154705133459336	0.611258075936271	0.541028741047506		chr1	0	5000000	chr4	90000000	95000000
206	170	175	155	164	216	180.471991448769	-0.118790335098121	0.14791797134822	0.803082505900997	0.421927048421993		chr1	0	5000000	chr4	95000000	100000000
237	284	239	272	307	505	301.747603432475	0.421014983533823	0.136660503404579	-3.08073637258177	0.00206489384605398		chr1	0	5000000	chr5	0	5000000
259	237	155	199	245	342	235.049769673106	0.199177380711161	0.144150612530348	-1.38173107429029	0.167054289374058		chr1	0	5000000	chr5	10000000	15000000
201	189	148	152	178	226	180.570432355433	-0.0234498322851059	0.142253446328233	0.164845442345195	0.869065635465074		chr1	0	5000000	chr5	100000000	105000000
246	233	188	185	214	274	221.392554512901	-0.0589182170613402	0.128995160640961	0.456747499430079	0.647852545446025		chr1	0	5000000	chr5	105000000	110000000
313	260	196	229	249	314	257.805393891799	-0.0219236474429461	0.131353613938812	0.16690555200985	0.867444364558744		chr1	0	5000000	chr5	110000000	115000000
263	256	183	165	207	282	223.015882612423	-0.176972399627273	0.136950212358553	1.29223895735143	0.19627440424332		chr1	0	5000000	chr5	115000000	120000000
259	306	239	231	254	333	268.300553168844	-0.0470216641097693	0.119321763349684	0.394074498982788	0.693526037680828		chr1	0	5000000	chr5	120000000	125000000
306	265	215	200	276	346	264.480272567567	-0.0137247739958032	0.130051923554264	0.10553303342781	0.915952859445667		chr1	0	5000000	chr5	125000000	130000000
453	476	411	390	393	548	442.76848454609	-0.0836157065939085	0.104564591628082	0.799656033576977	0.423910112919143		chr1	0	5000000	chr5	130000000	135000000
427	410	333	343	394	537	402.86949798925	0.0471519959450499	0.106432332317047	-0.443023232870541	0.657748930199279		chr1	0	5000000	chr5	135000000	140000000
432	426	376	331	386	511	407.237925432585	-0.0850902807157366	0.104003003364435	0.818152149102592	0.413270314439185		chr1	0	5000000	chr5	140000000	145000000
350	326	311	265	292	408	323.327609321622	-0.112965433324086	0.115813613499781	0.975407207411758	0.329358309932853		chr1	0	5000000	chr5	145000000	150000000
232	180	159	158	194	268	195.976490942919	0.0388299442058245	0.150478118919853	-0.258043790582643	0.796373111314768		chr1	0	5000000	chr5	15000000	20000000
372	393	320	320	369	487	373.24882233963	0.0411935219202789	0.104850496465746	-0.392878653976966	0.694409108165222		chr1	0	5000000	chr5	150000000	155000000
377	367	332	315	300	455	355.594836860213	-0.084687128283967	0.116005801980499	0.730024937013095	0.465374941871084		chr1	0	5000000	chr5	155000000	160000000
259	273	232	184	236	324	248.658573128151	-0.121440846205988	0.128388372041367	0.945886642809514	0.344206406998342		chr1	0	5000000	chr5	160000000	165000000
299	314	293	262	269	402	304.46760344075	-0.03921729627719	0.121626808486565	0.322439573685943	0.747119708261793		chr1	0	5000000	chr5	165000000	170000000
518	550	553	518	522	691	557.665913979019	0.0163189193980163	0.114459347625697	-0.142573933335547	0.886626685316964	0.970847867432057	chr1	0	5000000	chr5	170000000	175000000
700	715	753	742	680	898	749.06799245093	0.0231483800289384	0.131259385486924	-0.176355998796325	0.860014270681532	0.962724709651004	chr1	0	5000000	chr5	175000000	180000000
231	281	307	312	278	283	285.122110890895	0.0311645641089301	0.157782084607364	-0.197516493627792	0.84342337562381		chr1	0	5000000	chr5	180000000	181538259
158	118	103	118	118	193	132.865749949143	0.100191246864802	0.182162666146691	-0.550009774143954	0.582312669629498		chr1	0	5000000	chr5	20000000	25000000
159	109	120	109	127	174	131.981741263658	-0.00341626851208564	0.17953684686763	0.0190282305370129	0.984818584772151		chr1	0	5000000	chr5	25000000	30000000
259	272	223	210	267	413	269.224973828779	0.149373469344561	0.136384815123344	-1.09523533986881	0.27341354693345		chr1	0	5000000	chr5	30000000	35000000
277	283	207	185	243	356	254.19057934242	-0.0512894467579102	0.136796213813042	0.374933233371552	0.707710122297917		chr1	0	5000000	chr5	35000000	40000000
223	220	178	136	213	259	202.105299791007	-0.113628427346193	0.145512114819351	0.780886371469891	0.434869328387679		chr1	0	5000000	chr5	40000000	45000000
40	52	27	31	46	48	40.0169512306257	0.00879171631247966	0.278527801149655	-0.0315649507021951	0.974818994741085		chr1	0	5000000	chr5	45000000	50000000
233	272	172	172	214	297	223.073829673253	-0.0604928439739273	0.140590242861996	0.430277683162602	0.666993658966803		chr1	0	5000000	chr5	5000000	10000000
219	234	169	195	233	295	221.416415597784	0.146621023635562	0.129466286377916	-1.13250350911875	0.257422809920449		chr1	0	5000000	chr5	50000000	55000000
266	270	181	202	249	371	251.656821792692	0.118975864577717	0.139510700952481	-0.852808162853697	0.393765696457947		chr1	0	5000000	chr5	55000000	60000000
186	197	145	158	187	229	181.821363139455	0.0516707405609922	0.14008673148626	-0.368848212909159	0.712240865789179		chr1	0	5000000	chr5	60000000	65000000
229	210	159	165	209	261	202.995431872211	0.014331789511849	0.13856565155505	-0.103429597097194	0.917622023020689		chr1	0	5000000	chr5	65000000	70000000
271	271	195	199	237	367	252.233543238017	0.0428466485303838	0.138118190880066	-0.310217273028065	0.756395736058607		chr1	0	5000000	chr5	70000000	75000000
298	302	232	240	284	378	285.620713898163	0.0424926709867026	0.117297652705136	-0.362263608919106	0.717155049779296		chr1	0	5000000	chr5	75000000	80000000
266	283	198	205	248	348	254.149678962055	0.0254044381596535	0.129290809630376	-0.19649067271124	0.84422613247256		chr1	0	5000000	chr5	80000000	85000000
226	180	126	124	173	228	173.180492654348	-0.0946981679185556	0.169438873280172	0.558892809455652	0.576234877060544		chr1	0	5000000	chr5	85000000	90000000
280	252	206	177	230	262	232.818789425152	-0.212592824527224	0.128243514297081	1.65772768854996	0.0973724424875732		chr1	0	5000000	chr5	90000000	95000000
290	253	187	224	245	339	253.108377574945	0.0767066813698771	0.132173343304014	-0.580349104081015	0.561679219845597		chr1	0	5000000	chr5	95000000	100000000
500	543	502	401	455	729	516.017942309024	-0.0577018441823147	0.125566592799899	0.459531814120876	0.645852311411146	0.891492164061354	chr1	0	5000000	chr6	0	5000000
316	301	302	252	317	386	310.636350235599	-0.0259665638268859	0.116412411792193	0.223056660601093	0.823491408392961		chr1	0	5000000	chr6	10000000	15000000
212	228	158	141	172	237	188.895652646318	-0.194573569728702	0.144681034003127	1.34484503148143	0.178675284560967		chr1	0	5000000	chr6	100000000	105000000
324	341	241	284	282	402	309.115195808909	0.028576393097245	0.118512222170089	-0.241126126689551	0.809457363921547		chr1	0	5000000	chr6	105000000	110000000
336	320	248	235	279	380	296.262144227014	-0.0910993500299982	0.11888933115774	0.766253364728996	0.443525561104483		chr1	0	5000000	chr6	110000000	115000000
270	261	200	210	195	291	236.048418094255	-0.138748204360161	0.133064601602975	1.04271310843544	0.297081184932977		chr1	0	5000000	chr6	115000000	120000000
211	210	158	162	199	232	193.593309200021	-0.0336662022632528	0.136440535960371	0.246746335510079	0.805104544460838		chr1	0	5000000	chr6	120000000	125000000
314	320	222	253	304	322	287.040044010939	-0.0216058640398778	0.118526965825591	0.182286485521534	0.85535790399428		chr1	0	5000000	chr6	125000000	130000000
365	391	296	259	293	519	347.684699391748	-0.064814623549926	0.138097666524956	0.46933902057073	0.638827328074171		chr1	0	5000000	chr6	130000000	135000000
370	350	276	278	303	450	333.795899546394	-0.0268362800936129	0.118343528840498	0.226765927605409	0.82060575936187		chr1	0	5000000	chr6	135000000	140000000
372	362	275	291	311	441	338.32858662587	-0.0241484733504442	0.114064573123312	0.211708795195666	0.832334226059062		chr1	0	5000000	chr6	140000000	145000000
380	372	278	258	276	462	332.754878537139	-0.130046639665147	0.130703529839836	0.994974197135347	0.319748814022652		chr1	0	5000000	chr6	145000000	150000000
321	313	278	274	293	404	311.507539201759	0.0145026833823323	0.113688507188351	-0.127565078836907	0.898493168342229		chr1	0	5000000	chr6	15000000	20000000
350	349	344	254	283	415	330.703343637198	-0.218171666412506	0.120699924767159	1.80755428666074	0.0706758984093469		chr1	0	5000000	chr6	150000000	155000000
430	437	411	355	425	568	434.257771170167	-0.00647647580525695	0.107373837256887	0.0603170750968162	0.951903102744995		chr1	0	5000000	chr6	155000000	160000000
316	285	299	279	254	404	304.903048509471	-0.024267117612713	0.131900023550783	0.183981146928073	0.854028245025227		chr1	0	5000000	chr6	160000000	165000000
485	498	539	420	457	585	497.363269394123	-0.141691285647161	0.116958775943332	1.21146347936997	0.225717823252126		chr1	0	5000000	chr6	165000000	170000000
166	151	182	172	160	176	169.248862029707	-0.0425637069338272	0.167384799041197	0.254286573079741	0.799274172091502		chr1	0	5000000	chr6	170000000	170805979
275	292	239	224	244	348	267.861706889683	-0.0586679368826365	0.121324229879932	0.483563233335146	0.628695873189233		chr1	0	5000000	chr6	20000000	25000000
267	288	221	235	283	370	273.998674025929	0.119992851310849	0.11835801206623	-1.01381266224465	0.310672152124269		chr1	0	5000000	chr6	25000000	30000000
432	455	373	374	488	672	458.564878155598	0.198675704683994	0.112319061015499	-1.76885118952855	0.0769187115558413		chr1	0	5000000	chr6	30000000	35000000
341	384	256	278	360	544	353.012546481685	0.185708634670427	0.13159884466984	-1.41117222674971	0.15819383727096		chr1	0	5000000	chr6	35000000	40000000
342	338	270	295	373	539	353.282203348497	0.261241810845428	0.120222419648417	-2.1729874644797	0.0297812607685974		chr1	0	5000000	chr6	40000000	45000000
256	241	165	165	263	275	224.216698312112	0.0164250738719706	0.145039665868623	-0.113245392380099	0.909836009192164		chr1	0	5000000	chr6	45000000	50000000
309	297	265	256	327	390	304.707263706212	0.0833423393801608	0.112749418443119	-0.739181988971469	0.459796496092408		chr1	0	5000000	chr6	5000000	10000000
260	191	179	183	192	267	210.40722161653	-0.0469071132229107	0.147332074946902	0.31837679093175	0.75019914121774		chr1	0	5000000	chr6	50000000	55000000
184	170	139	129	186	231	170.71547486933	0.0670351912628762	0.152564667035081	-0.439388703594534	0.660379910345225		chr1	0	5000000	chr6	55000000	60000000
145	151	113	119	136	180	139.149933405296	0.0174951478905189	0.159162774104141	-0.109919847709313	0.912472941727561		chr1	0	5000000	chr6	60000000	65000000
160	130	108	99	115	186	130.966015517108	-0.0768478231425291	0.181618673255942	0.423127323665849	0.672202367935867		chr1	0	5000000	chr6	65000000	70000000
291	259	202	177	256	364	253.477245731727	-0.00341708141989301	0.145072979421215	0.0235542237674158	0.981208186151299		chr1	0	5000000	chr6	70000000	75000000
233	227	160	166	173	257	200.267375677257	-0.127461264618933	0.144016758073288	0.885044673440499	0.376132537537574		chr1	0	5000000	chr6	75000000	80000000
256	225	184	184	208	282	220.956438060919	-0.0540779736277044	0.133952807311206	0.403709147372086	0.686426612219426		chr1	0	5000000	chr6	80000000	85000000
269	227	152	191	197	283	216.927646499286	-0.014634816253376	0.150835851136594	0.0970247865020033	0.922706710528145		chr1	0	5000000	chr6	85000000	90000000
194	185	156	155	163	216	177.051740863014	-0.0735585893698466	0.14277907566185	0.515191662565871	0.606419094575289		chr1	0	5000000	chr6	90000000	95000000
198	182	157	129	179	222	175.948304526363	-0.0989039168122027	0.147954845518069	0.66847365806701	0.503831291222965		chr1	0	5000000	chr6	95000000	100000000
791	708	852	595	669	1093	779.511158665249	-0.105570132397175	0.155957399463786	0.676916470524304	0.498458953310731	0.825965481123364	chr1	0	5000000	chr7	0	5000000
277	268	219	196	236	285	245.14090685073	-0.162890957374711	0.121724039141228	1.33819875288332	0.18083165555698		chr1	0	5000000	chr7	10000000	15000000
475	426	325	346	441	600	428.771971197381	0.0996393910677747	0.117301003599173	-0.849433406454482	0.39564017098002		chr1	0	5000000	chr7	100000000	105000000
330	344	254	261	291	428	313.812937723226	0.00284587216312488	0.119449166014468	-0.0238249646948575	0.980992226752348		chr1	0	5000000	chr7	105000000	110000000
287	288	227	225	253	286	259.873098626121	-0.134537945033851	0.118247002889188	1.1377704444647	0.25521634937626		chr1	0	5000000	chr7	110000000	115000000
313	315	214	198	221	355	265.195020095548	-0.198961932183507	0.139039676233917	1.43097234956717	0.152438139872332		chr1	0	5000000	chr7	115000000	120000000
293	252	213	206	209	286	241.724750173658	-0.182577749129612	0.129975812664383	1.40470557857603	0.160108846227629		chr1	0	5000000	chr7	120000000	125000000
370	366	290	261	301	455	336.147910300224	-0.0938986844180742	0.120120922731933	0.78170132465285	0.434390123011681		chr1	0	5000000	chr7	125000000	130000000
403	392	370	345	380	502	396.408029174753	-0.00285002289765576	0.105712084280148	0.0269602374890546	0.978491448381047		chr1	0	5000000	chr7	130000000	135000000
397	425	323	316	354	491	380.301734019174	-0.0540015992473604	0.107492857065701	0.502373838797063	0.615404577928059		chr1	0	5000000	chr7	135000000	140000000
324	317	276	273	316	421	318.188319774628	0.0622440971588028	0.111909713426709	-0.556199236445789	0.578074661153379		chr1	0	5000000	chr7	140000000	145000000
291	272	282	233	224	382	278.799167981496	-0.100113053655496	0.139668328093634	0.716791380135803	0.473502831230436		chr1	0	5000000	chr7	145000000	150000000
350	309	257	199	283	353	288.600341927928	-0.213894775462894	0.126180100883492	1.69515457639706	0.0900461012594128		chr1	0	5000000	chr7	15000000	20000000
424	447	468	412	437	510	450.440455156847	-0.0536687738655636	0.114145755145495	0.470177570748516	0.638228157322841		chr1	0	5000000	chr7	150000000	155000000
450	507	552	548	480	588	523.990696125431	0.0290477820315094	0.137032560008296	-0.211977226651467	0.832124801094766	0.954059136180946	chr1	0	5000000	chr7	155000000	159345973
283	297	206	214	259	359	265.713234021976	0.0078426943471771	0.127008529575255	-0.0617493515861087	0.95076243804273		chr1	0	5000000	chr7	20000000	25000000
259	317	197	206	269	360	263.451478927594	0.0377085829562379	0.13420452321845	-0.280978480098306	0.778726905590474		chr1	0	5000000	chr7	25000000	30000000
265	306	201	212	282	337	263.513727593633	0.0365458076088455	0.125721044863781	-0.290689658588528	0.77128868148391		chr1	0	5000000	chr7	30000000	35000000
243	255	190	202	222	300	232.912470430534	0.00286299523558777	0.127017073337444	-0.022540239358072	0.98201701377878		chr1	0	5000000	chr7	35000000	40000000
307	354	228	265	334	476	321.122009540782	0.197295702847661	0.127676718341977	-1.54527548491035	0.122279642610751		chr1	0	5000000	chr7	40000000	45000000
246	264	206	220	288	326	255.717916974393	0.148663557136516	0.120053888487295	-1.23830688876229	0.21560229046812		chr1	0	5000000	chr7	45000000	50000000
344	351	309	299	312	458	342.602502582524	0.0117827017542555	0.113834547582245	-0.103507256843469	0.917560390303879		chr1	0	5000000	chr7	5000000	10000000
197	195	118	145	179	214	172.252980337547	0.0147103667334783	0.155549084183244	-0.0945705775814714	0.92465592075391		chr1	0	5000000	chr7	50000000	55000000
124	147	99	126	147	165	133.416051521303	0.181044580957345	0.163067959140361	-1.11024006133241	0.266895593921052		chr1	0	5000000	chr7	55000000	60000000
106	109	84	91	116	112	102.497141918778	0.0310658243517614	0.182662557594188	-0.170072207248838	0.864953350472031		chr1	0	5000000	chr7	60000000	65000000
257	251	155	202	232	320	232.288977119471	0.118427756421347	0.141784925478658	-0.835263382348592	0.403569429780449		chr1	0	5000000	chr7	65000000	70000000
273	276	197	220	289	416	273.062106504341	0.228585817997853	0.134087102648338	-1.70475618820217	0.0882399056922476		chr1	0	5000000	chr7	70000000	75000000
353	388	261	289	334	512	349.928976654644	0.10199232930213	0.125337063138533	-0.813744368570373	0.415791410819183		chr1	0	5000000	chr7	75000000	80000000
282	306	213	204	236	361	262.936938954605	-0.0780275475198135	0.133041279112662	0.586491260759288	0.557545432635228		chr1	0	5000000	chr7	80000000	85000000
206	190	154	152	172	201	178.219249784479	-0.133516823867409	0.142062827545168	0.939843491605558	0.347297846403532		chr1	0	5000000	chr7	85000000	90000000
302	295	217	201	243	290	255.886043312638	-0.216710651621848	0.122044005374936	1.77567633048492	0.075786280861986		chr1	0	5000000	chr7	90000000	95000000
284	292	273	278	264	344	288.810836678399	-0.0082504840681366	0.119863279311126	0.0688324574094208	0.945122982071504		chr1	0	5000000	chr7	95000000	100000000
592	649	699	630	609	652	643.363147845412	-0.103538712265734	0.137388625265765	0.753619246611197	0.45107788400341	0.801182018138744	chr1	0	5000000	chr8	0	5000000
245	243	225	227	284	306	253.777044842506	0.12435599582664	0.121162678492287	-1.02635561852948	0.304723989659781		chr1	0	5000000	chr8	10000000	15000000
353	375	284	280	347	360	331.436989723554	-0.0997692490509004	0.108913021590527	0.916045185358974	0.359643195900721		chr1	0	5000000	chr8	100000000	105000000
282	312	212	200	269	364	268.735888652787	-0.0300900455203561	0.130818796893452	0.230013165041287	0.818081539741743		chr1	0	5000000	chr8	105000000	110000000
190	164	136	152	157	219	168.127676518294	0.0366633539829875	0.151428741387855	-0.242116216822283	0.808690112768966		chr1	0	5000000	chr8	110000000	115000000
335	349	255	243	284	407	308.113203851322	-0.0837731599685882	0.119868483868781	0.698875611543515	0.484629770143748		chr1	0	5000000	chr8	115000000	120000000
432	417	338	286	318	601	391.4928419176	-0.0750177475578912	0.144723672943814	0.518351600895421	0.604212976609939		chr1	0	5000000	chr8	120000000	125000000
342	394	334	277	304	466	349.474340644514	-0.115545130803293	0.120009886067374	0.962796771079553	0.335649521454223		chr1	0	5000000	chr8	125000000	130000000
371	381	347	301	361	464	368.254414767186	-0.0442795498863727	0.106957336906514	0.413992636382443	0.678879499626463		chr1	0	5000000	chr8	130000000	135000000
342	296	316	293	302	433	328.705710333484	0.0250728180613746	0.123023186923369	-0.203805629559836	0.838505393423832		chr1	0	5000000	chr8	135000000	140000000
785	790	876	831	770	1187	870.428457545348	0.0963205216865934	0.144182098302678	-0.668047717577188	0.504103133520856	0.829369854954554	chr1	0	5000000	chr8	140000000	145000000
38	42	54	54	46	69	50.60465059637	0.251639436808592	0.26355310139588	-0.954795961329279	0.339680890176039		chr1	0	5000000	chr8	145000000	145138636
291	287	221	259	288	350	280.34087959354	0.100398540217158	0.115196698671033	-0.871540082097893	0.383459330418514		chr1	0	5000000	chr8	15000000	20000000
281	303	248	268	335	413	304.600822969912	0.212836904472536	0.11214524772103	-1.89786824495661	0.0577134404213159		chr1	0	5000000	chr8	20000000	25000000
300	306	209	253	279	397	286.469875042149	0.118220553983207	0.124337032514657	-0.950807266284654	0.341702223286761		chr1	0	5000000	chr8	25000000	30000000
237	220	177	198	248	316	229.658802738726	0.190202622864179	0.129663405530912	-1.46689516664619	0.142404575559379		chr1	0	5000000	chr8	30000000	35000000
259	254	201	214	269	367	256.816776124327	0.172463027847707	0.126654969704256	-1.36167596305471	0.173300170301927		chr1	0	5000000	chr8	35000000	40000000
219	220	163	184	250	318	221.973144542069	0.244045889985518	0.135212681888171	-1.80490384908835	0.071089729382798		chr1	0	5000000	chr8	40000000	45000000
192	184	128	154	214	281	188.425956081256	0.287368374351413	0.15195822178313	-1.89110119202063	0.0586108374405413		chr1	0	5000000	chr8	45000000	50000000
247	264	180	188	214	266	224.34058835908	-0.114110593917829	0.129938541018431	0.87818897321344	0.379841175027234		chr1	0	5000000	chr8	5000000	10000000
193	213	150	181	196	248	194.933754973577	0.103259880196254	0.137044252229307	-0.753478372981865	0.45116250259365		chr1	0	5000000	chr8	50000000	55000000
187	219	158	167	221	308	206.255863547614	0.222030201763361	0.144086141548646	-1.54095459408495	0.123327837257034		chr1	0	5000000	chr8	55000000	60000000
236	247	171	183	239	297	225.611711408678	0.0649073261868917	0.132505015274787	-0.489848071427997	0.624241411252613		chr1	0	5000000	chr8	60000000	65000000
270	245	182	182	236	258	226.839788966193	-0.110010449835012	0.132401320925517	0.83088634664679	0.406037837396859		chr1	0	5000000	chr8	65000000	70000000
221	223	145	151	207	279	200.577929069542	0.037017842943299	0.150668760583879	-0.245690233329363	0.805922033180041		chr1	0	5000000	chr8	70000000	75000000
232	223	132	157	171	253	191.504995099244	-0.0812661442527642	0.159554367837481	0.509331993565607	0.610519535945849		chr1	0	5000000	chr8	75000000	80000000
198	183	157	174	168	225	183.264405484934	0.00800423750599891	0.14311955878483	-0.0559269297219727	0.955400017583189		chr1	0	5000000	chr8	80000000	85000000
254	201	142	172	173	248	196.04323294155	-0.0742795363498863	0.158375117178973	0.469010142962964	0.639062385986314		chr1	0	5000000	chr8	85000000	90000000
270	253	201	225	255	330	253.082346504909	0.0909331583463411	0.122534667883787	-0.74210147966111	0.458025853411161		chr1	0	5000000	chr8	90000000	95000000
385	351	279	302	326	469	347.952530878734	0.0377655432590484	0.115943080585371	-0.325724856268942	0.744632536380573		chr1	0	5000000	chr8	95000000	100000000
301	328	246	279	308	416	309.520576662801	0.12533542145352	0.113207922414892	-1.10712588642146	0.26823950491173		chr1	0	5000000	chr9	0	5000000
203	180	111	139	170	196	164.407427169756	-0.0276974799472398	0.163456117495752	0.169449026268225	0.865443463617375		chr1	0	5000000	chr9	10000000	15000000
229	232	206	171	182	268	213.188263539592	-0.182442332058803	0.135614828044495	1.34529781654071	0.178529078410327		chr1	0	5000000	chr9	100000000	105000000
352	346	271	267	346	419	329.851250985057	0.0172246298029481	0.110842075971119	-0.155397935775185	0.876507611411253		chr1	0	5000000	chr9	105000000	110000000
449	454	356	347	446	617	438.251409820543	0.0813396591040034	0.112243815239699	-0.724669407666705	0.468654867276357		chr1	0	5000000	chr9	110000000	115000000
336	316	276	239	268	360	297.173122245294	-0.173685617579499	0.115184922451319	1.50788500684979	0.131583960588087		chr1	0	5000000	chr9	115000000	120000000
462	399	385	359	465	662	448.984230246634	0.162436357608628	0.121648972281724	-1.33528754548329	0.181782253300082		chr1	0	5000000	chr9	120000000	125000000
543	541	519	418	582	848	566.627452610882	0.103890183736114	0.132288078072558	-0.785332928331851	0.432258394353892	0.788916040724079	chr1	0	5000000	chr9	125000000	130000000
506	498	526	424	560	826	549.619975050976	0.138653670915563	0.134310592629987	-1.03233608161897	0.301914703820707	0.704219745261968	chr1	0	5000000	chr9	130000000	135000000
372	415	495	402	472	706	473.335682244562	0.195006256976099	0.145846772570971	-1.3370625454273	0.181202221723307		chr1	0	5000000	chr9	135000000	138394717
276	283	189	231	255	344	259.573296434815	0.0829943517087649	0.126780774196985	-0.654628844431988	0.512706748185603		chr1	0	5000000	chr9	15000000	20000000
234	204	186	161	195	287	208.652447976686	-0.0418522826258384	0.143839121812891	0.290965921498608	0.771077383110248		chr1	0	5000000	chr9	20000000	25000000
202	181	128	136	157	236	170.574310542693	-0.0255710036969308	0.160275423967593	0.159544133866096	0.873240189795739		chr1	0	5000000	chr9	25000000	30000000
257	287	165	220	255	369	253.894798348292	0.182321757120489	0.141771545783364	-1.28602503494664	0.19843432467576		chr1	0	5000000	chr9	30000000	35000000
234	316	204	228	295	412	276.239897109262	0.231997414118332	0.136498476879661	-1.69963372062286	0.0891998434450168		chr1	0	5000000	chr9	35000000	40000000
73	79	44	61	81	91	70.3531379303798	0.187512136144973	0.220717574237882	-0.849556890938278	0.395571487881231		chr1	0	5000000	chr9	40000000	45000000
1	0	1	1	1	0	0.708725207183816	-0.0484623596892599	1.73273308469945	0.0279687391654242	0.977687083920516		chr1	0	5000000	chr9	45000000	50000000
264	256	173	222	217	341	241.962494590492	0.101310906996491	0.140373955658247	-0.721721536743907	0.470465698207364		chr1	0	5000000	chr9	5000000	10000000
59	58	33	42	50	62	49.9236294964443	-0.0240045654017145	0.252981842649882	0.0948865149778198	0.924404967677362		chr1	0	5000000	chr9	60000000	65000000
131	122	92	107	133	151	121.441196897322	0.113583646620868	0.169828788915903	-0.668812675082514	0.503614980241354		chr1	0	5000000	chr9	65000000	70000000
248	263	187	187	200	294	227.136616527894	-0.107858377173586	0.133887436663505	0.805589978129639	0.420479306097786		chr1	0	5000000	chr9	70000000	75000000
254	298	229	220	289	306	264.150953380734	-0.00718271140034103	0.120105213676971	0.0598034937905303	0.952312142917219		chr1	0	5000000	chr9	75000000	80000000
293	262	204	244	285	345	269.440979853539	0.135654839767611	0.121087662973906	-1.12030273304427	0.262584777812548		chr1	0	5000000	chr9	80000000	85000000
272	296	244	268	329	367	293.838774300788	0.177639546252477	0.111963616945773	-1.58658277660423	0.11260717082108		chr1	0	5000000	chr9	85000000	90000000
374	328	288	307	393	453	353.909324931344	0.146416574779898	0.109676018449909	-1.3349917041962	0.181879061612196		chr1	0	5000000	chr9	90000000	95000000
366	382	291	300	369	487	361.175614875109	0.078278921002142	0.109209072106132	-0.716780387311307	0.473509615186263		chr1	0	5000000	chr9	95000000	100000000
99	110	89	90	97	147	104.076767833958	0.0857623636403825	0.184715475189519	-0.464294415789419	0.642436824274635		chr1	0	5000000	chrX	0	5000000
254	247	219	233	232	323	249.757678478453	0.0573203978086656	0.12467823002322	-0.459746643804538	0.645698085253602		chr1	0	5000000	chrX	10000000	15000000
242	254	190	213	189	323	232.51112368619	0.00633666684719847	0.142362418445203	-0.0445108120275263	0.964497233768044		chr1	0	5000000	chrX	100000000	105000000
261	239	231	176	179	300	229.269592385769	-0.245778873889776	0.143903872333852	1.70793787480282	0.0876478705053472		chr1	0	5000000	chrX	105000000	110000000
235	203	186	161	156	291	202.853018633547	-0.126613343307269	0.160847450358405	0.787164129895408	0.431185792256771		chr1	0	5000000	chrX	110000000	115000000
253	207	217	176	201	341	229.573517836048	-0.012396908273436	0.155301749328277	0.0798246531481842	0.936376716509928		chr1	0	5000000	chrX	115000000	120000000
210	213	177	169	152	266	195.965102764469	-0.110474629443329	0.151666503709349	0.728404932805996	0.466365744559215		chr1	0	5000000	chrX	120000000	125000000
256	217	179	170	157	302	210.5591700229	-0.136186010934416	0.163466853722167	0.833110859072886	0.404782209826599		chr1	0	5000000	chrX	125000000	130000000
290	296	254	217	219	452	282.979888818824	-0.0196530013111338	0.159096188122978	0.123529052097354	0.90168817021578		chr1	0	5000000	chrX	130000000	135000000
284	293	230	204	203	350	257.559290041051	-0.173750448940801	0.137881867109796	1.26013994865941	0.207618881288706		chr1	0	5000000	chrX	135000000	140000000
217	197	154	149	127	272	183.147070859863	-0.13742300482605	0.178949316289024	0.767943726614166	0.442520617778143		chr1	0	5000000	chrX	140000000	145000000
246	215	215	194	130	341	221.124132593168	-0.123945562364468	0.342526876353457	0.361856458342753	0.717459299249597		chr1	0	5000000	chrX	145000000	150000000
299	272	225	234	269	403	279.639738863212	0.105560819814407	0.128157627693517	-0.823679571120422	0.410121650132932		chr1	0	5000000	chrX	15000000	20000000
441	497	514	404	331	618	466.215976714326	-0.194078816747937	0.146943637296705	1.32077046899321	0.186577909147885		chr1	0	5000000	chrX	150000000	155000000
61	57	43	50	40	71	53.1592810395393	-0.0692584164946583	0.249352421388193	0.277753133934226	0.781201869720146		chr1	0	5000000	chrX	155000000	156040895
245	277	214	201	224	305	242.142616854341	-0.0853826021447105	0.125022143095544	0.682939837941023	0.49464485927786		chr1	0	5000000	chrX	20000000	25000000
207	179	168	152	179	282	191.825814483613	0.056901135358258	0.153914129630499	-0.369694033256468	0.711610478092245		chr1	0	5000000	chrX	25000000	30000000
162	186	129	134	161	248	166.953171648297	0.106342442832036	0.159665331181628	-0.666033396511516	0.505389754260576		chr1	0	5000000	chrX	30000000	35000000
215	197	191	160	178	274	200.615385619063	-0.0651163851429621	0.146116580251333	0.445646791287862	0.655852405346629		chr1	0	5000000	chrX	35000000	40000000
257	244	189	200	240	352	243.124414324091	0.118917337548376	0.134253922749744	-0.885764342022571	0.37574452840578		chr1	0	5000000	chrX	40000000	45000000
297	275	218	201	224	365	259.51504031297	-0.0831985888740378	0.138250139179248	0.601797505362125	0.54730893588589		chr1	0	5000000	chrX	45000000	50000000
276	243	218	155	196	321	231.591405020359	-0.22718772397205	0.151215039288634	1.50241487249427	0.132989997762728		chr1	0	5000000	chrX	5000000	10000000
208	237	157	167	172	292	202.093993104495	-0.00931134793943194	0.153796753820909	0.0605432020384166	0.95172300868418		chr1	0	5000000	chrX	50000000	55000000
113	129	93	99	110	158	115.492982390909	0.0577046264738992	0.175904975264341	-0.328044311351533	0.742878159111564		chr1	0	5000000	chrX	55000000	60000000
101	78	70	69	67	102	80.5473728188172	-0.138956868053013	0.210344671232408	0.660615109661992	0.508859176630266		chr1	0	5000000	chrX	60000000	65000000
215	241	177	208	191	317	222.087152418216	0.104172159557143	0.142577997764085	-0.730632784796925	0.465003481192814		chr1	0	5000000	chrX	65000000	70000000
271	263	218	190	221	339	247.154103448529	-0.0872357825226938	0.133750830694053	0.652226098858708	0.51425532581555		chr1	0	5000000	chrX	70000000	75000000
172	157	140	117	121	259	157.932924383919	-0.0182452489897529	0.19186046507533	0.0950964493002204	0.924238218344156		chr1	0	5000000	chrX	75000000	80000000
170	156	127	131	109	227	151.168092903764	-0.0399287610963015	0.184275183622306	0.216680077650284	0.82845767489718		chr1	0	5000000	chrX	80000000	85000000
165	148	132	88	112	203	139.026359270971	-0.242441167072763	0.188944999946395	1.2831308959832	0.199446221126682		chr1	0	5000000	chrX	85000000	90000000
141	153	107	100	76	207	128.03947789575	-0.159268844025712	0.222267747091823	0.716563001648255	0.473643780471632		chr1	0	5000000	chrX	90000000	95000000
197	175	144	148	144	264	175.958687697513	0.0234250982791415	0.16659208514754	-0.140613512691166	0.888175272722186		chr1	0	5000000	chrX	95000000	100000000
413413	488946	570426	463606	421876	490480	479551.442205528	-0.172480942100533	0.235738805754411	0.731661219494855	0.464375372096255	0.808657747807289	chr1	10000000	15000000	chr1	10000000	15000000
1302	1540	939	1489	1709	2208	1506.09078628111	0.45312259849979	0.133952162233897	-3.38271955407918	0.000717718831263112	0.0742068433329892	chr1	10000000	15000000	chr1	100000000	105000000
1370	1630	1109	1771	2017	2490	1707.25710231052	0.54723451521254	0.123227718722573	-4.44083945467292	8.96086308576298e-06	0.00816310408564127	chr1	10000000	15000000	chr1	105000000	110000000
1989	2484	1546	2908	3694	3198	2615.27764849805	0.660830812495458	0.159311843304309	-4.14803318315245	3.35343801762547e-05	0.0173450422013611	chr1	10000000	15000000	chr1	110000000	115000000
1779	2038	1378	2479	3108	2853	2253.21180109494	0.651331398093021	0.142241590162284	-4.57905031397578	4.67091841470704e-06	0.00583103615133761	chr1	10000000	15000000	chr1	115000000	120000000
225	254	204	353	461	438	319.466570775447	0.810315104197631	0.117341445670113	-6.90561718896581	4.99856245184239e-12		chr1	10000000	15000000	chr1	120000000	125000000
200	270	166	325	327	241	255.824044866772	0.47121134792337	0.288166995200429	-1.63520235062183	0.102006635566207		chr1	10000000	15000000	chr1	125000000	130000000
233	271	195	350	382	288	287.255162482472	0.508873433978324	0.152603360907734	-3.33461485350901	0.000854176175080787		chr1	10000000	15000000	chr1	140000000	145000000
682	725	544	797	1029	1093	802.258929800995	0.51561934888955	0.109588268571051	-4.70505972594365	2.53791644112995e-06	0.00356429214853026	chr1	10000000	15000000	chr1	145000000	150000000
37384	45251	52808	37338	35551	42726	42241.5613707681	-0.309159114159967	0.227796358870148	1.35717320370427	0.174726182908764	0.575931658080973	chr1	10000000	15000000	chr1	15000000	20000000
1261	1358	1014	1400	1681	2083	1446.22528338108	0.435978393682347	0.114113664450454	-3.82056255735825	0.000133147626942045	0.0307388624226615	chr1	10000000	15000000	chr1	150000000	155000000
1210	1173	917	1321	1513	1791	1306.88552364914	0.421233084925909	0.111439105551704	-3.77993957184508	0.000156866425215559	0.0336773231102906	chr1	10000000	15000000	chr1	155000000	160000000
1289	1345	1059	1429	1617	1697	1398.42133336679	0.302957746270794	0.114563893604407	-2.64444352176889	0.0081825360702169	0.200000406658978	chr1	10000000	15000000	chr1	160000000	165000000
1230	1295	1089	1555	1692	1553	1402.63821916297	0.359769684603887	0.133822857467789	-2.68840235077541	0.00717948308160964	0.191371914365939	chr1	10000000	15000000	chr1	165000000	170000000
1271	1320	1007	1209	1422	1733	1313.04425482052	0.209142579100535	0.110281990613663	-1.8964345668478	0.057902604667786	0.40099962871017	chr1	10000000	15000000	chr1	170000000	175000000
1149	1231	988	1257	1549	1518	1275.15784132753	0.300035467750558	0.116126161049008	-2.58370263031373	0.00977460306606851	0.211941686293659	chr1	10000000	15000000	chr1	175000000	180000000
1394	1448	1198	1285	1679	1845	1462.02939684377	0.178474962270656	0.113096765586688	-1.5780730894011	0.114548819654706	0.49536406478485	chr1	10000000	15000000	chr1	180000000	185000000
1122	1109	963	920	996	1526	1093.70046765664	0.0217320852332386	0.126958514829677	-0.171174696414759	0.864086403166091	0.963666621616526	chr1	10000000	15000000	chr1	185000000	190000000
1246	1197	1076	920	933	1455	1129.31642523695	-0.173661075421709	0.128925740057415	1.34698529048096	0.177984970178585	0.579321255967001	chr1	10000000	15000000	chr1	190000000	195000000
1313	1375	1092	950	1080	1592	1220.20165674879	-0.144464910683211	0.124486516707994	1.16048640851668	0.245850824255747	0.652999290366707	chr1	10000000	15000000	chr1	195000000	200000000
7578	7609	10765	4363	5403	7601	7277.80049732753	-0.699304693726989	0.217542586645331	3.21456458025433	0.00130642524170142	0.0934912297171718	chr1	10000000	15000000	chr1	20000000	25000000
1906	1979	1818	1890	2083	2616	2037.03099040205	0.131374486760664	0.122510981248519	-1.07234866149807	0.283563457741904	0.690906382799007	chr1	10000000	15000000	chr1	200000000	205000000
1919	2149	1988	2117	2320	2511	2165.55647782635	0.130622686065665	0.132510267695505	-0.985755204765133	0.324253252338822	0.721938966595664	chr1	10000000	15000000	chr1	205000000	210000000
2084	2430	2200	2155	2265	2572	2284.2211620763	-0.00908127643104217	0.135315235279152	0.0671120026677538	0.946492538692482	0.987874347423018	chr1	10000000	15000000	chr1	210000000	215000000
1946	2016	1955	1607	1674	2241	1902.76773337654	-0.180495563088062	0.130185524818358	1.38644878791171	0.165609907721525	0.563687988984705	chr1	10000000	15000000	chr1	215000000	220000000
2263	2494	2365	1986	2157	2829	2341.5847972186	-0.112899240276988	0.134788353628479	0.837603822865696	0.402253245097245	0.770140076993685	chr1	10000000	15000000	chr1	220000000	225000000
3034	3485	3555	2991	2942	3635	3283.70729040971	-0.150181751410024	0.158103742592191	0.949893715023551	0.342166260665099	0.732211033075857	chr1	10000000	15000000	chr1	225000000	230000000
3009	3408	3515	2989	2880	3407	3217.41006855384	-0.170048126593641	0.160518185193755	1.05936985512503	0.289431372720045	0.6959312443595	chr1	10000000	15000000	chr1	230000000	235000000
2427	2635	2685	2238	2219	2911	2521.44864549332	-0.152084866514924	0.146880739123585	1.03543097224586	0.300467687584635	0.703322020707096	chr1	10000000	15000000	chr1	235000000	240000000
3113	3455	3297	2830	2655	3504	3146.66940403843	-0.206891376152796	0.149423001348303	1.38460193066618	0.16617422080202	0.564623819188798	chr1	10000000	15000000	chr1	240000000	245000000
2953	3569	3708	3168	2658	3319	3255.98686026318	-0.228485646719936	0.179515582393366	1.27279004793725	0.203092553620824	0.608158991857098	chr1	10000000	15000000	chr1	245000000	248956422
7263	8026	9293	5890	6872	9141	7754.07508762656	-0.26736003786095	0.188866228189951	1.41560532247223	0.156891092111858	0.55188594768548	chr1	10000000	15000000	chr1	25000000	30000000
11866	15163	16944	13891	13493	17319	14841.9716989249	-0.0618796810468943	0.211068784119133	0.293173058750211	0.769389875788243	0.934262956541444	chr1	10000000	15000000	chr1	30000000	35000000
11161	14992	14306	13681	13403	16599	14037.736279048	0.0360217125202001	0.195038123522619	-0.184690622887493	0.853471701500028	0.960327668376361	chr1	10000000	15000000	chr1	35000000	40000000
7009	10003	8352	8107	9023	10585	8816.19786130807	0.0551793466137957	0.177437597059715	-0.310978887948002	0.755816671416781	0.93025610726288	chr1	10000000	15000000	chr1	40000000	45000000
8063	10347	9525	10181	9361	13344	10102.9494124414	0.157655314546211	0.185304632114074	-0.85078992763202	0.39488605781216	0.764900262319216	chr1	10000000	15000000	chr1	45000000	50000000
4446	4981	4299	4656	5588	7297	5153.35576301356	0.269863124698142	0.146903849556794	-1.83700512622585	0.0662091386283874	0.415650267345899	chr1	10000000	15000000	chr1	50000000	55000000
4654	5611	4580	5090	5615	6571	5325.46221598239	0.15091454979684	0.145318888560064	-1.03850608336068	0.299034504579052	0.702225119053962	chr1	10000000	15000000	chr1	55000000	60000000
4521	5363	4260	5448	5205	7091	5277.02986464549	0.259999218788631	0.152283285992945	-1.70733916787608	0.0877590300183358	0.456129484348915	chr1	10000000	15000000	chr1	60000000	65000000
3164	3671	2730	3540	3376	5287	3582.06685821173	0.277388988785543	0.153590878151423	-1.80602515021803	0.0709144111581891	0.424035962959462	chr1	10000000	15000000	chr1	65000000	70000000
2325	2651	1929	2650	2328	4206	2639.32275815044	0.333456441599643	0.165596840645966	-2.01366427221005	0.0440447934978871	0.365436924738575	chr1	10000000	15000000	chr1	70000000	75000000
2310	2633	1807	2672	2608	3759	2597.90604634756	0.356566801282786	0.142302427394991	-2.50569725204377	0.01222102106371	0.232855701511254	chr1	10000000	15000000	chr1	75000000	80000000
1811	1884	1284	1838	2064	2688	1901.11732972339	0.339018892574716	0.129681585374957	-2.614240808319	0.0089425983107202	0.205765265295801	chr1	10000000	15000000	chr1	80000000	85000000
2216	2565	1696	2610	2873	3241	2509.48311210522	0.37639499796051	0.135012244161138	-2.78785824425881	0.00530577547696999	0.172289468426542	chr1	10000000	15000000	chr1	85000000	90000000
1962	2052	1353	2167	2596	3051	2165.5618757891	0.481277988196475	0.133482117994479	-3.60556151960656	0.00031147868841879	0.0477213666901988	chr1	10000000	15000000	chr1	90000000	95000000
1557	1759	1182	1808	2053	2290	1757.0721737336	0.396101044271365	0.124670876649067	-3.17717381090003	0.00148717878327005	0.0994248739437539	chr1	10000000	15000000	chr1	95000000	100000000
327	268	246	290	360	411	314.225453154142	0.262941544272964	0.116803599776121	-2.25114247143878	0.0243765151673817		chr1	10000000	15000000	chr10	0	5000000
386	392	271	367	421	473	381.417940511573	0.205331803863042	0.107575617825634	-1.90872065634666	0.056298137004413		chr1	10000000	15000000	chr10	10000000	15000000
456	443	413	438	509	726	491.417697003195	0.264847444140075	0.111027560759591	-2.38542072191923	0.0170595988749673		chr1	10000000	15000000	chr10	100000000	105000000
266	242	221	261	273	347	266.684839182889	0.202508494465112	0.120008108655437	-1.68745676216386	0.0915155572094132		chr1	10000000	15000000	chr10	105000000	110000000
459	465	397	435	437	598	462.051532744059	0.082408324436032	0.103149576868192	-0.798920625155213	0.42433643867674		chr1	10000000	15000000	chr10	110000000	115000000
466	524	451	446	443	631	490.524662774854	0.00161350519289383	0.107985119745682	-0.0149419215971037	0.988078515051078		chr1	10000000	15000000	chr10	115000000	120000000
498	553	480	585	560	592	545.892842196731	0.127202831004204	0.117486516652202	-1.08270152719537	0.278940925947216	0.686885674825671	chr1	10000000	15000000	chr10	120000000	125000000
615	659	586	665	665	680	646.703074399755	0.0560899180551534	0.119670807567158	-0.46870175939672	0.639282829182032	0.888303935062214	chr1	10000000	15000000	chr10	125000000	130000000
396	411	461	540	481	507	469.890553720833	0.208047179578496	0.140573972501919	-1.47998364046841	0.138877612597657		chr1	10000000	15000000	chr10	130000000	133797422
293	312	223	248	310	395	292.786299958411	0.130364525166219	0.117487331491343	-1.10960495494636	0.267169295171897		chr1	10000000	15000000	chr10	15000000	20000000
240	247	200	241	295	347	258.976969565137	0.290856849045475	0.118107517651446	-2.46264467181369	0.0137916520191085		chr1	10000000	15000000	chr10	20000000	25000000
282	288	211	244	326	432	291.941931800559	0.280910971550343	0.124040754991293	-2.26466673449432	0.0235331383147717		chr1	10000000	15000000	chr10	25000000	30000000
329	343	228	251	355	562	335.810485125377	0.285329681305634	0.148460721486546	-1.92192034666551	0.054615781199454		chr1	10000000	15000000	chr10	30000000	35000000
249	182	136	193	236	254	206.192832128933	0.208764861949559	0.15546250403431	-1.34286311188893	0.179316302883923		chr1	10000000	15000000	chr10	35000000	40000000
199	203	167	223	297	283	226.961898667293	0.431833839455233	0.131031314537083	-3.29565372201941	0.000981929659769614		chr1	10000000	15000000	chr10	40000000	45000000
212	254	184	259	355	363	267.86575389894	0.520712026241955	0.123368998693988	-4.22076884593641	2.43470497149195e-05		chr1	10000000	15000000	chr10	45000000	50000000
301	330	207	260	336	386	299.112966439287	0.164276139984627	0.121607186752317	-1.35087525969345	0.176735394591079		chr1	10000000	15000000	chr10	5000000	10000000
259	236	160	181	253	284	225.624513334799	0.0648810862631074	0.14034696083201	-0.462290639415895	0.643872911369546		chr1	10000000	15000000	chr10	50000000	55000000
234	217	158	183	234	289	216.137277115699	0.142033282393038	0.135965548887916	-1.0446269923135	0.296195399298		chr1	10000000	15000000	chr10	55000000	60000000
312	323	210	229	313	376	289.357218681674	0.0496182587742551	0.12587060724137	-0.394200519578863	0.693433002118267		chr1	10000000	15000000	chr10	60000000	65000000
294	285	212	235	296	447	289.124446159634	0.222431616534206	0.133685297004384	-1.66384502647969	0.0961434032588906		chr1	10000000	15000000	chr10	65000000	70000000
413	441	320	364	444	697	437.496534403295	0.272474941512297	0.125591408816634	-2.16953487567065	0.0300420995618029		chr1	10000000	15000000	chr10	70000000	75000000
394	378	311	308	414	552	386.937349515538	0.151250356864393	0.11460114949997	-1.3197979036365	0.186902501725447		chr1	10000000	15000000	chr10	75000000	80000000
262	214	180	228	261	253	232.37876180735	0.120828036124984	0.137958053628356	-0.87583169628126	0.381121536118668		chr1	10000000	15000000	chr10	80000000	85000000
348	339	253	273	329	421	323.282570988576	0.0505109820590518	0.1130821883837	-0.44667496076095	0.6551097633171		chr1	10000000	15000000	chr10	85000000	90000000
362	365	325	334	372	474	369.495577802606	0.0914570450115241	0.104273690809356	-0.877086485590454	0.380439664553353		chr1	10000000	15000000	chr10	90000000	95000000
414	465	363	437	473	597	454.266895085476	0.21018965521019	0.0997374112955954	-2.1074304263547	0.0350802865235639		chr1	10000000	15000000	chr10	95000000	100000000
333	410	327	346	424	602	400.885148336091	0.274332727143418	0.116882297584436	-2.34708533980725	0.0189209205474215		chr1	10000000	15000000	chr11	0	5000000
393	410	295	298	396	542	382.494982658725	0.0908136034053812	0.117979368988096	-0.769741389399564	0.441453313053744		chr1	10000000	15000000	chr11	10000000	15000000
387	367	256	285	277	487	337.675450339022	-0.0222300993684527	0.138460333293491	0.160552115105285	0.872446172104964		chr1	10000000	15000000	chr11	100000000	105000000
381	385	332	285	342	430	356.744706221311	-0.130585025266089	0.105414763546445	1.23877359178968	0.215429356328091		chr1	10000000	15000000	chr11	105000000	110000000
426	451	340	402	488	540	437.446427231955	0.16710732611362	0.0995443501108198	-1.6787223576987	0.0932061665206925		chr1	10000000	15000000	chr11	110000000	115000000
530	529	465	518	589	678	548.550374411967	0.158623544974843	0.0983634156717333	-1.61262745799937	0.106825469341184	0.483959579249187	chr1	10000000	15000000	chr11	115000000	120000000
529	527	468	514	534	618	530.511558786353	0.0632096390045407	0.101781717507207	-0.621031365481377	0.534578986161557	0.843009857980324	chr1	10000000	15000000	chr11	120000000	125000000
494	579	472	511	608	633	547.328047377191	0.116386438303241	0.103747786632895	-1.12182092823885	0.261938585992785	0.669968456831672	chr1	10000000	15000000	chr11	125000000	130000000
593	627	575	560	585	674	602.145720193525	-0.048367567092755	0.106422490545065	0.454486329393629	0.649478829168144	0.892637720010178	chr1	10000000	15000000	chr11	130000000	135000000
13	7	7	12	12	11	10.3484710311009	0.319795059051379	0.495399597489217	-0.645529509253062	0.518584101481891		chr1	10000000	15000000	chr11	135000000	135086622
384	405	314	343	423	465	386.044793618395	0.0913998944224364	0.101719806625392	-0.898545695815552	0.368894694919616		chr1	10000000	15000000	chr11	15000000	20000000
256	267	191	240	241	297	247.008153423996	0.0633422471527954	0.124974130256251	-0.5068428723842	0.612265072073695		chr1	10000000	15000000	chr11	20000000	25000000
284	236	208	221	268	348	257.93195056743	0.124622094404178	0.127490252046879	-0.977502925936278	0.328320229929882		chr1	10000000	15000000	chr11	25000000	30000000
309	268	218	254	308	409	290.304419468114	0.21269760973609	0.122637265305559	-1.73436360641393	0.0828535881879096		chr1	10000000	15000000	chr11	30000000	35000000
238	211	155	173	240	294	215.056473945985	0.152790297518071	0.142030065727131	-1.07576023946657	0.282034498649425		chr1	10000000	15000000	chr11	35000000	40000000
208	220	162	215	263	307	226.440486213526	0.34379782483936	0.126748831341793	-2.71243388360931	0.00667911041173723		chr1	10000000	15000000	chr11	40000000	45000000
292	288	219	286	341	460	309.450435372477	0.369027792371817	0.11664109514224	-3.16378881664134	0.00155729750740455		chr1	10000000	15000000	chr11	45000000	50000000
332	365	279	326	339	486	350.524265042602	0.165072212439371	0.111587861718774	-1.47930258629195	0.139059461958399		chr1	10000000	15000000	chr11	5000000	10000000
44	40	27	63	75	59	51.1293026327591	0.781852780385147	0.26166903030229	-2.98794541899712	0.00280859707197942		chr1	10000000	15000000	chr11	50000000	55000000
276	260	176	252	303	323	262.340600196932	0.243764957947476	0.127439734452851	-1.9127861415755	0.0557754360145123		chr1	10000000	15000000	chr11	55000000	60000000
345	365	281	355	442	538	382.631249806689	0.357283813434423	0.103779567061888	-3.44271828790111	0.00057589888225217		chr1	10000000	15000000	chr11	60000000	65000000
414	379	327	327	421	627	408.689584107432	0.205918056343924	0.123627737164759	-1.66562990689942	0.0957871506102959		chr1	10000000	15000000	chr11	65000000	70000000
371	369	298	380	444	600	404.531524507293	0.37962789802814	0.10596069055282	-3.58272389550822	0.000340029956576571		chr1	10000000	15000000	chr11	70000000	75000000
388	384	285	326	437	570	391.593043218565	0.256339299303708	0.114396323554776	-2.24080015282104	0.0250390230561927		chr1	10000000	15000000	chr11	75000000	80000000
251	262	184	225	249	267	238.320098475588	0.0307289727249469	0.127272830601467	-0.241441732534175	0.809212771366878		chr1	10000000	15000000	chr11	80000000	85000000
311	298	215	229	277	354	277.268387192608	-0.00858756352891976	0.121718779190324	0.0705524947427538	0.943753919843863		chr1	10000000	15000000	chr11	85000000	90000000
309	293	221	242	278	375	282.876031086383	0.048795645883435	0.120515002515356	-0.404892709330669	0.685556377682691		chr1	10000000	15000000	chr11	90000000	95000000
298	244	187	203	255	348	251.914203396929	0.0684886613479425	0.139110007777664	-0.492334537551075	0.622482868311255		chr1	10000000	15000000	chr11	95000000	100000000
371	377	270	346	448	544	386.776436654591	0.322791161650293	0.108579017717349	-2.9728686852793	0.00295030643597946		chr1	10000000	15000000	chr12	0	5000000
311	302	191	244	311	356	281.963246191878	0.117569274233166	0.127990172749724	-0.918580479323717	0.358315046186317		chr1	10000000	15000000	chr12	10000000	15000000
395	402	378	364	402	530	409.319870916153	0.063219041414808	0.105277798441883	-0.600497373144703	0.548174811031496		chr1	10000000	15000000	chr12	100000000	105000000
553	524	447	483	542	650	529.84590946603	0.0670712791685556	0.0989149936710947	-0.678069892938338	0.497727378909548	0.825632089237302	chr1	10000000	15000000	chr12	105000000	110000000
562	594	573	557	695	788	624.845002301493	0.159646694395464	0.108851993685427	-1.4666400585811	0.142473996757952	0.531531149205129	chr1	10000000	15000000	chr12	110000000	115000000
478	521	551	581	637	620	566.951994842999	0.178640264525084	0.128511619801485	-1.39007091188357	0.164507345200475	0.562618606966879	chr1	10000000	15000000	chr12	115000000	120000000
538	553	468	493	547	812	561.371846292688	0.165520103677279	0.112186792679572	-1.47539741286693	0.14010573051764	0.529120868664152	chr1	10000000	15000000	chr12	120000000	125000000
398	442	427	462	449	466	442.804074078836	0.0599770528914501	0.121850311798307	-0.492219117097765	0.622564451399316		chr1	10000000	15000000	chr12	125000000	130000000
359	317	385	361	309	443	363.479337799694	-0.0103774196920529	0.138002608829936	0.0751972718489784	0.94005775495978		chr1	10000000	15000000	chr12	130000000	133275309
245	233	192	202	243	286	231.634815782584	0.0554804335365272	0.124810343363047	-0.444517914474013	0.656668179791943		chr1	10000000	15000000	chr12	15000000	20000000
270	246	177	177	220	299	228.217006256564	-0.0678972478321666	0.138325333151762	0.490851865563006	0.623531223550634		chr1	10000000	15000000	chr12	20000000	25000000
331	336	217	229	294	442	301.995588673708	0.0467786467257935	0.138706001787113	-0.337250343338349	0.735928189378761		chr1	10000000	15000000	chr12	25000000	30000000
234	227	159	195	282	258	223.67168013685	0.184845023309147	0.140203099244302	-1.31840896745839	0.187366780492839		chr1	10000000	15000000	chr12	30000000	35000000
118	84	67	92	101	131	97.6711886432065	0.201403448588472	0.199500063446328	-1.00954077462064	0.312715356953749		chr1	10000000	15000000	chr12	35000000	40000000
248	270	160	196	242	270	228.254650905237	0.00366936424798775	0.137425804510397	-0.0267006932290519	0.978698460213751		chr1	10000000	15000000	chr12	40000000	45000000
358	374	199	278	343	465	329.445360995043	0.157358632140912	0.141791594524524	-1.10978815541633	0.267090324507797		chr1	10000000	15000000	chr12	45000000	50000000
317	300	242	295	350	442	320.503926848402	0.267009048704105	0.111231508821383	-2.40048032732228	0.0163735708358887		chr1	10000000	15000000	chr12	5000000	10000000
344	379	301	346	427	602	393.312783909271	0.342672523331426	0.113036045708745	-3.03153318202916	0.00243315175635288		chr1	10000000	15000000	chr12	50000000	55000000
322	343	269	273	348	484	334.646075935846	0.160667558632567	0.117615689943141	-1.36603848270787	0.171926885054953		chr1	10000000	15000000	chr12	55000000	60000000
276	305	210	227	262	310	262.686760605811	-0.0496267441543992	0.12015229195204	0.413032022511965	0.679583152333588		chr1	10000000	15000000	chr12	60000000	65000000
336	312	247	278	336	444	321.23281535338	0.16627158086632	0.115240802899142	-1.44281866043436	0.149071561103883		chr1	10000000	15000000	chr12	65000000	70000000
245	220	208	212	203	276	226.631444181687	-0.0330995828964419	0.132599129128902	0.249621419943605	0.802880132157121		chr1	10000000	15000000	chr12	70000000	75000000
392	380	271	232	306	431	330.259458817929	-0.185734787224515	0.126774180092424	1.46508371885431	0.142898078082158		chr1	10000000	15000000	chr12	75000000	80000000
247	265	194	186	214	336	236.607064146499	-0.0209390606632928	0.138592812757009	0.151083308338685	0.879909999367275		chr1	10000000	15000000	chr12	80000000	85000000
293	325	288	219	272	386	294.347615877864	-0.133379592312537	0.124130661375119	1.07450964036571	0.282594326364177		chr1	10000000	15000000	chr12	85000000	90000000
397	342	300	282	364	517	361.666457509429	0.0764446515749707	0.123222961595069	-0.620376678059242	0.535009823148785		chr1	10000000	15000000	chr12	90000000	95000000
319	366	277	275	290	413	320.276518417788	-0.049237708808228	0.114830271667948	0.428786835501073	0.668078360049784		chr1	10000000	15000000	chr12	95000000	100000000
393	445	369	322	352	483	391.313772032821	-0.137157291218834	0.106424959961597	1.28876995836622	0.197478072986252		chr1	10000000	15000000	chr13	100000000	105000000
401	446	343	294	354	554	392.745322277382	-0.0721482091664527	0.122730595051843	0.587858383119353	0.556627352386963		chr1	10000000	15000000	chr13	105000000	110000000
402	433	454	470	508	626	480.778440899368	0.235853039656432	0.114389711038169	-2.06183788310938	0.0392231730390735		chr1	10000000	15000000	chr13	110000000	114364328
69	79	38	74	95	96	73.9965773797654	0.458557122596993	0.223577584113378	-2.0509977528179	0.0402671655862269		chr1	10000000	15000000	chr13	15000000	20000000
278	302	239	254	341	392	297.608161492489	0.195208426270057	0.114148381202581	-1.71012873081063	0.0872420709896112		chr1	10000000	15000000	chr13	20000000	25000000
313	247	207	286	341	344	287.902801803378	0.280182352316738	0.128141619639627	-2.18650547031242	0.0287786449127785		chr1	10000000	15000000	chr13	25000000	30000000
318	323	251	268	331	391	310.647843840559	0.0800609277507917	0.110215483004364	-0.726403637387517	0.467591362001964		chr1	10000000	15000000	chr13	30000000	35000000
290	254	190	209	272	333	254.56403154414	0.0774388643874785	0.13024791191265	-0.5945497570772	0.552144473111107		chr1	10000000	15000000	chr13	35000000	40000000
318	332	243	258	371	475	326.919174076693	0.225498007997058	0.122780776518941	-1.83659050211554	0.0662703705048278		chr1	10000000	15000000	chr13	40000000	45000000
340	351	290	283	401	483	353.292277616995	0.170167911775624	0.112704853364432	-1.50985433808591	0.131080596219108		chr1	10000000	15000000	chr13	45000000	50000000
247	264	195	235	269	319	252.532856277837	0.155134430087832	0.119909471761847	-1.29376293472417	0.195747319215837		chr1	10000000	15000000	chr13	50000000	55000000
195	173	126	148	134	252	168.547988513567	0.0346288390121858	0.174217274766056	-0.198768113315322	0.842444140148479		chr1	10000000	15000000	chr13	55000000	60000000
242	253	170	152	185	308	214.191533620904	-0.128135267290545	0.156489400633333	0.818811157637286	0.412894164056143		chr1	10000000	15000000	chr13	60000000	65000000
274	244	170	178	190	273	218.866338148971	-0.170566487351207	0.143442660049471	1.1890917757129	0.234403554350491		chr1	10000000	15000000	chr13	65000000	70000000
277	275	213	232	254	343	262.97489064338	0.0446008443628077	0.120679410713177	-0.369581224330074	0.711694542908991		chr1	10000000	15000000	chr13	70000000	75000000
330	365	249	251	280	436	313.580762247008	-0.0423334166433399	0.127509860846964	0.332001120243931	0.739888413109234		chr1	10000000	15000000	chr13	75000000	80000000
243	283	182	192	247	272	234.040479414704	-0.0573378873447785	0.130591128732808	0.439064183770806	0.660615030183377		chr1	10000000	15000000	chr13	80000000	85000000
243	235	178	193	180	316	221.142688809264	-0.00650760686377059	0.148466792548997	0.0438320701352995	0.965038263370896		chr1	10000000	15000000	chr13	85000000	90000000
316	262	238	221	213	400	271.322781994912	-0.0579649737518915	0.151180435291312	0.383415841078892	0.701411459663284		chr1	10000000	15000000	chr13	90000000	95000000
446	449	427	402	444	612	460.012351434563	0.0595750162270752	0.107184917143569	-0.555815293930558	0.578337129225627		chr1	10000000	15000000	chr13	95000000	100000000
477	519	481	468	499	751	527.415652845113	0.131608675421947	0.116179580280901	-1.13280384645685	0.257296635810918	0.665013450398191	chr1	10000000	15000000	chr14	100000000	105000000
143	128	168	168	142	180	156.04171438047	0.0845673946134187	0.180786400247737	-0.467775200443913	0.639945357072418		chr1	10000000	15000000	chr14	105000000	107043718
35	31	30	48	42	60	40.7251953658203	0.574558645890435	0.274683927954458	-2.0917082778345	0.0364646195701408		chr1	10000000	15000000	chr14	15000000	20000000
292	344	249	294	383	473	334.204272203878	0.303482116076395	0.113318069455479	-2.67814407300353	0.00740313670103392		chr1	10000000	15000000	chr14	20000000	25000000
209	217	152	149	228	259	199.261947054227	0.063545433550413	0.145014125410448	-0.438201681184878	0.661240089995575		chr1	10000000	15000000	chr14	25000000	30000000
306	293	206	269	276	424	291.158748450033	0.195591074757488	0.129620649419467	-1.50894996772106	0.131311569083499		chr1	10000000	15000000	chr14	30000000	35000000
296	328	224	250	261	359	283.324744979394	-0.0298088754913889	0.12075958951362	0.24684478981296	0.805028345552792		chr1	10000000	15000000	chr14	35000000	40000000
190	165	157	143	157	217	170.330358202709	-0.0640622145733575	0.149662314954403	0.428045059926242	0.668618314753553		chr1	10000000	15000000	chr14	40000000	45000000
256	240	150	203	216	293	223.234254486837	0.0779926258154979	0.14373159349685	-0.542626877765793	0.587386729305391		chr1	10000000	15000000	chr14	45000000	50000000
373	371	257	275	340	569	356.070224963325	0.154271587091633	0.141548510945058	-1.08988491692091	0.275763841516454		chr1	10000000	15000000	chr14	50000000	55000000
350	325	199	281	321	395	307.612274333915	0.130654580870406	0.130570379306955	-1.00064487492415	0.3169985267845		chr1	10000000	15000000	chr14	55000000	60000000
391	339	288	278	330	464	344.17905048117	-0.00507094053191035	0.118673891200244	0.0427300434882845	0.965916730194352		chr1	10000000	15000000	chr14	60000000	65000000
374	388	287	341	434	488	381.186999561428	0.200008063370153	0.104265371549915	-1.91825972896864	0.0550780860173868		chr1	10000000	15000000	chr14	65000000	70000000
404	409	350	366	489	556	424.738386517833	0.203248078527632	0.10236422960813	-1.98553810550527	0.0470846349455428		chr1	10000000	15000000	chr14	70000000	75000000
411	451	346	379	469	481	420.417527876859	0.0741802902994692	0.102218147640403	-0.725705679586667	0.468019219245969		chr1	10000000	15000000	chr14	75000000	80000000
327	342	262	254	254	371	299.195857092838	-0.1541531543246	0.118077326033286	1.30552714482325	0.191713410194919		chr1	10000000	15000000	chr14	80000000	85000000
384	411	355	350	343	492	386.909554528444	-0.03094209181134	0.109214376339504	0.283315190256212	0.776935233980539		chr1	10000000	15000000	chr14	85000000	90000000
518	493	459	509	585	627	530.275205874414	0.159749269282499	0.10257344763428	-1.55741347265695	0.119372349474749	0.50236642732282	chr1	10000000	15000000	chr14	90000000	95000000
469	463	380	506	460	581	474.950882421156	0.178315917704847	0.109329983654083	-1.63098824078336	0.10289280079135		chr1	10000000	15000000	chr14	95000000	100000000
213	227	225	209	239	249	227.281084048261	-0.00220519616795629	0.133186407583708	0.0165572163703741	0.986789856265544		chr1	10000000	15000000	chr15	100000000	101991189
5	17	13	16	16	15	13.7331052697495	0.366101028819664	0.454567509866523	-0.805383184836867	0.420598592105892		chr1	10000000	15000000	chr15	15000000	20000000
153	166	111	167	191	194	162.474973341477	0.304900152535151	0.152966509206508	-1.99324776460401	0.0462343231525894		chr1	10000000	15000000	chr15	20000000	25000000
224	243	185	253	344	318	259.061232498585	0.426404969147751	0.126565296223998	-3.36905124761129	0.000754274032863608		chr1	10000000	15000000	chr15	25000000	30000000
264	263	204	261	350	344	278.54185933796	0.320883832639228	0.119963402214845	-2.6748477178444	0.00747632012440393		chr1	10000000	15000000	chr15	30000000	35000000
337	302	230	272	285	455	308.638018930614	0.142242767042503	0.131205545599051	-1.08412160776481	0.278310883472239		chr1	10000000	15000000	chr15	35000000	40000000
353	391	320	335	400	600	393.547707971382	0.241226657311299	0.117699282704608	-2.04951680051194	0.0404116067277765		chr1	10000000	15000000	chr15	40000000	45000000
292	277	227	258	337	345	287.194159554347	0.172995578696813	0.116655190996516	-1.48296511470269	0.138083679584956		chr1	10000000	15000000	chr15	45000000	50000000
295	292	199	277	312	383	289.508963148596	0.242817539287959	0.119199639363889	-2.03706605643909	0.0416434228598256		chr1	10000000	15000000	chr15	50000000	55000000
352	367	267	301	365	495	352.573303561841	0.160640551413687	0.112979242763104	-1.42185898475634	0.155067192061011		chr1	10000000	15000000	chr15	55000000	60000000
356	403	321	286	396	536	377.210512228571	0.0872732819122303	0.118781591304463	-0.734737436616164	0.462499415953125		chr1	10000000	15000000	chr15	60000000	65000000
379	425	312	343	405	599	403.807008133627	0.190981477602396	0.115908224426175	-1.64769565359045	0.099415140405362		chr1	10000000	15000000	chr15	65000000	70000000
428	375	327	346	418	611	411.228086804767	0.19813844447734	0.118622538253152	-1.67032713508872	0.0948546572983992		chr1	10000000	15000000	chr15	70000000	75000000
445	462	399	396	508	643	470.163989820824	0.163631589850554	0.10381172692327	-1.57623415677786	0.114971849472475		chr1	10000000	15000000	chr15	75000000	80000000
425	432	335	340	399	505	402.150124574255	-0.00988299673872715	0.102143352132132	0.0967561425431047	0.922920053633579		chr1	10000000	15000000	chr15	80000000	85000000
364	389	404	394	430	537	418.431578542517	0.154411877195627	0.113256810909408	-1.36337829006273	0.172763319570796		chr1	10000000	15000000	chr15	85000000	90000000
425	441	392	440	444	519	442.780820795076	0.0923481925545098	0.103684567587732	-0.890664779754907	0.373109034994494		chr1	10000000	15000000	chr15	90000000	95000000
422	432	412	344	396	537	421.193412783067	-0.0703888381543689	0.108291750609037	0.649992614936037	0.515696991966248		chr1	10000000	15000000	chr15	95000000	100000000
329	346	256	316	337	664	365.328440795419	0.402666825009373	0.248435783072682	-1.62080848430586	0.105058718358747		chr1	10000000	15000000	chr16	0	5000000
331	341	246	318	427	428	344.979332907819	0.290147952479844	0.112404716546756	-2.58127916153014	0.00984349475842983		chr1	10000000	15000000	chr16	10000000	15000000
279	264	196	238	333	376	276.96313956047	0.286140432103262	0.123509477600461	-2.31674878448514	0.0205174204080735		chr1	10000000	15000000	chr16	15000000	20000000
329	325	218	312	386	414	326.970210182408	0.290509676738242	0.116555634503839	-2.49245502351645	0.0126863396645642		chr1	10000000	15000000	chr16	20000000	25000000
311	298	244	291	384	418	321.022006170988	0.287206487032974	0.111090652170345	-2.58533442213099	0.00972845868334458		chr1	10000000	15000000	chr16	25000000	30000000
240	243	194	255	297	314	255.557753046598	0.291958566436898	0.120273147717976	-2.42746258808741	0.0152048549477007		chr1	10000000	15000000	chr16	30000000	35000000
59	34	36	61	65	74	54.4602664177799	0.567565151208252	0.254203835300328	-2.23271671152288	0.0255676317073323		chr1	10000000	15000000	chr16	35000000	40000000
325	301	262	366	451	372	345.963852025825	0.367273674066185	0.127691147711562	-2.8762657447156	0.00402410764470414		chr1	10000000	15000000	chr16	45000000	50000000
252	267	191	294	353	335	280.196688783067	0.412362582101751	0.123357413505738	-3.34282772621987	0.000829293661659453		chr1	10000000	15000000	chr16	5000000	10000000
371	381	312	375	483	448	393.242646590776	0.233849863779306	0.109499808156335	-2.1356189359294	0.0327104866908913		chr1	10000000	15000000	chr16	50000000	55000000
310	376	269	350	425	502	367.558652927045	0.350576151170571	0.107021608966912	-3.2757510801296	0.00105381396415788		chr1	10000000	15000000	chr16	55000000	60000000
262	232	197	267	260	330	256.485440707259	0.246261186124246	0.125469410631989	-1.96271891996486	0.0496788434549574		chr1	10000000	15000000	chr16	60000000	65000000
418	422	354	383	376	640	426.38188071261	0.144684835589152	0.123276328582901	-1.17366275628377	0.240530133626093		chr1	10000000	15000000	chr16	65000000	70000000
391	418	338	444	497	591	442.718042404275	0.349504448428969	0.0981425534965179	-3.56119171528759	0.000369175393384086		chr1	10000000	15000000	chr16	70000000	75000000
331	391	260	347	407	440	359.440234264406	0.22264034986725	0.110386757457853	-2.01691176545572	0.0437047220413324		chr1	10000000	15000000	chr16	75000000	80000000
456	465	447	465	523	621	494.109060616587	0.159563913633672	0.10248113412016	-1.55700768735231	0.119468660276028		chr1	10000000	15000000	chr16	80000000	85000000
342	337	287	322	370	620	372.360828365923	0.349456812199286	0.130964141738645	-2.66833965053327	0.00762271548087974		chr1	10000000	15000000	chr16	85000000	90000000
10	14	8	9	7	20	11.0239654618923	0.0855563671451261	0.486256972929034	-0.17594887458326	0.860334107886182		chr1	10000000	15000000	chr16	90000000	90338345
348	319	296	314	420	564	371.047483835576	0.343062896608134	0.118139727449808	-2.90387411596057	0.00368576323253845		chr1	10000000	15000000	chr17	0	5000000
304	315	223	295	370	362	309.14738010866	0.227969238584552	0.117246932116942	-1.94435141686415	0.0518530882310477		chr1	10000000	15000000	chr17	10000000	15000000
306	306	242	273	347	499	322.962984804416	0.3061534490696	0.122899951610503	-2.49107867869523	0.012735591400887		chr1	10000000	15000000	chr17	15000000	20000000
114	121	104	145	182	154	136.428866399837	0.44615715664515	0.170467840269919	-2.61725118320678	0.00886410862739226		chr1	10000000	15000000	chr17	20000000	25000000
231	211	160	214	267	351	235.033366302298	0.391885560365669	0.132683334358236	-2.95354018845807	0.00314151700846929		chr1	10000000	15000000	chr17	25000000	30000000
318	323	259	349	374	512	351.50578897302	0.383779713867009	0.108783461058874	-3.52792336382189	0.000418833397167746		chr1	10000000	15000000	chr17	30000000	35000000
308	335	235	310	387	555	347.890532698615	0.432307892683186	0.121814071185122	-3.54891588859389	0.000386820619187055		chr1	10000000	15000000	chr17	35000000	40000000
384	348	270	336	370	667	386.940650837066	0.363765236678666	0.142267660984398	-2.55690741073306	0.01056073228979		chr1	10000000	15000000	chr17	40000000	45000000
332	317	243	268	362	586	342.823410200792	0.352600134737915	0.143513787583132	-2.45690773462213	0.0140138673442741		chr1	10000000	15000000	chr17	45000000	50000000
355	324	267	373	476	500	378.781756856046	0.445150554795262	0.107179168726002	-4.15333091389489	3.27670355514102e-05		chr1	10000000	15000000	chr17	5000000	10000000
270	243	263	283	315	368	289.530492927369	0.240483144913603	0.121834663629721	-1.97384831007108	0.0483989937507		chr1	10000000	15000000	chr17	50000000	55000000
365	458	317	379	433	501	405.337147218596	0.140414773335704	0.106363279703587	-1.32014332133243	0.186787171234666		chr1	10000000	15000000	chr17	55000000	60000000
369	393	297	273	368	561	369.624189897484	0.0925904223113383	0.130484809338915	-0.709587750332288	0.477959818088391		chr1	10000000	15000000	chr17	60000000	65000000
421	464	325	332	419	576	416.291038447604	0.0559368659065507	0.113632756544206	-0.492260045498324	0.622535521288285		chr1	10000000	15000000	chr17	65000000	70000000
431	422	375	404	464	565	440.390895793972	0.149702191805406	0.0992723990939791	-1.50799409676486	0.131556037880408		chr1	10000000	15000000	chr17	70000000	75000000
445	508	397	408	544	694	492.301107604498	0.205285779319437	0.108357733485301	-1.89451894863863	0.0581561616674189		chr1	10000000	15000000	chr17	75000000	80000000
259	234	185	173	231	398	240.962929607109	0.145007225962021	0.162478619315199	-0.892469585064081	0.372141288079018		chr1	10000000	15000000	chr17	80000000	83257441
305	298	210	244	291	375	283.395610178641	0.0929903646114032	0.121015979920887	-0.76841392907114	0.442241307673912		chr1	10000000	15000000	chr18	0	5000000
308	269	177	279	344	386	289.82257167271	0.35989586722983	0.130575031481966	-2.75623802763192	0.00584704297620111		chr1	10000000	15000000	chr18	10000000	15000000
15	20	15	17	33	26	20.7314055031787	0.533534960783848	0.370606275504835	-1.43962743225833	0.149972834186089		chr1	10000000	15000000	chr18	15000000	20000000
281	308	210	229	298	385	280.733359997046	0.117056618596675	0.123735243098399	-0.946024880749516	0.344135895986145		chr1	10000000	15000000	chr18	20000000	25000000
246	226	184	191	248	343	235.872684550374	0.171675171931255	0.135300673095841	-1.26884196510721	0.204497434459912		chr1	10000000	15000000	chr18	25000000	30000000
198	214	158	179	213	285	205.02198552807	0.174264990207279	0.135639319316544	-1.28476750757347	0.198873539908671		chr1	10000000	15000000	chr18	30000000	35000000
245	247	217	252	273	342	260.855450493714	0.218880540703956	0.118469405877555	-1.8475701729287	0.0646645479206417		chr1	10000000	15000000	chr18	35000000	40000000
239	255	183	206	226	296	231.764603209051	0.0367519482946663	0.127100039546783	-0.289157646415511	0.772460741282758		chr1	10000000	15000000	chr18	40000000	45000000
356	361	288	374	437	505	383.315909422724	0.321291225854858	0.101339238964551	-3.17045232565097	0.00152201806232878		chr1	10000000	15000000	chr18	45000000	50000000
311	334	224	290	348	409	315.512642429704	0.204335595579057	0.113906545363542	-1.79388809419954	0.0728310321350632		chr1	10000000	15000000	chr18	5000000	10000000
275	250	204	269	278	320	264.705236575736	0.188831212538682	0.122065298976416	-1.54696882834134	0.121870762425737		chr1	10000000	15000000	chr18	50000000	55000000
397	402	291	315	423	505	383.576282977766	0.117085151531291	0.109565964934111	-1.06862702849103	0.285237764444655		chr1	10000000	15000000	chr18	55000000	60000000
275	313	237	232	281	380	282.814742644814	0.0376185964260181	0.119701909794113	-0.314268974410869	0.753316760184456		chr1	10000000	15000000	chr18	60000000	65000000
279	292	169	205	243	312	246.268589862805	-0.0243300598314688	0.13894718122534	0.175102939238552	0.860998748775312		chr1	10000000	15000000	chr18	65000000	70000000
289	317	276	250	287	356	294.258642805578	-0.0562835135676451	0.113224525559945	0.497096484081504	0.619121013882474		chr1	10000000	15000000	chr18	70000000	75000000
344	409	348	385	411	505	398.256473131371	0.170315040837081	0.105730603419315	-1.61083958030233	0.107214691756928		chr1	10000000	15000000	chr18	75000000	80000000
30	29	18	17	31	35	26.1125530055272	0.0334339134772675	0.331708861429273	-0.100792946360272	0.919714826314748		chr1	10000000	15000000	chr18	80000000	80373285
373	377	282	283	365	669	381.412207923789	0.247514377289193	0.262306739050083	-0.943606627056327	0.345370704467326		chr1	10000000	15000000	chr19	0	5000000
391	347	317	333	399	602	392.019707767348	0.249889358734232	0.121831811814224	-2.05110106312198	0.0402571058199446		chr1	10000000	15000000	chr19	10000000	15000000
328	351	267	338	405	575	370.874475112495	0.398991547433517	0.113783213207939	-3.50659412917405	0.000453880871939948		chr1	10000000	15000000	chr19	15000000	20000000
212	207	160	202	257	238	211.563560312049	0.208368673275037	0.137172818549961	-1.51902305046787	0.128756694011261		chr1	10000000	15000000	chr19	20000000	25000000
121	103	99	138	188	161	134.418712356164	0.528319629081624	0.173663135536865	-3.04220943292523	0.00234848432245007		chr1	10000000	15000000	chr19	25000000	30000000
290	292	218	369	426	426	334.415507309548	0.552876872851491	0.11391618308172	-4.8533654999209	1.21383676746685e-06		chr1	10000000	15000000	chr19	30000000	35000000
395	319	230	337	425	483	359.911186292449	0.335178055838799	0.125277746319562	-2.67547960979293	0.0074622412296834		chr1	10000000	15000000	chr19	35000000	40000000
380	367	269	361	449	582	394.815560412699	0.380590559887127	0.110637000652687	-3.4399934709174	0.000581728220001088		chr1	10000000	15000000	chr19	40000000	45000000
413	426	314	372	424	716	434.899909951038	0.303595642146886	0.131065239390107	-2.31637040881033	0.0205380530017304		chr1	10000000	15000000	chr19	45000000	50000000
339	356	291	366	527	550	399.795432525738	0.475926057685453	0.108069247024009	-4.40389908129665	1.06322418183758e-05		chr1	10000000	15000000	chr19	5000000	10000000
322	297	258	339	494	406	350.734260680284	0.436407944748588	0.127079524629241	-3.43413265057312	0.000594453209600532		chr1	10000000	15000000	chr19	50000000	55000000
230	235	180	226	329	343	253.757764600736	0.406245323101164	0.126255606073941	-3.2176418595088	0.00129249094067506		chr1	10000000	15000000	chr19	55000000	58617616
370	406	408	392	424	488	414.635041158317	0.0655925827797211	0.112137582392951	-0.584929524785653	0.558595105181313		chr1	10000000	15000000	chr2	0	5000000
398	335	318	300	299	496	354.050154160217	-0.0261054192371148	0.129499788393136	0.201586578333733	0.84023993875872		chr1	10000000	15000000	chr2	10000000	15000000
238	268	182	205	269	376	251.48143009112	0.226068520502613	0.135209422919699	-1.67198791046446	0.0945267060427428		chr1	10000000	15000000	chr2	100000000	105000000
260	244	188	222	281	339	252.468787237902	0.211513650267041	0.123792570072374	-1.70861345025297	0.0875225755424619		chr1	10000000	15000000	chr2	105000000	110000000
256	251	185	234	242	337	247.967216026206	0.163879705414257	0.126976127673542	-1.29063398307117	0.196830626330241		chr1	10000000	15000000	chr2	110000000	115000000
219	192	159	203	226	296	213.410769658163	0.275434218042827	0.134311212853208	-2.05071648294811	0.0402945648405381		chr1	10000000	15000000	chr2	115000000	120000000
243	238	164	207	296	341	244.016248644832	0.316304684208241	0.13326901074869	-2.37343012026035	0.0176237275274527		chr1	10000000	15000000	chr2	120000000	125000000
266	230	201	220	310	359	260.90250207861	0.273243996641543	0.127391559916835	-2.14491444189807	0.0319596883295024		chr1	10000000	15000000	chr2	125000000	130000000
291	261	186	255	313	345	272.156583337004	0.24453047791373	0.125138332059043	-1.95408132656231	0.0506916000779057		chr1	10000000	15000000	chr2	130000000	135000000
211	193	158	210	200	286	207.748842364542	0.239739091060721	0.138745522017519	-1.72790507091429	0.0840052450531671		chr1	10000000	15000000	chr2	135000000	140000000
291	274	231	198	244	317	256.84676418145	-0.1454200876271	0.122706699846999	1.1851030775697	0.23597669442		chr1	10000000	15000000	chr2	140000000	145000000
286	254	240	200	233	359	259.07695323757	-0.0660976385620934	0.1352606616099	0.48866860309114	0.62507633533124		chr1	10000000	15000000	chr2	145000000	150000000
333	377	303	319	336	442	349.20481306522	0.0441325622642143	0.107553347444218	-0.410331833577782	0.681562543164663		chr1	10000000	15000000	chr2	15000000	20000000
298	250	193	251	244	278	251.516762473198	0.00687365423613905	0.135383012768717	-0.0507719107114402	0.959507274004355		chr1	10000000	15000000	chr2	150000000	155000000
291	281	240	225	251	329	267.618369173142	-0.0860319768081987	0.118197181349691	0.727868260696246	0.466694233936905		chr1	10000000	15000000	chr2	155000000	160000000
310	282	220	220	245	337	266.239908351292	-0.0902168407636331	0.124523214210505	0.724498169563171	0.468759950518642		chr1	10000000	15000000	chr2	160000000	165000000
337	349	284	267	313	374	318.674813911424	-0.0942642287138824	0.107687139095855	0.875352706974371	0.381382023928985		chr1	10000000	15000000	chr2	165000000	170000000
411	448	362	344	372	514	405.166964659138	-0.0640039923796712	0.104622073662139	0.611763752517106	0.540694075007799		chr1	10000000	15000000	chr2	170000000	175000000
341	355	279	306	325	387	330.488275432744	-0.00229576957217796	0.107569843916307	0.021342129806976	0.982972736756945		chr1	10000000	15000000	chr2	175000000	180000000
344	357	263	252	224	376	299.953575249326	-0.249757190499404	0.130380215189053	1.91560652156658	0.0554151988388088		chr1	10000000	15000000	chr2	180000000	185000000
350	380	270	224	237	396	305.506694310802	-0.302150508883336	0.13179883133867	2.29251280769654	0.0218760693465565		chr1	10000000	15000000	chr2	185000000	190000000
355	269	255	216	247	352	279.957338037754	-0.18994431019713	0.134168155980379	1.4157182739018	0.156858005875233		chr1	10000000	15000000	chr2	190000000	195000000
350	347	287	257	250	407	313.506045475224	-0.184944167460604	0.124284050133352	1.48807644474223	0.136730734690999		chr1	10000000	15000000	chr2	195000000	200000000
357	399	307	313	354	443	359.301882124265	-0.00742753875806966	0.104561847778162	0.0710348842899937	0.943369991956585		chr1	10000000	15000000	chr2	20000000	25000000
477	486	421	348	414	634	457.694461569014	-0.0765354407620607	0.117671462437226	0.650416330152183	0.515423331740598		chr1	10000000	15000000	chr2	200000000	205000000
389	416	368	287	351	494	380.648183833155	-0.136589539228182	0.113167029350121	1.20697291439537	0.227442575188674		chr1	10000000	15000000	chr2	205000000	210000000
355	381	290	272	260	372	319.821079684501	-0.250578981572299	0.115246686914511	2.1742836022538	0.0296838431220239		chr1	10000000	15000000	chr2	210000000	215000000
520	563	523	430	458	766	537.63945659011	-0.0519554812780564	0.128983808535633	0.40280622713744	0.687090779770457	0.907367382080219	chr1	10000000	15000000	chr2	215000000	220000000
541	546	511	388	436	632	505.786499163607	-0.219934831775861	0.111321751116732	1.97566809333817	0.0481923808993384	0.375331322194388	chr1	10000000	15000000	chr2	220000000	225000000
461	474	432	338	391	548	437.608586435551	-0.181553591699118	0.108201505029899	1.67792113103187	0.0933624967530631		chr1	10000000	15000000	chr2	225000000	230000000
628	665	658	561	592	921	665.701967311307	-0.00430285305656293	0.129200457293655	0.0333036983513388	0.973432404539451	0.994028897482462	chr1	10000000	15000000	chr2	230000000	235000000
635	698	738	581	670	842	692.861100585392	-0.0721544189686285	0.126266074054467	0.571447393996771	0.567696410289193	0.855610730105155	chr1	10000000	15000000	chr2	235000000	240000000
294	325	354	278	322	447	335.076532276853	0.0133213767942766	0.130961472325831	-0.101719815436506	0.918979073284016		chr1	10000000	15000000	chr2	240000000	242193529
448	453	444	418	460	670	477.999439620025	0.115809184262316	0.11395830383624	-1.01624173371987	0.309514287319019		chr1	10000000	15000000	chr2	25000000	30000000
328	365	285	310	342	428	340.356060498989	0.0739216746735866	0.106401100783988	-0.694745393881402	0.487214874692725		chr1	10000000	15000000	chr2	30000000	35000000
296	336	275	260	308	429	313.743882199568	0.0562375135617313	0.116764451605661	-0.481632147356437	0.630067285086003		chr1	10000000	15000000	chr2	35000000	40000000
325	340	282	264	332	425	324.583431665446	0.030746216320584	0.11118597166177	-0.27652963643754	0.782141300137793		chr1	10000000	15000000	chr2	40000000	45000000
292	333	264	272	342	424	317.630754034792	0.148064413556866	0.111732480645666	-1.32516894551387	0.18511512281425		chr1	10000000	15000000	chr2	45000000	50000000
412	449	410	379	390	533	426.941209716335	-0.0418242348972422	0.107118412960787	0.390448604877602	0.696204852670988		chr1	10000000	15000000	chr2	5000000	10000000
296	271	213	244	284	369	276.271794656098	0.129724436668852	0.120257365132147	-1.07872342393584	0.280711040331551		chr1	10000000	15000000	chr2	50000000	55000000
233	214	171	168	240	312	219.352987590296	0.138312491155974	0.141180635211272	-0.979684578901307	0.327241840560735		chr1	10000000	15000000	chr2	55000000	60000000
266	327	231	283	312	438	305.241285420395	0.253182118553073	0.11973182290256	-2.11457666320772	0.034466044391833		chr1	10000000	15000000	chr2	60000000	65000000
347	377	279	284	348	504	350.89084958652	0.0991109250019988	0.118535938571141	-0.836125534556901	0.403084284761245		chr1	10000000	15000000	chr2	65000000	70000000
332	369	269	311	413	463	355.246978358629	0.221479736404598	0.10810185640913	-2.04880604053986	0.0404810848720207		chr1	10000000	15000000	chr2	70000000	75000000
211	183	130	174	209	279	194.462260786031	0.266023024238145	0.148581386362117	-1.79041958586793	0.0733864840079193		chr1	10000000	15000000	chr2	75000000	80000000
201	170	121	134	201	219	171.760655758468	0.101125460313534	0.160656886089292	-0.629449896454048	0.529054560608556		chr1	10000000	15000000	chr2	80000000	85000000
191	216	170	219	280	306	227.956836396262	0.410858237772672	0.126765495767682	-3.24108887268216	0.00119074054866331		chr1	10000000	15000000	chr2	85000000	90000000
91	75	60	74	94	91	80.3331244189088	0.135304081544328	0.206979993834145	-0.653706085491278	0.513301181846604		chr1	10000000	15000000	chr2	90000000	95000000
286	273	253	266	367	375	301.189665710055	0.238378318763209	0.116877172853125	-2.03956267031519	0.0413939032801168		chr1	10000000	15000000	chr2	95000000	100000000
330	347	269	321	507	555	381.583172169633	0.46902305428338	0.118197064701345	-3.96814468674401	7.2434353904148e-05		chr1	10000000	15000000	chr20	0	5000000
302	270	217	258	319	387	288.754075145535	0.217319110946243	0.11799863773962	-1.8417086426522	0.0655177793324508		chr1	10000000	15000000	chr20	10000000	15000000
260	296	208	264	351	354	285.972690263869	0.279363771798615	0.119224468986668	-2.34317480440911	0.0191204224076908		chr1	10000000	15000000	chr20	15000000	20000000
243	250	211	283	394	341	285.337745228234	0.468987695018949	0.126975925015008	-3.69351666438749	0.000221174008941379		chr1	10000000	15000000	chr20	20000000	25000000
117	106	84	120	171	164	125.585800303356	0.501456246010198	0.172887881979992	-2.90047075750649	0.00372602602614961		chr1	10000000	15000000	chr20	25000000	30000000
272	305	233	338	371	510	333.293267102054	0.516129528842653	0.112187331068462	-4.60060439915168	4.21266818560525e-06		chr1	10000000	15000000	chr20	30000000	35000000
345	375	250	328	410	559	370.845936709302	0.344415894831304	0.11767290049552	-2.92689220186611	0.00342367525334932		chr1	10000000	15000000	chr20	35000000	40000000
298	296	210	322	413	422	323.222538741829	0.46351443646924	0.11524207270443	-4.0220938897728	5.76830542368917e-05		chr1	10000000	15000000	chr20	40000000	45000000
377	373	288	347	466	519	390.214873281307	0.288924482977077	0.105668274540469	-2.73425949494825	0.00625207506222685		chr1	10000000	15000000	chr20	45000000	50000000
350	309	224	279	352	397	314.859453586323	0.154235143487824	0.120009758141088	-1.28518835365454	0.198726472407246		chr1	10000000	15000000	chr20	5000000	10000000
312	319	236	269	389	417	319.453406944488	0.239187093450165	0.116519391108091	-2.05276642089796	0.0400952366789215		chr1	10000000	15000000	chr20	50000000	55000000
290	339	237	315	430	392	331.101032602567	0.333555997652961	0.120085658234025	-2.77765057508302	0.00547534643480139		chr1	10000000	15000000	chr20	55000000	60000000
281	283	226	334	331	439	312.737951691275	0.415930361959684	0.113464107327675	-3.66574392339344	0.000246620613928926		chr1	10000000	15000000	chr20	60000000	64444167
89	105	68	111	133	150	107.899662621717	0.525655198662577	0.18035747719442	-2.91451847098048	0.0035623772724044		chr1	10000000	15000000	chr21	10000000	15000000
200	198	132	175	194	246	188.522495175587	0.150659548709034	0.143618885826412	-1.04902323842793	0.294167423129515		chr1	10000000	15000000	chr21	15000000	20000000
160	172	131	116	146	198	151.947012599819	-0.0868926389887552	0.156016207536738	0.556946232450204	0.577564165632684		chr1	10000000	15000000	chr21	20000000	25000000
286	275	190	216	269	389	265.886962888351	0.141294344275019	0.135559052254553	-1.04230843993876	0.297268700618123		chr1	10000000	15000000	chr21	25000000	30000000
302	283	186	270	341	401	292.671365083894	0.327430384777279	0.125495422184951	-2.6091022212326	0.00907801199699423		chr1	10000000	15000000	chr21	30000000	35000000
342	332	217	287	390	421	326.899352112377	0.237661771359642	0.122022873006134	-1.94768214765518	0.0514530075246088		chr1	10000000	15000000	chr21	35000000	40000000
249	253	209	250	361	406	283.86297744461	0.439200570562531	0.120535773254434	-3.64373628429329	0.000268708742474821		chr1	10000000	15000000	chr21	40000000	45000000
132	123	83	102	122	216	126.390429278818	0.293796369622326	0.195584689770252	-1.50214400711753	0.133059921754916		chr1	10000000	15000000	chr21	45000000	46709983
129	148	101	141	171	193	145.458895861672	0.35331932105881	0.156687236578285	-2.25493364216863	0.0241374942673736		chr1	10000000	15000000	chr21	5000000	10000000
91	89	76	134	126	113	105.288425737946	0.497264017244788	0.198233073982542	-2.50848159318047	0.0121251285210838		chr1	10000000	15000000	chr22	10000000	15000000
200	205	155	181	257	253	206.440696588127	0.236482694933912	0.137070028427771	-1.72526917551876	0.084478974269859		chr1	10000000	15000000	chr22	15000000	20000000
275	293	219	302	342	445	308.548970351636	0.397803615130956	0.112512044890064	-3.53565358730837	0.000406767713665592		chr1	10000000	15000000	chr22	20000000	25000000
298	354	235	310	436	466	344.77614821365	0.382948924069387	0.116426756918569	-3.28918312426437	0.00100478626280874		chr1	10000000	15000000	chr22	25000000	30000000
335	326	263	333	409	443	348.548497140186	0.292265111294824	0.106286612094974	-2.74978292688137	0.00596347558461818		chr1	10000000	15000000	chr22	30000000	35000000
358	359	276	357	400	590	383.661607856757	0.361836035651588	0.114131956201432	-3.17033062162696	0.0015226557604125		chr1	10000000	15000000	chr22	35000000	40000000
363	393	282	359	416	574	391.726676163828	0.304103183449173	0.109758556888803	-2.77065581098393	0.00559435274169221		chr1	10000000	15000000	chr22	40000000	45000000
279	329	227	327	439	424	334.0325555799	0.449855998930584	0.11679991180905	-3.85150974827816	0.000117391856137079		chr1	10000000	15000000	chr22	45000000	50000000
61	57	47	55	67	99	63.2030967143326	0.340103999647258	0.228478346144026	-1.48856119359717	0.136602956850173		chr1	10000000	15000000	chr22	50000000	50818468
345	375	360	336	241	449	350.498487485555	-0.152120984338519	0.146937683417157	1.03527550455962	0.300540266059454		chr1	10000000	15000000	chr3	0	5000000
609	596	625	664	651	784	655.394537216284	0.126314808179882	0.121080006738098	-1.04323423480729	0.296839821413362	0.7005511322149	chr1	10000000	15000000	chr3	10000000	15000000
287	277	202	191	244	324	250.746761071659	-0.088302156100545	0.129680929313931	0.680918594335358	0.495923001707102		chr1	10000000	15000000	chr3	100000000	105000000
321	301	186	237	244	332	266.859760735254	-0.0510269771556309	0.137485380877651	0.371144748844535	0.710529722679612		chr1	10000000	15000000	chr3	105000000	110000000
305	314	223	271	314	416	303.021480040413	0.178943544215888	0.116554064561519	-1.53528360327099	0.12471417998114		chr1	10000000	15000000	chr3	110000000	115000000
263	231	193	215	252	295	239.65587734897	0.0810126528662369	0.125680529163904	-0.644591914158682	0.519191676194748		chr1	10000000	15000000	chr3	115000000	120000000
308	362	268	306	377	502	348.658905912355	0.260526474930233	0.112948297124216	-2.30659940489158	0.0210771627589077		chr1	10000000	15000000	chr3	120000000	125000000
404	379	321	388	476	600	422.666050874713	0.331150752368366	0.103762014740533	-3.19144489625073	0.00141563111318689		chr1	10000000	15000000	chr3	125000000	130000000
329	327	277	278	306	391	315.886645228666	-0.00823586184439591	0.109452521619916	0.0752459762690138	0.940019004241676		chr1	10000000	15000000	chr3	130000000	135000000
316	346	263	303	338	375	321.779298182445	0.0726903339335341	0.10912299505973	-0.666132137353322	0.505326644579684		chr1	10000000	15000000	chr3	135000000	140000000
354	294	268	298	324	415	323.159496880445	0.107019368630888	0.115817894550169	-0.924031377418368	0.355469979416578		chr1	10000000	15000000	chr3	140000000	145000000
319	269	220	204	216	363	261.543216055634	-0.128115846101983	0.143582079133844	0.892282984581641	0.372241272142092		chr1	10000000	15000000	chr3	145000000	150000000
413	424	369	341	363	499	398.929142127431	-0.0792484603469035	0.104836795305372	0.755922194264584	0.449695846277706		chr1	10000000	15000000	chr3	15000000	20000000
388	386	320	290	321	438	354.384699613898	-0.135332371913799	0.107863333596235	1.25466520829394	0.209600320794311		chr1	10000000	15000000	chr3	150000000	155000000
397	396	337	324	322	465	371.086496412052	-0.0982625765886404	0.109689652855866	0.895823571597576	0.370346998528624		chr1	10000000	15000000	chr3	155000000	160000000
270	319	244	197	234	328	262.692486009652	-0.212326010088369	0.125394861622803	1.69325925592598	0.0904061299078078		chr1	10000000	15000000	chr3	160000000	165000000
306	308	259	210	213	340	270.459205343708	-0.27411662269928	0.128163930835966	2.13879693694879	0.032452117654953		chr1	10000000	15000000	chr3	165000000	170000000
457	443	349	310	319	565	401.460970815454	-0.150833061208353	0.13100504325923	1.15135308882642	0.249587004685058		chr1	10000000	15000000	chr3	170000000	175000000
457	494	371	315	331	499	407.366546506336	-0.282602879657925	0.111640541331747	2.53136429012963	0.0113619775621239		chr1	10000000	15000000	chr3	175000000	180000000
465	484	425	411	355	592	452.619809219101	-0.0942731368006598	0.121981629698072	0.772847001913353	0.439612933040412		chr1	10000000	15000000	chr3	180000000	185000000
577	584	492	486	460	677	542.810976778211	-0.0989360186353595	0.109812143504396	0.900956993261853	0.36761118644722	0.748802591197642	chr1	10000000	15000000	chr3	185000000	190000000
451	534	468	409	386	597	471.821494148099	-0.14129283370892	0.118449909856269	1.19284880740196	0.232928591243927		chr1	10000000	15000000	chr3	190000000	195000000
400	406	426	332	333	596	411.89274857948	-0.0662995416904801	0.139451887138587	0.475429505120943	0.634480868406516		chr1	10000000	15000000	chr3	195000000	198295559
307	301	281	244	246	389	292.442739627825	-0.0995201363158872	0.126524395907206	0.786568753024326	0.4315343569496		chr1	10000000	15000000	chr3	20000000	25000000
325	331	292	282	274	428	319.455609200504	-0.025094241869664	0.120818567088915	0.207701866313281	0.8354617603514		chr1	10000000	15000000	chr3	25000000	30000000
402	422	354	353	377	510	400.033775721593	0.000219289490029662	0.103488605032952	-0.00211897232511577	0.998309305962237		chr1	10000000	15000000	chr3	30000000	35000000
353	359	306	318	366	459	357.316009448588	0.0937212641345968	0.104353867283782	-0.898110118714907	0.369126844974605		chr1	10000000	15000000	chr3	35000000	40000000
377	379	323	365	445	444	387.364015369634	0.152491313416409	0.105203134495087	-1.44949401126	0.147199671580802		chr1	10000000	15000000	chr3	40000000	45000000
451	430	345	382	462	730	457.765597756828	0.271724644078694	0.125553992963501	-2.1642055156118	0.0304485801783311		chr1	10000000	15000000	chr3	45000000	50000000
402	452	438	435	396	516	440.371149984732	-0.0101529736010323	0.118008639270816	0.0860358501188405	0.931437918598078		chr1	10000000	15000000	chr3	5000000	10000000
388	400	321	378	456	504	404.743343151298	0.203599010726237	0.0999854988465011	-2.03628539213275	0.0417217058199476		chr1	10000000	15000000	chr3	50000000	55000000
357	380	248	328	381	490	358.819263178585	0.217083268453721	0.113452658306067	-1.91342602011215	0.0556935359624684		chr1	10000000	15000000	chr3	55000000	60000000
275	266	206	262	309	330	272.736289349553	0.207604186150204	0.11797513078253	-1.75972838320386	0.0784538709512515		chr1	10000000	15000000	chr3	60000000	65000000
295	280	213	278	324	344	286.999806272722	0.202573371532697	0.117292861579916	-1.72707331719993	0.0841544969747869		chr1	10000000	15000000	chr3	65000000	70000000
298	318	221	273	313	422	303.175421915943	0.197508504345806	0.117514480924856	-1.68071630654695	0.0928180317101593		chr1	10000000	15000000	chr3	70000000	75000000
260	235	190	224	236	278	235.9320250196	0.0443660278807896	0.127192361624426	-0.348810473476338	0.727231599989054		chr1	10000000	15000000	chr3	75000000	80000000
191	168	119	142	167	196	162.171368529211	0.0158889575649747	0.155082293434647	-0.102455007680618	0.918395523523832		chr1	10000000	15000000	chr3	80000000	85000000
183	194	135	159	195	214	178.333727458354	0.0863573601036704	0.142964123354686	-0.604049170360191	0.545810951923652		chr1	10000000	15000000	chr3	85000000	90000000
80	76	63	67	95	93	78.3800305350344	0.150888275405304	0.205280927804529	-0.735033093522363	0.462319339743042		chr1	10000000	15000000	chr3	90000000	95000000
242	220	161	199	199	266	212.59648328105	0.0282553727650534	0.138192682579944	-0.204463595593838	0.837991237553078		chr1	10000000	15000000	chr3	95000000	100000000
416	457	332	480	540	641	472.636791057451	0.398419637390917	0.0996957041441933	-3.99635712301775	6.43246742195662e-05		chr1	10000000	15000000	chr4	0	5000000
278	305	207	278	309	366	287.623038236407	0.208594264172509	0.116756393320837	-1.78657680525733	0.074005913328398		chr1	10000000	15000000	chr4	10000000	15000000
245	262	205	205	188	296	231.679426090268	-0.119460894091623	0.134980871701842	0.885020911374014	0.376145353065944		chr1	10000000	15000000	chr4	100000000	105000000
383	390	288	254	303	443	338.98372312053	-0.163880301293921	0.119499542675211	1.37138852271035	0.170253873379568		chr1	10000000	15000000	chr4	105000000	110000000
314	349	246	243	262	402	298.653746872019	-0.0786588251160559	0.125007510985509	0.629232791661406	0.529196663805809		chr1	10000000	15000000	chr4	110000000	115000000
287	257	241	195	224	353	256.64680745623	-0.112677490292744	0.136818212621526	0.823556222039229	0.410191759318561		chr1	10000000	15000000	chr4	115000000	120000000
394	375	315	316	287	460	355.140103795041	-0.102467781086071	0.120813343500647	0.848149534786468	0.396354697904825		chr1	10000000	15000000	chr4	120000000	125000000
341	344	287	249	284	409	315.872999763102	-0.124730691666828	0.116281638181268	1.07266025503003	0.283423579086768		chr1	10000000	15000000	chr4	125000000	130000000
232	200	185	124	146	246	186.748296844954	-0.35001397175082	0.16131417295868	2.16976577650418	0.0300245942264265		chr1	10000000	15000000	chr4	130000000	135000000
348	331	313	268	317	453	335.119777791173	-0.0201106351206489	0.118096290798726	0.170290150390276	0.864781956979599		chr1	10000000	15000000	chr4	135000000	140000000
443	385	340	249	327	472	365.041436979012	-0.244518663966325	0.124904406743199	1.95764641410172	0.0502715170859009		chr1	10000000	15000000	chr4	140000000	145000000
460	431	417	339	374	513	420.321769334148	-0.174140181282865	0.108234725148743	1.60891230650377	0.10763551814167		chr1	10000000	15000000	chr4	145000000	150000000
344	321	236	299	345	417	323.517132979128	0.170087572533482	0.113442921188786	-1.49932292602401	0.133789877603346		chr1	10000000	15000000	chr4	15000000	20000000
484	499	518	432	435	611	495.649002822089	-0.105317849858842	0.116909123747795	0.900852272967525	0.367666870121357		chr1	10000000	15000000	chr4	150000000	155000000
372	408	313	252	287	468	345.319965707164	-0.203655694834252	0.126831302656485	1.60572106860593	0.108335209994921		chr1	10000000	15000000	chr4	155000000	160000000
266	214	200	148	164	303	212.868541590047	-0.240865364964177	0.165789605683336	1.45283755257998	0.146268862768447		chr1	10000000	15000000	chr4	160000000	165000000
378	360	296	282	269	431	333.066861035763	-0.15035400993752	0.122111788106581	1.23128169907961	0.218217524182821		chr1	10000000	15000000	chr4	165000000	170000000
315	331	335	218	226	382	299.66096580535	-0.342387129770586	0.138525368420114	2.47165651804809	0.0134488664562263		chr1	10000000	15000000	chr4	170000000	175000000
388	358	355	256	226	528	347.350347788912	-0.236348548912627	0.302298944648	0.781837161845979	0.4343102782611		chr1	10000000	15000000	chr4	175000000	180000000
644	664	701	560	470	791	638.117950870398	-0.228206424739284	0.142264143375699	1.60410360140168	0.108691218196307	0.486591340221109	chr1	10000000	15000000	chr4	180000000	185000000
709	777	814	630	562	831	722.115175796812	-0.267177557251959	0.138407818157283	1.93036463408697	0.0535616737173504	0.389779091045567	chr1	10000000	15000000	chr4	185000000	190000000
8	18	14	9	8	12	11.5202364707347	-0.536948232394513	0.478500358453485	1.12214802540573	0.261799507101049		chr1	10000000	15000000	chr4	190000000	190214555
252	273	176	216	264	353	251.458350842228	0.178019066332745	0.131029230481784	-1.358621016686	0.174266711899237		chr1	10000000	15000000	chr4	20000000	25000000
253	267	199	229	250	330	252.055934440076	0.100765113836038	0.121874049767422	-0.826797123984411	0.408352060438522		chr1	10000000	15000000	chr4	25000000	30000000
193	177	131	127	147	233	165.288216641318	-0.063107754902817	0.163060077514933	0.387021494559498	0.698740295215887		chr1	10000000	15000000	chr4	30000000	35000000
251	236	195	218	305	350	255.780501236275	0.280397999255581	0.124840616957933	-2.24604784955578	0.0247009431783815		chr1	10000000	15000000	chr4	35000000	40000000
264	257	189	229	252	315	248.592629084255	0.0991417353683556	0.123561190264434	-0.802369539789814	0.422339227535061		chr1	10000000	15000000	chr4	40000000	45000000
199	200	184	197	224	292	214.167753783352	0.21331301205472	0.131443090145585	-1.6228545130707	0.104620509241913		chr1	10000000	15000000	chr4	45000000	50000000
378	366	339	405	515	575	425.910545986944	0.390421122225495	0.10236104049517	-3.8141574209957	0.000136648347105489		chr1	10000000	15000000	chr4	5000000	10000000
213	213	146	178	224	259	202.98358381255	0.142654429923403	0.137341776627291	-1.03868199048079	0.298952659679298		chr1	10000000	15000000	chr4	50000000	55000000
229	220	168	207	247	312	227.603746624938	0.240887847101007	0.128526869598379	-1.87422169273813	0.0608998754014398		chr1	10000000	15000000	chr4	55000000	60000000
185	178	144	159	152	206	169.736151560039	-0.0381827006637374	0.147783691416542	0.258368838251009	0.796122263801837		chr1	10000000	15000000	chr4	60000000	65000000
188	175	118	143	172	235	169.053928912781	0.122106054782039	0.156442656031672	-0.780516375005283	0.435086992864176		chr1	10000000	15000000	chr4	65000000	70000000
260	289	178	256	271	351	264.116071617156	0.211308355336965	0.127836179888398	-1.65296206067358	0.098338585184722		chr1	10000000	15000000	chr4	70000000	75000000
290	326	252	309	335	434	321.173540392428	0.242617157493054	0.110011904616517	-2.20537184897196	0.0274280117880369		chr1	10000000	15000000	chr4	75000000	80000000
314	318	219	247	284	364	287.627286037617	0.00561412517919695	0.119267666180609	-0.0470716444698046	0.96245612671282		chr1	10000000	15000000	chr4	80000000	85000000
318	319	256	282	277	376	302.719857487858	-0.00147768520054962	0.114734676194591	0.0128791508335584	0.989724208473021		chr1	10000000	15000000	chr4	85000000	90000000
253	243	161	162	199	266	210.995481895434	-0.137723236499415	0.14309811204565	0.962439228097429	0.33582901648521		chr1	10000000	15000000	chr4	90000000	95000000
238	245	185	183	210	298	223.719575930018	-0.0266221914658591	0.132549065937712	0.200847823992736	0.8408175666585		chr1	10000000	15000000	chr4	95000000	100000000
268	271	256	295	325	373	296.866978968703	0.250534222390581	0.114322572604543	-2.19146767504272	0.0284179664585669		chr1	10000000	15000000	chr5	0	5000000
247	283	202	260	264	386	270.168298107942	0.243220246343157	0.124901909603689	-1.94729005437059	0.0514999703993661		chr1	10000000	15000000	chr5	10000000	15000000
205	197	192	156	173	256	195.07438553962	-0.106634312187794	0.14455250205662	0.737685689771221	0.460705470078925		chr1	10000000	15000000	chr5	100000000	105000000
334	312	261	251	253	365	293.863984219315	-0.134645975122063	0.119288520233261	1.12874210241498	0.259006642919173		chr1	10000000	15000000	chr5	105000000	110000000
334	353	255	252	370	359	317.602741799796	-0.00740646827020486	0.118890744204293	0.0622964245011215	0.95032677578323		chr1	10000000	15000000	chr5	110000000	115000000
317	310	242	221	273	335	280.491302792005	-0.13976912967338	0.116417152463436	1.20058880255878	0.229910746731967		chr1	10000000	15000000	chr5	115000000	120000000
362	331	329	242	271	389	319.08539543292	-0.264561065704907	0.120511066876688	2.19532589463851	0.0281402286887019		chr1	10000000	15000000	chr5	120000000	125000000
352	365	279	312	299	464	341.53590331728	0.0375375453803459	0.118483824668312	-0.316815780427666	0.751383389516553		chr1	10000000	15000000	chr5	125000000	130000000
431	389	352	363	445	565	419.911318158969	0.149992367154325	0.105662714208714	-1.4195392223036	0.155741870352912		chr1	10000000	15000000	chr5	130000000	135000000
476	477	412	403	508	662	484.083348428209	0.123392874838203	0.104674263167403	-1.17882725996231	0.23846696716686		chr1	10000000	15000000	chr5	135000000	140000000
444	508	406	410	416	620	462.990506170628	0.0142178057979119	0.109995024098068	-0.129258627056037	0.897153007559649		chr1	10000000	15000000	chr5	140000000	145000000
420	363	369	321	379	506	390.28871660478	-0.0175070757432657	0.113534445257161	0.154200566212407	0.877451595757588		chr1	10000000	15000000	chr5	145000000	150000000
254	253	192	199	240	329	241.213563499825	0.059902368166482	0.12859934559919	-0.465806166332928	0.641354250894976		chr1	10000000	15000000	chr5	15000000	20000000
466	475	388	451	422	585	461.807400731346	0.06665052253497	0.106490466498427	-0.625882529455861	0.53139199444547		chr1	10000000	15000000	chr5	150000000	155000000
465	475	450	447	458	528	470.686430937541	-0.0235558152103359	0.105695001675168	0.222865933459463	0.823639850733661		chr1	10000000	15000000	chr5	155000000	160000000
380	362	302	300	257	377	328.755640807667	-0.226275587411962	0.120877181436471	1.8719462575398	0.0612140390451948		chr1	10000000	15000000	chr5	160000000	165000000
437	432	414	345	371	531	419.303447538168	-0.123459855927395	0.110408718578402	1.11820748865703	0.263478386679269		chr1	10000000	15000000	chr5	165000000	170000000
651	685	778	631	620	870	706.361351842747	-0.0836236824355773	0.138980348457388	0.601694292493566	0.547377649896967	0.848255834970315	chr1	10000000	15000000	chr5	170000000	175000000
799	904	888	821	787	1044	873.798238941363	-0.0426037496309546	0.129560480190384	0.328832909297265	0.742281987073223	0.925545895837898	chr1	10000000	15000000	chr5	175000000	180000000
204	270	286	277	281	263	265.989744926106	0.0477276883040519	0.159547664651658	-0.299143760005866	0.764830358435194		chr1	10000000	15000000	chr5	180000000	181538259
200	143	115	127	159	213	157.178384838673	0.0486095699791206	0.172587285629472	-0.281652091588488	0.778210293127395		chr1	10000000	15000000	chr5	20000000	25000000
181	142	105	113	143	200	144.901572037569	0.0153682863629454	0.175676632625356	-0.0874805381528427	0.930289554422444		chr1	10000000	15000000	chr5	25000000	30000000
282	292	211	247	319	417	289.896764969443	0.248783555059984	0.121268855784011	-2.05150410178757	0.0402178805951934		chr1	10000000	15000000	chr5	30000000	35000000
273	338	198	226	317	413	288.285521443257	0.16693747708193	0.137743659145598	-1.21194309863276	0.22553416277718		chr1	10000000	15000000	chr5	35000000	40000000
274	245	190	220	228	333	245.432637258219	0.0675775820566045	0.132281047275946	-0.510863675849449	0.609446517839693		chr1	10000000	15000000	chr5	40000000	45000000
47	62	42	54	61	74	56.0661309979437	0.257819566566369	0.236221841968535	-1.09142983738443	0.275083789277561		chr1	10000000	15000000	chr5	45000000	50000000
263	264	226	268	307	330	275.108129187079	0.199759259550201	0.116081327612542	-1.7208560899386	0.0852769412583308		chr1	10000000	15000000	chr5	5000000	10000000
236	233	177	204	241	355	236.993350004078	0.229138554954616	0.134713466415909	-1.70093280984385	0.0889556047786718		chr1	10000000	15000000	chr5	50000000	55000000
280	283	226	219	312	371	278.141936024176	0.115144073123381	0.121607392560022	-0.946850933149879	0.343714743697619		chr1	10000000	15000000	chr5	55000000	60000000
241	241	155	216	229	341	233.202096182482	0.233974089998354	0.140629333218097	-1.66376448386832	0.0961595041061332		chr1	10000000	15000000	chr5	60000000	65000000
270	239	209	224	245	358	254.516645775314	0.125197225223314	0.129162480089291	-0.969300257603949	0.332395400805522		chr1	10000000	15000000	chr5	65000000	70000000
279	277	199	216	293	415	274.340484639364	0.209048944801271	0.13498687940921	-1.54866121593598	0.121463181814817		chr1	10000000	15000000	chr5	70000000	75000000
306	331	246	287	327	403	313.609704735751	0.135818445533809	0.109913733087879	-1.23568221839229	0.216576709696719		chr1	10000000	15000000	chr5	75000000	80000000
308	319	230	251	287	378	292.122175160655	0.0260131869887967	0.11659984241687	-0.223097960079515	0.823459265969042		chr1	10000000	15000000	chr5	80000000	85000000
247	235	162	150	197	251	204.2450555268	-0.178807996156019	0.143277286667675	1.24798563899912	0.212036316409717		chr1	10000000	15000000	chr5	85000000	90000000
301	300	229	216	257	337	270.522548570302	-0.108129594119555	0.119676798583922	0.903513424481607	0.366253466692357		chr1	10000000	15000000	chr5	90000000	95000000
296	302	247	233	295	401	291.861501203806	0.0560232445649849	0.119754367857403	-0.467817964115465	0.639914772956922		chr1	10000000	15000000	chr5	95000000	100000000
470	461	406	384	440	634	460.810533068603	0.0421153781676513	0.109129892291063	-0.385919726332399	0.699556120716915		chr1	10000000	15000000	chr6	0	5000000
381	403	355	347	423	453	392.190507468072	0.0328968428631754	0.102646941216584	-0.320485369298666	0.748600419578873		chr1	10000000	15000000	chr6	10000000	15000000
269	253	166	183	195	269	219.897906602402	-0.153395625167064	0.141648273431984	1.08293325044107	0.278838051873798		chr1	10000000	15000000	chr6	100000000	105000000
414	420	318	422	438	512	418.096012703087	0.191754689652058	0.10330734798719	-1.85615731492629	0.0634311382595958		chr1	10000000	15000000	chr6	105000000	110000000
360	425	275	282	318	478	350.878803120772	-0.0499691351153124	0.124048217107772	0.402820260382295	0.687080455385798		chr1	10000000	15000000	chr6	110000000	115000000
322	306	275	246	279	375	298.339500954716	-0.0821513402348766	0.115293887551556	0.712538556722193	0.476131344435536		chr1	10000000	15000000	chr6	115000000	120000000
316	231	197	202	238	347	251.635563703099	0.00138145477456301	0.147185627682018	-0.00938579939032858	0.992511325526079		chr1	10000000	15000000	chr6	120000000	125000000
354	391	316	265	315	482	349.272071492592	-0.0844367963997739	0.121515130366387	0.694866525223517	0.487138952698968		chr1	10000000	15000000	chr6	125000000	130000000
454	427	340	329	377	591	413.438182920783	0.00336548502160492	0.12132729618926	-0.0277388941096573	0.977870402615152		chr1	10000000	15000000	chr6	130000000	135000000
410	429	336	336	418	536	406.096474316584	0.0589967323411194	0.10415369169545	-0.566439185983232	0.571095262794203		chr1	10000000	15000000	chr6	135000000	140000000
440	475	373	305	363	553	412.867203341833	-0.161610586674016	0.117164110004201	1.37935231760154	0.167786153154461		chr1	10000000	15000000	chr6	140000000	145000000
455	466	410	365	396	646	450.801436810877	-0.00894460463455346	0.121157322410564	0.0738263644044805	0.941148548503126		chr1	10000000	15000000	chr6	145000000	150000000
376	368	313	312	401	456	367.99741257199	0.0723502467213357	0.104262183383383	-0.693926065746163	0.487728576130927		chr1	10000000	15000000	chr6	15000000	20000000
491	492	461	401	413	569	469.399788859008	-0.139565054785998	0.105908149908825	1.31779334174139	0.187572837426732		chr1	10000000	15000000	chr6	150000000	155000000
525	566	500	434	500	688	531.20752700334	-0.0542910887685074	0.106724494155756	0.508703172575114	0.610960298280991	0.876206680189248	chr1	10000000	15000000	chr6	155000000	160000000
429	415	411	388	392	454	415.548158442387	-0.0925819196811545	0.109371776795905	0.846488211066725	0.397280447667859		chr1	10000000	15000000	chr6	160000000	165000000
561	666	696	641	554	678	637.128776865596	-0.105699529880457	0.14360254069688	0.736056126636164	0.461696541371408	0.807206982039505	chr1	10000000	15000000	chr6	165000000	170000000
89	92	125	111	96	105	104.462141428738	-0.0433736892508224	0.216197387345526	0.200620783550463	0.840995105547228		chr1	10000000	15000000	chr6	170000000	170805979
363	330	275	290	348	400	331.935447567859	0.0318442159359602	0.109290199321145	-0.291373024605685	0.770766043192719		chr1	10000000	15000000	chr6	20000000	25000000
308	300	305	328	349	384	329.10207699967	0.147796213590427	0.116350403056945	-1.27026817017636	0.203989122139713		chr1	10000000	15000000	chr6	25000000	30000000
337	342	278	346	428	614	383.778558075362	0.452545899163005	0.115713192081296	-3.91092744935307	9.19423891865538e-05		chr1	10000000	15000000	chr6	30000000	35000000
328	319	286	280	383	511	345.942777023378	0.244134510448793	0.119363293078728	-2.04530642672342	0.0408246575145583		chr1	10000000	15000000	chr6	35000000	40000000
362	330	253	316	373	540	356.159746550265	0.300609422230062	0.120652814483864	-2.49152432552881	0.0127196256814488		chr1	10000000	15000000	chr6	40000000	45000000
280	264	177	225	259	333	252.913506052065	0.114472955363633	0.130425901595092	-0.877685750787567	0.380114279364526		chr1	10000000	15000000	chr6	45000000	50000000
382	405	373	346	386	413	384.295492051226	-0.0861633298979609	0.106733326561442	0.807276721093858	0.419507072657514		chr1	10000000	15000000	chr6	5000000	10000000
263	251	189	207	292	321	250.682904301888	0.151111129430138	0.127049286722078	-1.18938982916682	0.234286301273289		chr1	10000000	15000000	chr6	50000000	55000000
220	205	126	148	204	266	191.058383260936	0.0934680450070306	0.159647892386202	-0.5854636951982	0.558235971023962		chr1	10000000	15000000	chr6	55000000	60000000
186	167	141	148	166	204	167.514366734719	-0.00101550082188345	0.146517810112257	0.00693090362943186	0.994469983276327		chr1	10000000	15000000	chr6	60000000	65000000
185	156	112	127	185	212	160.292055570771	0.13832572188231	0.163628811892105	-0.84536286906196	0.397908269170972		chr1	10000000	15000000	chr6	65000000	70000000
274	316	223	230	270	405	281.759299041247	0.075621569865543	0.128805027934714	-0.58710107111558	0.557135828248062		chr1	10000000	15000000	chr6	70000000	75000000
256	236	178	189	212	316	227.894274420015	0.0215571958783294	0.138217452007246	-0.155965802908878	0.876059976628074		chr1	10000000	15000000	chr6	75000000	80000000
291	327	198	241	268	345	274.831638293461	0.00349116976653769	0.127184450152919	-0.0274496588406846	0.978101091124979		chr1	10000000	15000000	chr6	80000000	85000000
257	296	208	240	292	356	271.578721410904	0.153517165020633	0.1188856569771	-1.29130097712463	0.196599331949918		chr1	10000000	15000000	chr6	85000000	90000000
264	230	220	184	197	299	230.549953839747	-0.153145400397807	0.137288578785056	1.11549993271893	0.264636247262527		chr1	10000000	15000000	chr6	90000000	95000000
228	215	182	185	187	308	214.816034825549	0.0404228590688862	0.143844744462178	-0.281017281653379	0.778697144880457		chr1	10000000	15000000	chr6	95000000	100000000
396	405	358	367	470	648	434.304134174149	0.27077781330194	0.112320492553864	-2.41076055798177	0.0159192957884478		chr1	10000000	15000000	chr7	0	5000000
319	312	249	204	255	374	281.775201605399	-0.162215392121142	0.127682225921096	1.27046181213496	0.203920177357762		chr1	10000000	15000000	chr7	10000000	15000000
444	382	314	339	407	612	409.469682533247	0.168351268532939	0.123903129787126	-1.35873297811103	0.174231217978009		chr1	10000000	15000000	chr7	100000000	105000000
358	307	258	260	369	478	332.896317998213	0.178593227673366	0.126020361808882	-1.41717755059467	0.156431023571686		chr1	10000000	15000000	chr7	105000000	110000000
382	391	307	288	285	352	333.395105131918	-0.28633216637782	0.109872071078299	2.60605050553537	0.00915929548427642		chr1	10000000	15000000	chr7	110000000	115000000
325	340	266	262	284	409	311.056474836779	-0.0384613776085302	0.115801387020921	0.332132270588275	0.739789383505455		chr1	10000000	15000000	chr7	115000000	120000000
312	315	248	268	256	387	295.029187110959	-0.0134222981277578	0.121392534047788	0.110569387426033	0.911957823894752		chr1	10000000	15000000	chr7	120000000	125000000
367	341	306	315	308	536	357.524663285181	0.106283557252717	0.130311872699039	-0.815609161708421	0.414723707819365		chr1	10000000	15000000	chr7	125000000	130000000
485	479	443	475	447	660	495.242577764011	0.0931090384106802	0.111874462027793	-0.83226356331036	0.405260192490758		chr1	10000000	15000000	chr7	130000000	135000000
475	483	430	434	460	642	483.562794757593	0.0685230574683788	0.104531272611641	-0.655526865371268	0.512128595199265		chr1	10000000	15000000	chr7	135000000	140000000
409	428	363	380	382	512	410.068418508029	0.0156305653811226	0.103667514107795	-0.150775925473333	0.8801524778215		chr1	10000000	15000000	chr7	140000000	145000000
390	374	378	332	303	481	375.011392867599	-0.115320958954385	0.123831349020026	0.931274349080506	0.351711667125334		chr1	10000000	15000000	chr7	145000000	150000000
365	349	274	256	300	410	322.173315498773	-0.107647184526034	0.114901331725634	0.936866291359257	0.348827340456334		chr1	10000000	15000000	chr7	15000000	20000000
571	609	582	595	528	692	596.911085514599	-0.0248928856030592	0.120325142729716	0.206880166840737	0.836103446013368	0.955407491269857	chr1	10000000	15000000	chr7	150000000	155000000
570	632	668	679	600	661	640.219203690709	-0.00844503537198904	0.143101983122749	0.0590141044009511	0.952940874004315	0.988847469067631	chr1	10000000	15000000	chr7	155000000	159345973
305	282	211	250	260	378	277.571029629694	0.0831285685131339	0.12606583259547	-0.659406016695128	0.509635079531091		chr1	10000000	15000000	chr7	20000000	25000000
297	328	281	346	331	411	331.347367984586	0.199167943461573	0.113364535218335	-1.75688051892053	0.0789381768362737		chr1	10000000	15000000	chr7	25000000	30000000
309	337	238	306	399	374	324.803993710991	0.229168401508983	0.117422453899986	-1.95165740365276	0.0509788930492804		chr1	10000000	15000000	chr7	30000000	35000000
278	272	225	260	317	408	289.66594421104	0.26996492280105	0.115810102173219	-2.33109994495351	0.0197480902044384		chr1	10000000	15000000	chr7	35000000	40000000
366	385	238	245	358	514	343.023397394327	0.0928599574554379	0.14337263102022	-0.647682593216424	0.517190264924657		chr1	10000000	15000000	chr7	40000000	45000000
302	233	214	209	307	350	265.931558887306	0.129760876308263	0.135715914739832	-0.956121296142868	0.339010956684319		chr1	10000000	15000000	chr7	45000000	50000000
350	387	312	308	295	484	352.390689521232	-0.0274811010749363	0.121994275130568	0.225265497463089	0.821772738919043		chr1	10000000	15000000	chr7	5000000	10000000
221	221	168	186	223	235	207.769615361742	0.0154863511000126	0.13252755425285	-0.116853820983266	0.906975892877112		chr1	10000000	15000000	chr7	50000000	55000000
149	131	119	165	166	186	152.275653288495	0.311876803841995	0.157022638284603	-1.98619006309599	0.0470122238070792		chr1	10000000	15000000	chr7	55000000	60000000
121	124	75	127	149	126	119.757715604886	0.285945115585373	0.188511970692542	-1.51685388750055	0.129303578139166		chr1	10000000	15000000	chr7	60000000	65000000
251	274	206	273	309	376	278.588343757036	0.322494438883709	0.114958543926386	-2.80531074828347	0.00502680911670463		chr1	10000000	15000000	chr7	65000000	70000000
291	246	202	273	286	421	282.518632256894	0.332544777795395	0.128563932747761	-2.58661018442738	0.00969251757157829		chr1	10000000	15000000	chr7	70000000	75000000
304	360	237	228	293	482	310.431799567897	0.0665493636702501	0.145426141039161	-0.457616238694867	0.647228174890246		chr1	10000000	15000000	chr7	75000000	80000000
327	310	203	221	264	361	276.81163011121	-0.0596176873690535	0.13226750057962	0.450735721986111	0.652180033205084		chr1	10000000	15000000	chr7	80000000	85000000
253	193	144	184	196	255	202.01659275897	0.042335938557317	0.153133471246391	-0.276464304065821	0.782191472835671		chr1	10000000	15000000	chr7	85000000	90000000
321	296	215	250	287	411	292.187631021406	0.11415384903252	0.126625867295369	-0.901504972647049	0.367319891106029		chr1	10000000	15000000	chr7	90000000	95000000
402	351	273	349	389	458	367.242744193501	0.15753726109026	0.111091765794312	-1.41808224906554	0.1561667530922		chr1	10000000	15000000	chr7	95000000	100000000
226	209	196	259	313	288	248.035741300894	0.384557135669356	0.13125990064677	-2.92973812851062	0.00339247767877662		chr1	10000000	15000000	chr8	0	5000000
291	317	230	300	353	369	307.829574063281	0.225862188191476	0.11314699456697	-1.9961837170831	0.0459139291559703		chr1	10000000	15000000	chr8	10000000	15000000
396	396	276	350	386	501	379.627567955802	0.145864012514192	0.109429648599884	-1.33294782886058	0.182548925187757		chr1	10000000	15000000	chr8	100000000	105000000
353	343	276	260	299	475	329.34443428012	0.00428602578669861	0.126625205080314	-0.0338481251341716	0.972998259604159		chr1	10000000	15000000	chr8	105000000	110000000
250	180	180	178	194	230	201.430525598153	-0.0885226255619436	0.147825948722463	0.598830085833855	0.549286197403637		chr1	10000000	15000000	chr8	110000000	115000000
403	434	300	335	367	476	381.907848543698	-0.0149112364355504	0.107427271968225	0.138803081958191	0.889605758512755		chr1	10000000	15000000	chr8	115000000	120000000
478	480	451	390	459	657	481.207236737322	0.00862447552809151	0.112157791250024	-0.076895910948047	0.938706350508037		chr1	10000000	15000000	chr8	120000000	125000000
483	472	414	393	426	551	454.006093407566	-0.0719856827115367	0.100340866550195	0.717411411585986	0.473120280360984		chr1	10000000	15000000	chr8	125000000	130000000
490	482	428	438	428	616	477.373832536567	0.00750880989760413	0.107385697187265	-0.0699237430522044	0.944254355156263		chr1	10000000	15000000	chr8	130000000	135000000
376	390	393	432	433	505	421.658723090612	0.171777457988502	0.112592054617374	-1.52566234422367	0.127093976998719		chr1	10000000	15000000	chr8	135000000	140000000
627	618	694	654	625	893	684.169733967299	0.0780576201566914	0.134086011665492	-0.582145886712058	0.560468419151789	0.853109700452298	chr1	10000000	15000000	chr8	140000000	145000000
10	11	17	7	9	32	13.9079413349436	0.189661894777276	0.485792666791057	-0.390417368854296	0.696227946413885		chr1	10000000	15000000	chr8	145000000	145138636
331	357	253	267	381	425	331.236566419382	0.117971342906393	0.115460936512093	-1.0217424738629	0.306902802654607		chr1	10000000	15000000	chr8	15000000	20000000
306	312	217	295	367	457	320.662212105274	0.352256893490342	0.115194227382141	-3.05793876564473	0.00222865111869301		chr1	10000000	15000000	chr8	20000000	25000000
317	327	254	318	386	420	334.20946611244	0.258139018939965	0.107163318601585	-2.40883748570425	0.0160034224093827		chr1	10000000	15000000	chr8	25000000	30000000
281	265	197	248	334	315	271.15942649461	0.211055430499887	0.126318479783732	-1.6708199058541	0.0947572554869238		chr1	10000000	15000000	chr8	30000000	35000000
285	287	200	200	274	380	266.050721888043	0.065366108122742	0.135601543185879	-0.482045458974902	0.629773653416126		chr1	10000000	15000000	chr8	35000000	40000000
271	244	205	204	301	365	261.026104772366	0.191489580908972	0.130953377855128	-1.46227294053319	0.143666430575516		chr1	10000000	15000000	chr8	40000000	45000000
210	199	164	187	262	267	212.778339467958	0.251520780912597	0.134284015020676	-1.87305079367689	0.061061371270854		chr1	10000000	15000000	chr8	45000000	50000000
272	264	217	241	323	301	268.285153072846	0.136263113530662	0.123539563572622	-1.10299170233478	0.270030768570707		chr1	10000000	15000000	chr8	5000000	10000000
235	244	178	238	254	292	238.500171440447	0.194287920969974	0.125119673154655	-1.55281672395214	0.120466926118644		chr1	10000000	15000000	chr8	50000000	55000000
226	255	170	219	237	299	231.819854675433	0.1501433991498	0.128841376586546	-1.16533526051659	0.243883311540546		chr1	10000000	15000000	chr8	55000000	60000000
236	207	185	201	237	307	226.501640122222	0.170390849380017	0.130375506472761	-1.30692377724812	0.191238599857633		chr1	10000000	15000000	chr8	60000000	65000000
252	274	219	249	287	378	273.385561388194	0.220556106351919	0.117568925919695	-1.87597279320701	0.0606590158854917		chr1	10000000	15000000	chr8	65000000	70000000
262	289	220	242	272	312	264.556460843942	0.0345002970762888	0.117149685962925	-0.294497563460881	0.76837772498803		chr1	10000000	15000000	chr8	70000000	75000000
237	232	196	202	203	296	225.80594125443	0.00193884019111653	0.131453856166043	-0.0147492074227745	0.988232261772072		chr1	10000000	15000000	chr8	75000000	80000000
242	210	171	200	223	293	220.832658104531	0.129640378466711	0.133346850627583	-0.972204276715736	0.330948933383656		chr1	10000000	15000000	chr8	80000000	85000000
272	264	197	244	200	345	251.096147438163	0.0375142930034279	0.143554789501729	-0.261323868981579	0.793842761125737		chr1	10000000	15000000	chr8	85000000	90000000
367	353	290	322	319	465	349.520862679362	0.0585131893902033	0.113287083621085	-0.516503625302194	0.605502707574172		chr1	10000000	15000000	chr8	90000000	95000000
409	385	290	279	415	508	374.965115545245	0.0694715657005009	0.121055014791721	-0.573884244448929	0.56604613549162		chr1	10000000	15000000	chr8	95000000	100000000
363	355	331	322	379	453	365.166744157276	0.062837104219389	0.10502727266818	-0.598293211115882	0.549644305678191		chr1	10000000	15000000	chr9	0	5000000
231	218	160	190	228	288	216.395205064332	0.143304612715603	0.133557844043726	-1.07297788266697	0.283281039749243		chr1	10000000	15000000	chr9	10000000	15000000
282	265	222	239	286	362	273.161880924413	0.13184192502793	0.117930062191239	-1.11796706096983	0.263581061656521		chr1	10000000	15000000	chr9	100000000	105000000
403	445	421	375	441	496	429.336663153834	-0.0260843933776284	0.105663396517644	0.246863097697912	0.805014176332155		chr1	10000000	15000000	chr9	105000000	110000000
418	440	359	336	449	639	433.032817385802	0.138250532818622	0.118254975305714	-1.16908850947891	0.242367972924919		chr1	10000000	15000000	chr9	110000000	115000000
382	373	361	347	413	428	383.659670379123	0.0205498218342629	0.107724617348405	-0.190762541934127	0.84871163690655		chr1	10000000	15000000	chr9	115000000	120000000
460	510	413	391	504	675	485.731353738228	0.10005098216159	0.108949589229253	-0.918323629023156	0.35844946023965		chr1	10000000	15000000	chr9	120000000	125000000
415	472	393	365	451	708	459.58553772397	0.158357105512548	0.125847384941567	-1.2583265483512	0.208273683698509		chr1	10000000	15000000	chr9	125000000	130000000
456	440	475	427	530	706	501.393192389148	0.186127903371691	0.119085406217744	-1.56297827990242	0.118057703696854	0.499968961026027	chr1	10000000	15000000	chr9	130000000	135000000
230	276	297	242	292	457	295.622578228598	0.199435521062515	0.150937688601611	-1.32131028976408	0.18639792442164		chr1	10000000	15000000	chr9	135000000	138394717
343	324	264	278	305	424	319.669259437226	0.0389343358985875	0.114311185956517	-0.340599527271092	0.733405085373216		chr1	10000000	15000000	chr9	15000000	20000000
260	254	203	224	248	326	250.093080478434	0.0830904015582135	0.122028563948452	-0.680909443409601	0.495928792340881		chr1	10000000	15000000	chr9	20000000	25000000
221	203	168	176	212	269	206.00905992762	0.0765116639054592	0.134388018402611	-0.569333969016786	0.569129518417336		chr1	10000000	15000000	chr9	25000000	30000000
305	271	194	210	297	430	278.311752883472	0.198141716775909	0.146171763498532	-1.35554030432081	0.175245476492464		chr1	10000000	15000000	chr9	30000000	35000000
318	308	223	296	383	434	322.732817916182	0.32288169664674	0.113897706517482	-2.83483931783281	0.00458487396286246		chr1	10000000	15000000	chr9	35000000	40000000
85	103	65	76	106	110	89.7085891369717	0.142442049545877	0.196795585183214	-0.723807139338342	0.469184145693736		chr1	10000000	15000000	chr9	40000000	45000000
2	3	0	0	0	0	0.79906002907643	-3.19300694777556	1.67423207310238	1.9071471626146	0.0565015333976942		chr1	10000000	15000000	chr9	45000000	50000000
263	304	210	253	292	384	280.588464107983	0.18761326715107	0.119607512145913	-1.56857427919908	0.116747169557878		chr1	10000000	15000000	chr9	5000000	10000000
70	55	40	48	65	63	56.3247499096489	0.032187303677264	0.242902857109454	-0.132511013086849	0.894580112656587		chr1	10000000	15000000	chr9	60000000	65000000
142	155	129	165	188	190	160.971788217135	0.287878393758794	0.150520423041847	-1.91255371159008	0.0558052102837165		chr1	10000000	15000000	chr9	65000000	70000000
333	305	229	272	309	392	303.359475878163	0.0984176632971285	0.116935678694762	-0.841639304578959	0.399989881689833		chr1	10000000	15000000	chr9	70000000	75000000
389	360	300	353	426	441	376.1302276683	0.153867462040785	0.106456320020911	-1.44535770173683	0.148357437936842		chr1	10000000	15000000	chr9	75000000	80000000
343	379	287	329	361	431	352.522248826201	0.0863926090242224	0.105003184790181	-0.822761797147902	0.410643465400478		chr1	10000000	15000000	chr9	80000000	85000000
392	369	314	368	429	477	389.098981954302	0.178059696502473	0.102493842994027	-1.73727212582759	0.0823391492000811		chr1	10000000	15000000	chr9	85000000	90000000
390	424	330	429	485	494	423.576800866544	0.24057924575748	0.104460337830481	-2.30306785095691	0.0212750258086169		chr1	10000000	15000000	chr9	90000000	95000000
413	420	365	431	482	527	437.946471253728	0.199817883871744	0.1003856959689	-1.990501554461	0.0465357129275824		chr1	10000000	15000000	chr9	95000000	100000000
143	151	112	150	189	178	152.880998674471	0.289360993847432	0.156140858726192	-1.85320483189384	0.0638530053837253		chr1	10000000	15000000	chrX	0	5000000
360	366	333	296	338	450	354.744274360717	-0.0450136256694303	0.108522866304047	0.414784710379065	0.678299513341342		chr1	10000000	15000000	chrX	10000000	15000000
297	278	275	232	268	409	290.153530750997	0.00674313417920205	0.130085050403933	-0.0518363498208566	0.958659091504301		chr1	10000000	15000000	chrX	100000000	105000000
332	320	272	252	228	424	301.27484342784	-0.115836899479268	0.139730129709926	0.829004451078239	0.40710188855306		chr1	10000000	15000000	chrX	105000000	110000000
293	307	251	239	243	363	280.253454765662	-0.0858529269950788	0.121567326654835	0.706217117357859	0.480053127022874		chr1	10000000	15000000	chrX	110000000	115000000
334	390	286	301	261	471	336.55093394617	-0.0437727445884274	0.135042672021657	0.324140095372281	0.745831972491684		chr1	10000000	15000000	chrX	115000000	120000000
249	246	263	210	193	364	252.242404790708	-0.079803565802019	0.156130287558572	0.511134431697507	0.609256927409716		chr1	10000000	15000000	chrX	120000000	125000000
272	271	245	250	218	377	269.969485649643	0.0206141399187284	0.137205316451701	-0.150243011363084	0.880572892835903		chr1	10000000	15000000	chrX	125000000	130000000
405	406	422	390	278	577	411.305820398086	-0.07662570951038	0.270721550391612	0.283042518778195	0.777144243794163		chr1	10000000	15000000	chrX	130000000	135000000
359	423	386	307	257	505	370.279347879334	-0.218376069899922	0.146167916205705	1.49400823086646	0.135173467969145		chr1	10000000	15000000	chrX	135000000	140000000
283	288	233	254	191	417	274.090136904035	0.0171615627056494	0.161533729609694	-0.106241357437335	0.915390858120866		chr1	10000000	15000000	chrX	140000000	145000000
306	318	309	281	210	431	307.348029243867	-0.104453120577001	0.155231256250475	0.672887169117925	0.501019075681556		chr1	10000000	15000000	chrX	145000000	150000000
361	414	376	373	383	518	402.177278833841	0.0702539760708722	0.109866082130446	-0.639450999876906	0.522529580524571		chr1	10000000	15000000	chrX	15000000	20000000
484	538	529	568	460	710	547.624383369742	0.0894846906489847	0.133009541746157	-0.672768956829898	0.501094290021616	0.827529845147897	chr1	10000000	15000000	chrX	150000000	155000000
52	58	40	33	45	85	50.8181220040217	0.0253551869507616	0.268107736856281	-0.0945708887332604	0.92465567359841		chr1	10000000	15000000	chrX	155000000	156040895
293	306	248	272	303	390	299.353052031215	0.116478002924523	0.11170478771442	-1.04273062334899	0.297073070641204		chr1	10000000	15000000	chrX	20000000	25000000
259	272	213	203	228	316	246.030573455966	-0.0687879293657513	0.12458988881366	0.552114862776963	0.5808696595692		chr1	10000000	15000000	chrX	25000000	30000000
258	222	184	202	190	321	226.748422492432	0.0252460568415114	0.146686552913758	-0.172108869831813	0.863351939700716		chr1	10000000	15000000	chrX	30000000	35000000
267	250	212	251	258	346	261.892540985303	0.159511949891948	0.121257073512834	-1.31548573020002	0.188346710041855		chr1	10000000	15000000	chrX	35000000	40000000
269	290	217	266	305	384	285.303049132565	0.229809320004025	0.114519464233832	-2.0067271667879	0.0447787217023511		chr1	10000000	15000000	chrX	40000000	45000000
299	316	257	278	324	396	309.041444040961	0.123360155960687	0.1093387646106	-1.12823806268547	0.25921939314106		chr1	10000000	15000000	chrX	45000000	50000000
292	322	258	303	297	373	306.143601689304	0.0935459506056457	0.113643497135743	-0.823152692088563	0.410421167547659		chr1	10000000	15000000	chrX	5000000	10000000
193	270	213	213	257	345	245.595039086646	0.1895304396795	0.136448279497894	-1.38902769882434	0.164824327445551		chr1	10000000	15000000	chrX	50000000	55000000
152	129	103	148	152	204	146.391129309513	0.324707824590229	0.161192763606424	-2.01440695801365	0.0439668244389244		chr1	10000000	15000000	chrX	55000000	60000000
110	96	83	97	111	122	102.639320335875	0.12580430873589	0.182335475661654	-0.689960679782004	0.490218914726648		chr1	10000000	15000000	chrX	60000000	65000000
231	262	190	232	255	371	253.063449979893	0.254227230201615	0.128004120000523	-1.98608630878893	0.0470237412409238		chr1	10000000	15000000	chrX	65000000	70000000
293	302	245	255	312	381	295.133322226249	0.101394239541099	0.112215975926332	-0.903563318004408	0.366226999417894		chr1	10000000	15000000	chrX	70000000	75000000
234	239	160	185	175	263	207.086876016356	-0.0881165233731374	0.144109796611258	0.611454081854235	0.540899008452409		chr1	10000000	15000000	chrX	75000000	80000000
213	194	148	182	161	292	195.476945890426	0.118013529442658	0.16019247643131	-0.736698327360351	0.461305824244101		chr1	10000000	15000000	chrX	80000000	85000000
194	172	132	131	124	244	163.402631855825	-0.0817707077823458	0.178977436289835	0.456877187859184	0.647759321486721		chr1	10000000	15000000	chrX	85000000	90000000
163	177	141	110	122	254	157.929116773984	-0.0860714695517121	0.19024900348853	0.452414824642701	0.650970169203586		chr1	10000000	15000000	chrX	90000000	95000000
231	261	224	180	182	304	228.276532178744	-0.189123930544373	0.142121659307103	1.33071856511122	0.183281631992243		chr1	10000000	15000000	chrX	95000000	100000000
391871	472254	524436	364104	309556	451606	421920.333889166	-0.387310046803754	0.233966161468575	1.65541052762784	0.0978412519429824	0.470652529310853	chr1	100000000	105000000	chr1	100000000	105000000
79175	93976	103711	78873	78931	63339	84363.183450467	-0.376356281315363	0.25152530942592	1.49629586849275	0.134576571278597	0.520479749800271	chr1	100000000	105000000	chr1	105000000	110000000
14001	16205	18077	10760	11192	17695	14656.2473179623	-0.389368277509328	0.208587626015176	1.86668924205983	0.0619449969265256	0.4080976243557	chr1	100000000	105000000	chr1	110000000	115000000
14845	18337	19282	14538	15112	18684	16855.7844932519	-0.201618978497936	0.197539154429626	1.02065324254369	0.307418754599652	0.709570399406689	chr1	100000000	105000000	chr1	115000000	120000000
1302	1818	1551	1468	1393	2426	1642.25034279263	0.0862053378470679	0.166552465207388	-0.517586682008738	0.604746675824416	0.872846805778177	chr1	100000000	105000000	chr1	120000000	125000000
422	570	563	390	318	572	472.766622465409	-0.372547798930934	0.262439765182145	1.41955544988531	0.155737143008088		chr1	100000000	105000000	chr1	125000000	130000000
386	489	553	286	240	637	428.864310160374	-0.430135998447269	0.400752839674853	1.07331990160383	0.283127608821718		chr1	100000000	105000000	chr1	140000000	145000000
896	1033	1103	779	603	1409	964.345606195956	-0.231716089296174	0.324995157945699	0.712983204921749	0.47585614996498	0.815316390145387	chr1	100000000	105000000	chr1	145000000	150000000
1384	1639	1635	1042	1000	1967	1434.47758215112	-0.325922872263527	0.176738764485801	1.84409387047464	0.0651694610674296	0.413562562006429	chr1	100000000	105000000	chr1	150000000	155000000
1504	1799	2038	1316	1455	2035	1692.42037969365	-0.252700550166807	0.164370985813966	1.53737929425581	0.124200453831988	0.507506194133958	chr1	100000000	105000000	chr1	155000000	160000000
1519	1654	1780	1331	1289	2185	1619.29894140626	-0.144827796103179	0.162653767738188	0.890405418313447	0.373248234038653	0.751939810920259	chr1	100000000	105000000	chr1	160000000	165000000
1270	1490	1484	1252	1239	1907	1433.83341193369	-0.0401529753260699	0.147771014613818	0.271724298780819	0.785834016291307	0.940019289482637	chr1	100000000	105000000	chr1	165000000	170000000
1161	1274	1127	1035	1066	1768	1224.62746792068	0.0273231732247812	0.139876244202946	-0.195338196135279	0.845128196779683	0.957486306660328	chr1	100000000	105000000	chr1	170000000	175000000
1097	1187	1012	1087	1028	1587	1156.70770877326	0.0894184770822492	0.127937694423719	-0.698922061125338	0.484600739663586	0.820130340222262	chr1	100000000	105000000	chr1	175000000	180000000
954	1016	953	925	931	1428	1026.26270178329	0.0813257751603518	0.129983917404919	-0.62566028770321	0.531537786231899	0.84175030105136	chr1	100000000	105000000	chr1	180000000	185000000
1251	1435	1190	1472	2082	1350	1466.9713935012	0.293710412537955	0.173350329522472	-1.69431701310888	0.0902050593877718	0.459391261265605	chr1	100000000	105000000	chr1	185000000	190000000
1110	1199	947	1244	1774	1290	1258.20857193754	0.354241232991782	0.152816641036369	-2.31808022077567	0.0204449616505767	0.286205049119114	chr1	100000000	105000000	chr1	190000000	195000000
992	1138	909	1169	1561	1389	1186.8634063018	0.378746008652876	0.127371085567178	-2.97356348158875	0.00294363509698664	0.1337172029367	chr1	100000000	105000000	chr1	195000000	200000000
686	739	598	567	771	852	696.007000733026	0.0399633456288377	0.107602781135199	-0.371396958398551	0.710341890683198	0.915602338309481	chr1	100000000	105000000	chr1	200000000	205000000
851	859	676	824	918	1184	876.089829892483	0.223485942209571	0.108607438246443	-2.05774066507724	0.0396150345474232	0.352544859986584	chr1	100000000	105000000	chr1	205000000	210000000
828	900	618	859	918	1231	880.845951210853	0.292992620794444	0.117580316081808	-2.49185093694245	0.0127079357703394	0.236782148024843	chr1	100000000	105000000	chr1	210000000	215000000
842	898	698	940	1181	1230	956.339392008538	0.394636943654977	0.109504511246376	-3.6038418797841	0.000313547849179842	0.0477625565868518	chr1	100000000	105000000	chr1	215000000	220000000
735	823	556	721	922	1081	795.085517109639	0.298434940071981	0.115582537705853	-2.58200716125018	0.0098227546645416	0.211941686293659	chr1	100000000	105000000	chr1	220000000	225000000
718	814	508	718	846	1054	764.914482339764	0.296870955006754	0.121505592155701	-2.44326989186091	0.0145548480340568	0.250378053364571	chr1	100000000	105000000	chr1	225000000	230000000
804	814	633	841	882	1207	853.630013199896	0.309711719997622	0.112940313999834	-2.74226012863818	0.00610179981283653	0.179538280686131	chr1	100000000	105000000	chr1	230000000	235000000
961	1038	835	1223	1642	1235	1153.76378802284	0.483802159260648	0.147611006314256	-3.27754800499536	0.0010471292334956	0.0865062204514775	chr1	100000000	105000000	chr1	235000000	240000000
830	908	652	920	1135	1193	930.630021586393	0.382165713450612	0.112277130502903	-3.40377164734124	0.000664622904577652	0.0719830112009161	chr1	100000000	105000000	chr1	240000000	245000000
722	788	562	859	1012	910	805.530740028256	0.377613230410273	0.127386974044807	-2.96430018250885	0.0030337219295611	0.135891274243518	chr1	100000000	105000000	chr1	245000000	248956422
339	347	310	298	312	392	331.916898277026	-0.0622218509696295	0.108689683508601	0.572472464368763	0.567001935346146		chr1	100000000	105000000	chr10	0	5000000
358	385	286	277	300	435	336.470953182103	-0.0980212303989223	0.114446048452968	0.856484183804778	0.391730017591283		chr1	100000000	105000000	chr10	10000000	15000000
300	306	209	210	271	320	266.22842425457	-0.0927830684697129	0.123563445491347	0.7508941507803	0.452716360816025		chr1	100000000	105000000	chr10	100000000	105000000
301	322	216	274	381	281	294.884196990182	0.112307608326417	0.144905560863662	-0.775040016801598	0.438316013915928		chr1	100000000	105000000	chr10	105000000	110000000
288	302	228	223	260	347	271.732573848427	-0.0521131276457259	0.119148193098068	0.437380763322469	0.661835232634546		chr1	100000000	105000000	chr10	110000000	115000000
286	309	232	266	333	349	293.624320664643	0.132414849558885	0.113791173264501	-1.1636653859882	0.244559642104996		chr1	100000000	105000000	chr10	115000000	120000000
246	234	186	211	246	259	229.220117042081	0.0420535326069343	0.127438325888473	-0.329991251169896	0.7414065727561		chr1	100000000	105000000	chr10	120000000	125000000
280	252	187	219	250	340	251.32098761125	0.0987931914000739	0.129880769308999	-0.760645258922325	0.446868979286631		chr1	100000000	105000000	chr10	125000000	130000000
159	128	123	108	156	192	142.607754219172	0.0694869660264225	0.168012220742244	-0.413582807961486	0.679179666056819		chr1	100000000	105000000	chr10	130000000	133797422
421	475	369	361	439	482	422.072801524993	-0.0477182258853613	0.100136001399848	0.476534165717483	0.63369387279788		chr1	100000000	105000000	chr10	15000000	20000000
390	421	448	360	416	500	422.254540148026	-0.0630550217903705	0.116376172886096	0.541820720054833	0.587942016084116		chr1	100000000	105000000	chr10	20000000	25000000
481	491	435	414	470	464	459.681285875234	-0.123641544307824	0.10603890807938	1.1660016737938	0.243613768743128		chr1	100000000	105000000	chr10	25000000	30000000
357	371	308	215	282	343	310.754271243689	-0.379064525322752	0.112339666686026	3.37427140835468	0.000740113569115432		chr1	100000000	105000000	chr10	30000000	35000000
353	338	340	325	333	385	346.125227412858	-0.0526162886857508	0.113939453358812	0.461791654555812	0.644230736134508		chr1	100000000	105000000	chr10	35000000	40000000
262	272	272	206	226	316	258.093781008687	-0.191182874014118	0.128734065614064	1.48509932551397	0.137517514743973		chr1	100000000	105000000	chr10	40000000	45000000
296	270	264	243	264	349	279.653314092802	-0.0326645579631668	0.119931197649488	0.272360808558192	0.78534460421069		chr1	100000000	105000000	chr10	45000000	50000000
352	383	377	318	390	417	372.594579081314	-0.0581764224055874	0.111945158962569	0.519686808654584	0.603281882544479		chr1	100000000	105000000	chr10	5000000	10000000
464	509	526	497	586	442	508.795442859029	-0.0310146619756844	0.147364839740188	0.210461749426559	0.833307302593918	0.954059136180946	chr1	100000000	105000000	chr10	50000000	55000000
487	545	526	546	662	403	534.459066160065	0.00800185076307482	0.305694776435991	-0.0261759486255085	0.979116999524607	0.995637776527502	chr1	100000000	105000000	chr10	55000000	60000000
381	462	379	399	413	413	408.700087286666	-0.0527272179998114	0.11593176895887	0.454812502848274	0.649244134612059		chr1	100000000	105000000	chr10	60000000	65000000
436	457	463	475	658	386	483.67994292642	0.115301331751848	0.305060903870316	-0.377961680074427	0.705459060929496		chr1	100000000	105000000	chr10	65000000	70000000
306	282	254	211	254	326	270.335528883494	-0.167363240921911	0.119701032918619	1.39817708202816	0.162059897101939		chr1	100000000	105000000	chr10	70000000	75000000
333	317	218	223	295	320	281.474203121498	-0.114827718528864	0.124187700073174	0.92463036565783	0.35515821219351		chr1	100000000	105000000	chr10	75000000	80000000
361	398	400	402	442	279	385.941133782809	-0.08359825359127	0.315721594395901	0.264784718800202	0.791175309489481		chr1	100000000	105000000	chr10	80000000	85000000
310	329	206	214	322	288	275.508203269993	-0.0937037237008188	0.136899302402364	0.684471885951704	0.493677236391835		chr1	100000000	105000000	chr10	85000000	90000000
306	340	253	282	305	392	310.28867316639	0.055003252409576	0.111373550521822	-0.493862790149614	0.621403084962705		chr1	100000000	105000000	chr10	90000000	95000000
342	303	231	261	299	383	299.924960445513	0.037340454245756	0.119353564369946	-0.312855794821645	0.754390223410104		chr1	100000000	105000000	chr10	95000000	100000000
256	251	202	222	221	298	240.067608608968	-0.00429372879205396	0.125621168794527	0.0341799780503317	0.972733632412367		chr1	100000000	105000000	chr11	0	5000000
347	356	299	279	347	397	335.33921726397	-0.0418286203614119	0.106213773520347	0.393815406185515	0.693717329214818		chr1	100000000	105000000	chr11	10000000	15000000
352	370	312	289	365	379	343.169261189248	-0.0696119278101705	0.107001113835103	0.65057199233877	0.515322814877194		chr1	100000000	105000000	chr11	100000000	105000000
353	373	316	287	371	375	344.612664509595	-0.080687825358881	0.108177325171809	0.74588482596266	0.455736992309496		chr1	100000000	105000000	chr11	105000000	110000000
293	288	206	204	228	348	257.440217794062	-0.0890532180388275	0.133606093956288	0.666535600299511	0.505068816531273		chr1	100000000	105000000	chr11	110000000	115000000
263	257	215	227	261	297	251.991077017573	0.0274862071370164	0.119363285648304	-0.230273546742025	0.817879214947837		chr1	100000000	105000000	chr11	115000000	120000000
296	312	264	245	274	388	293.725201940588	-0.0217857747334235	0.117532941556214	0.185358882752065	0.852947556341256		chr1	100000000	105000000	chr11	120000000	125000000
291	304	245	252	264	376	286.01576643208	0.0127114102871348	0.117934769632195	-0.107783398626021	0.914167512141282		chr1	100000000	105000000	chr11	125000000	130000000
255	247	225	209	227	345	248.785819041451	0.0203105253990984	0.13104186164196	-0.154992650017381	0.876827111721334		chr1	100000000	105000000	chr11	130000000	135000000
3	3	4	1	8	3	3.64650104495983	0.177373653242881	0.810617716687851	-0.21881294917612	0.826795759317474		chr1	100000000	105000000	chr11	135000000	135086622
325	382	304	289	310	391	331.798036122907	-0.0997819255585611	0.109416578323865	0.911945219701659	0.361797555510043		chr1	100000000	105000000	chr11	15000000	20000000
459	497	459	438	513	423	467.459349232131	-0.0978759877811651	0.126999901293557	0.770677668126111	0.440898011953098		chr1	100000000	105000000	chr11	20000000	25000000
431	453	417	423	469	430	438.846228166273	-0.0350334317570417	0.117009821564056	0.299405907032026	0.764630355619149		chr1	100000000	105000000	chr11	25000000	30000000
444	453	434	417	477	480	451.408356156185	-0.0204679312738716	0.108285416992168	0.189018353924351	0.850078431734928		chr1	100000000	105000000	chr11	30000000	35000000
514	559	547	565	743	454	569.080163129347	0.0751570557678755	0.291652799075808	-0.257693586367193	0.796643396317885	0.942667750553844	chr1	100000000	105000000	chr11	35000000	40000000
409	456	442	449	529	359	445.299020659403	-0.0123560219345362	0.267247628865338	0.0462343557059667	0.963123459849554		chr1	100000000	105000000	chr11	40000000	45000000
402	422	387	400	413	401	405.900192558855	-0.053869739158553	0.117032360977965	0.460297807447424	0.645302474741901		chr1	100000000	105000000	chr11	45000000	50000000
381	421	292	297	327	399	350.208242261313	-0.160283119131395	0.108438980924285	1.47809503340232	0.139382343276611		chr1	100000000	105000000	chr11	5000000	10000000
96	116	110	104	133	122	113.592117048148	0.088327521753544	0.183168844911899	-0.482219133914548	0.629650285847757		chr1	100000000	105000000	chr11	50000000	55000000
486	507	516	466	556	392	492.388257899245	-0.143636396569319	0.250782881683517	0.572751998083286	0.566812624723655		chr1	100000000	105000000	chr11	55000000	60000000
343	387	346	311	349	420	358.19600040325	-0.0677978353781952	0.107362639498913	0.631484431592069	0.527723825529763		chr1	100000000	105000000	chr11	60000000	65000000
285	314	233	180	269	292	259.700598577246	-0.240346892629863	0.125725837946115	1.91167461323959	0.055917942498801		chr1	100000000	105000000	chr11	65000000	70000000
279	286	228	216	237	302	256.361754079933	-0.140518100517244	0.118997285281332	1.18085131257434	0.237661795610891		chr1	100000000	105000000	chr11	70000000	75000000
335	343	280	268	265	380	309.830698037143	-0.141191644083992	0.115190097848934	1.22572726927585	0.220301324787893		chr1	100000000	105000000	chr11	75000000	80000000
451	473	505	524	611	382	497.777486704697	0.0424112982648711	0.313093996836812	-0.135458675967449	0.892249234856093	0.97328205169827	chr1	100000000	105000000	chr11	80000000	85000000
400	413	360	324	427	357	380.684900961645	-0.14241897493421	0.119362018141321	1.19316828880683	0.232803471275728		chr1	100000000	105000000	chr11	85000000	90000000
381	372	373	391	431	337	384.185590656589	-0.0095485248798571	0.140632168952362	0.0678971600238322	0.945867499510569		chr1	100000000	105000000	chr11	90000000	95000000
417	400	388	426	624	331	434.665303551382	0.154367043421219	0.331936604735643	-0.465049775224876	0.641895811841711		chr1	100000000	105000000	chr11	95000000	100000000
303	299	285	253	263	382	295.743124733181	-0.0626525917193506	0.120760049215568	0.518818865397364	0.603887060896131		chr1	100000000	105000000	chr12	0	5000000
436	423	408	407	383	536	430.990703650061	-0.00839710806578789	0.11120227556543	0.0755120164860939	0.939807337061287		chr1	100000000	105000000	chr12	10000000	15000000
305	282	222	260	294	315	278.30946525742	0.0422133957540997	0.118960161616429	-0.354853214559434	0.722699559751287		chr1	100000000	105000000	chr12	100000000	105000000
277	282	214	209	246	318	255.098841575542	-0.0717639495189282	0.121350569960547	0.591377111308663	0.554267772990389		chr1	100000000	105000000	chr12	105000000	110000000
246	269	212	194	252	313	245.028231423969	-0.0139001413422485	0.124148783117789	0.111963573006273	0.91085228944398		chr1	100000000	105000000	chr12	110000000	115000000
267	249	229	224	228	320	251.341910853498	-0.0238454702477004	0.125500657662615	0.190002751314694	0.849306974567921		chr1	100000000	105000000	chr12	115000000	120000000
260	288	203	192	270	323	252.538116761717	-0.010222482325814	0.127601696264344	0.0801124328679515	0.936147834533126		chr1	100000000	105000000	chr12	120000000	125000000
235	223	170	209	244	278	224.571549337311	0.154218708111638	0.128205195256954	-1.2029052941462	0.229012971412623		chr1	100000000	105000000	chr12	125000000	130000000
146	149	106	110	130	165	132.868930043548	-0.0546603667089446	0.163296530242232	0.334730729598859	0.737828218483225		chr1	100000000	105000000	chr12	130000000	133275309
614	603	616	532	617	524	588.599621849407	-0.191212709100771	0.131937272615427	1.44926983338606	0.147262242116284	0.538646696428642	chr1	100000000	105000000	chr12	15000000	20000000
500	578	549	525	595	543	550.872140378555	-0.0296679552648272	0.125294202492891	0.236786337073421	0.812822551610803	0.94782687379205	chr1	100000000	105000000	chr12	20000000	25000000
355	356	302	260	299	431	330.5472758107	-0.113772721989219	0.115203806924735	0.987577798219365	0.323359463998173		chr1	100000000	105000000	chr12	25000000	30000000
410	390	415	366	354	424	394.699716247495	-0.157567261683527	0.117490644782659	1.34110474902069	0.179886445642079		chr1	100000000	105000000	chr12	30000000	35000000
265	306	324	283	354	210	294.57014495952	-0.126833071723249	0.331954766242715	0.382079381353159	0.70240248501691		chr1	100000000	105000000	chr12	35000000	40000000
513	546	598	505	643	462	550.083875908718	-0.101277513878619	0.254712454605731	0.397615083390352	0.690913940391129	0.908287826209128	chr1	100000000	105000000	chr12	40000000	45000000
373	353	305	281	348	400	341.241639999041	-0.0747422645250885	0.106825869334044	0.699664463215083	0.484136874414461		chr1	100000000	105000000	chr12	45000000	50000000
385	418	377	319	327	449	377.886564069787	-0.183731252338718	0.10887526457226	1.68753897462886	0.0914997622470269		chr1	100000000	105000000	chr12	5000000	10000000
324	367	256	250	303	339	304.24056223123	-0.150410776324757	0.113321999194498	1.32728664684605	0.184413879300232		chr1	100000000	105000000	chr12	50000000	55000000
375	444	345	298	405	432	380.558861648796	-0.107442345652987	0.107337473000914	1.00097703671552	0.316837910284441		chr1	100000000	105000000	chr12	55000000	60000000
456	469	448	464	522	382	461.115596084436	-0.0518035183787207	0.145602440556906	0.355787431725599	0.721999762065673		chr1	100000000	105000000	chr12	60000000	65000000
414	390	295	306	381	428	365.900379229012	-0.0455192745215076	0.107815924505766	0.422194353294009	0.672883162756809		chr1	100000000	105000000	chr12	65000000	70000000
474	504	445	506	575	371	484.065109056521	-0.00438449257746149	0.280469190902166	0.0156327066204962	0.987527412757645		chr1	100000000	105000000	chr12	70000000	75000000
368	365	290	299	338	377	337.989330279967	-0.0768256558929868	0.106858725516733	0.71894602449621	0.472174177101591		chr1	100000000	105000000	chr12	75000000	80000000
407	447	414	499	598	387	462.846561039253	0.186503177586899	0.275714809206504	-0.67643511106149	0.498764431350813		chr1	100000000	105000000	chr12	80000000	85000000
350	407	320	380	448	349	376.799076021517	0.0814861592507641	0.133456145109482	-0.610583792780141	0.541475154960243		chr1	100000000	105000000	chr12	85000000	90000000
312	278	226	227	265	338	271.823361756206	-0.0472242949499092	0.120839908795945	0.39080048487668	0.695944716538309		chr1	100000000	105000000	chr12	90000000	95000000
355	347	293	324	371	317	335.335039089728	-0.0276849753514729	0.125404765060521	0.220764939339522	0.825275464378258		chr1	100000000	105000000	chr12	95000000	100000000
374	346	312	323	426	357	356.327170351537	0.0398342118115292	0.122827244211049	-0.32431088124947	0.745702682464397		chr1	100000000	105000000	chr13	100000000	105000000
320	347	250	249	373	335	309.966990002638	-0.00146275145387714	0.123899086779279	0.0118059906000999	0.990580401195205		chr1	100000000	105000000	chr13	105000000	110000000
211	239	190	162	204	250	207.631427937761	-0.129647804838948	0.132539954555548	0.978179034946114	0.327985783580839		chr1	100000000	105000000	chr13	110000000	114364328
160	142	154	125	112	138	139.405845530568	-0.350619731269102	0.170416469752666	2.05742867328477	0.0396450093827239		chr1	100000000	105000000	chr13	15000000	20000000
381	392	411	306	330	472	380.918581785627	-0.183115561201608	0.120255675740465	1.52271865817632	0.127829107926032		chr1	100000000	105000000	chr13	20000000	25000000
377	430	371	313	357	436	379.248666135618	-0.164443928942845	0.104684743522336	1.57084904074641	0.11621771776043		chr1	100000000	105000000	chr13	25000000	30000000
371	364	380	284	318	409	353.976201144368	-0.222764132712107	0.115041614532936	1.93637870623184	0.0528213355048824		chr1	100000000	105000000	chr13	30000000	35000000
472	503	479	417	423	443	458.498505569792	-0.243117418897669	0.113859703692615	2.13523670809831	0.0327416798722524		chr1	100000000	105000000	chr13	35000000	40000000
300	366	278	257	269	393	307.714258566408	-0.113577026066288	0.119924731780362	0.947069252356554	0.343603491443661		chr1	100000000	105000000	chr13	40000000	45000000
368	376	315	304	282	439	345.005939504148	-0.121377294571147	0.117721034690074	1.03105867945095	0.302513303253327		chr1	100000000	105000000	chr13	45000000	50000000
405	394	425	389	447	353	406.031918596621	-0.0995229105903208	0.140703456818318	0.707323848616092	0.479365248331703		chr1	100000000	105000000	chr13	50000000	55000000
440	493	535	507	700	357	512.682592444403	0.0453890575855994	0.377886316886088	-0.120112995780373	0.904393637780637	0.975876735297202	chr1	100000000	105000000	chr13	55000000	60000000
410	417	476	408	518	346	434.471422594581	-0.0915165614516827	0.286552277637317	0.319371258208994	0.749445003136702		chr1	100000000	105000000	chr13	60000000	65000000
419	438	406	437	588	373	446.510791474281	0.100373972501516	0.263893350447678	-0.380358096675183	0.703679615301994		chr1	100000000	105000000	chr13	65000000	70000000
387	440	370	395	531	413	423.000578877443	0.105513168855587	0.127926493674755	-0.824795285360105	0.409487823787262		chr1	100000000	105000000	chr13	70000000	75000000
354	377	299	309	408	379	352.91279009457	0.0270808956649963	0.11206860598809	-0.241645690389637	0.809054715217599		chr1	100000000	105000000	chr13	75000000	80000000
425	405	424	430	555	290	427.429596694185	-0.0137381360071677	0.357912199007719	0.0383840954436744	0.969381441634581		chr1	100000000	105000000	chr13	80000000	85000000
403	437	383	431	644	325	440.599052573287	0.157539565756071	0.346358799217882	-0.454844993434015	0.649220758271349		chr1	100000000	105000000	chr13	85000000	90000000
383	395	372	465	570	351	426.619613156261	0.230407196785354	0.290232242005399	-0.793871815182642	0.427270059264479		chr1	100000000	105000000	chr13	90000000	95000000
314	343	297	289	340	392	327.560336142651	0.0264802664352392	0.107882757653775	-0.245454111584926	0.806104835132077		chr1	100000000	105000000	chr13	95000000	100000000
234	258	201	190	204	280	226.00763430244	-0.112426413265523	0.128423794193109	0.875432889768614	0.381338410664831		chr1	100000000	105000000	chr14	100000000	105000000
86	71	74	64	91	87	78.6274986690774	-0.00648705163057222	0.209243607602369	0.0310023885790563	0.975267634779174		chr1	100000000	105000000	chr14	105000000	107043718
113	128	138	120	140	87	122.916243343831	-0.177912645232535	0.216301421863933	0.822521847981441	0.410779957393941		chr1	100000000	105000000	chr14	15000000	20000000
466	448	400	343	332	446	405.234210931009	-0.299167277441949	0.106491430257172	2.80930847411357	0.00496480501503369		chr1	100000000	105000000	chr14	20000000	25000000
537	617	666	658	721	415	613.399449804632	-0.0579833160556935	0.370787859976881	0.156378679871851	0.875734541418133	0.967131549981568	chr1	100000000	105000000	chr14	25000000	30000000
435	435	389	348	355	441	400.003500204787	-0.207152687367129	0.103434576952553	2.00274118646179	0.045205075559246		chr1	100000000	105000000	chr14	30000000	35000000
423	439	494	379	438	471	442.456445699337	-0.152814467454619	0.122203381251671	1.25049295600018	0.211119526885408		chr1	100000000	105000000	chr14	35000000	40000000
490	496	551	543	652	393	528.449635269688	0.00179951193764916	0.326480278139194	-0.00551185495156293	0.99560219830071	0.998979339632294	chr1	100000000	105000000	chr14	40000000	45000000
470	480	578	485	594	387	506.535997806273	-0.115901853724175	0.315185845345936	0.367725440198514	0.713077969146326	0.916918135730366	chr1	100000000	105000000	chr14	45000000	50000000
323	330	215	217	275	329	278.160302163876	-0.146246218634082	0.124546684113911	1.1742281191551	0.240303665891612		chr1	100000000	105000000	chr14	50000000	55000000
357	382	308	282	321	409	340.796241171518	-0.121215664297096	0.106280344936784	1.14052757703407	0.254066570407504		chr1	100000000	105000000	chr14	55000000	60000000
323	362	293	309	352	417	340.504358252398	0.0712256670311185	0.105818539629628	-0.673092515549859	0.50088843515919		chr1	100000000	105000000	chr14	60000000	65000000
328	333	277	252	303	361	307.044793649217	-0.105987843119277	0.109582702533721	0.967195010422951	0.33344655603857		chr1	100000000	105000000	chr14	65000000	70000000
328	281	281	224	237	340	280.61749344986	-0.232729527172326	0.126086008033075	1.84579979018192	0.0649212810902224		chr1	100000000	105000000	chr14	70000000	75000000
293	292	225	224	256	333	267.980792083558	-0.065768876563478	0.118684336987769	0.554149589008157	0.57947647500831		chr1	100000000	105000000	chr14	75000000	80000000
364	367	279	325	391	310	339.738242728004	-0.0236638368405797	0.132082372273804	0.179159689769389	0.857812314456744		chr1	100000000	105000000	chr14	80000000	85000000
283	303	217	273	341	299	284.942909435925	0.132019139439914	0.127221133895657	-1.037713903322	0.299403270159121		chr1	100000000	105000000	chr14	85000000	90000000
273	279	210	211	245	324	254.260174981316	-0.0384409974526386	0.122345721354932	0.314199769529488	0.753369317716982		chr1	100000000	105000000	chr14	90000000	95000000
255	222	179	169	230	306	223.467508542997	0.0231817061979619	0.140741107300107	-0.164711693993787	0.869170912227823		chr1	100000000	105000000	chr14	95000000	100000000
89	121	79	66	84	131	93.3331372283057	-0.122539163987887	0.205039655720067	0.597636411149586	0.550082563418259		chr1	100000000	105000000	chr15	100000000	101991189
19	18	20	19	34	13	20.7549628745774	0.158511995919242	0.395530099741001	-0.400758364592324	0.688598035474028		chr1	100000000	105000000	chr15	15000000	20000000
248	297	256	264	261	292	270.009746871031	-0.0340043330686753	0.125842713718009	0.270212967155753	0.786996417289789		chr1	100000000	105000000	chr15	20000000	25000000
329	346	321	279	279	441	330.103912174082	-0.079463360902898	0.123091418356173	0.645563776614919	0.518561902714486		chr1	100000000	105000000	chr15	25000000	30000000
313	305	308	231	261	338	292.081509800607	-0.238114717947883	0.119453884585091	1.99336102609761	0.0462219283567935		chr1	100000000	105000000	chr15	30000000	35000000
405	446	330	326	367	466	386.774895781472	-0.0959364918862893	0.103275589840147	0.928936760707757	0.352921860587612		chr1	100000000	105000000	chr15	35000000	40000000
290	290	240	197	248	354	266.5689074886	-0.12059453996616	0.12715246827851	0.948424687297566	0.342913296453821		chr1	100000000	105000000	chr15	40000000	45000000
387	428	391	370	392	441	401.636540885499	-0.0711731749985002	0.107033996157326	0.664958588427219	0.506076980505424		chr1	100000000	105000000	chr15	45000000	50000000
376	406	338	334	382	395	371.300106929354	-0.0749519804099489	0.105653888695631	0.709410522748208	0.478069759634633		chr1	100000000	105000000	chr15	50000000	55000000
305	412	328	281	340	473	352.704758406827	-0.0169739804824017	0.123530421014926	0.137407290794797	0.89070886849057		chr1	100000000	105000000	chr15	55000000	60000000
297	336	266	223	282	389	295.317960361149	-0.0893653517223442	0.120954609437265	0.73883378350037	0.460007934778637		chr1	100000000	105000000	chr15	60000000	65000000
287	310	229	203	255	307	262.808450204646	-0.181301249350517	0.11930571275793	1.5196359433213	0.128602499057094		chr1	100000000	105000000	chr15	65000000	70000000
288	272	228	193	219	297	247.635746706574	-0.227454612170724	0.124431215059586	1.82795460175973	0.0675563653203354		chr1	100000000	105000000	chr15	70000000	75000000
265	263	218	208	245	342	253.922651232616	0.0130868800229733	0.124896169333934	-0.1047820769265	0.916548732290956		chr1	100000000	105000000	chr15	75000000	80000000
278	248	233	215	223	378	259.352019862732	0.0160882947333946	0.14055883098533	-0.114459508667041	0.908873542796675		chr1	100000000	105000000	chr15	80000000	85000000
267	266	224	236	258	311	258.966092060487	0.0202845285081132	0.117924121341756	-0.172013395370796	0.863426997983695		chr1	100000000	105000000	chr15	85000000	90000000
294	293	246	237	249	334	273.797095014749	-0.094476694585604	0.117351692206408	0.805073133665855	0.420777478297643		chr1	100000000	105000000	chr15	90000000	95000000
314	321	253	257	323	365	303.030129842188	0.0203356571936231	0.110858428988586	-0.18343807844974	0.854454300452033		chr1	100000000	105000000	chr15	95000000	100000000
291	277	206	164	225	309	241.847878340906	-0.229658649912898	0.137723250246023	1.66753724953953	0.095407623978798		chr1	100000000	105000000	chr16	0	5000000
332	348	292	219	257	396	304.070303123449	-0.242301440131142	0.125109378508665	1.93671683945229	0.0527799661666758		chr1	100000000	105000000	chr16	10000000	15000000
280	247	189	194	196	339	237.223282533959	-0.0541638784739235	0.14894694277366	0.363645452973351	0.716122780605004		chr1	100000000	105000000	chr16	15000000	20000000
339	330	299	261	254	444	317.92864094371	-0.100489268112202	0.132642366761829	0.75759555989105	0.448693139077826		chr1	100000000	105000000	chr16	20000000	25000000
300	279	275	237	240	354	279.479579521577	-0.120008896267372	0.125456991509631	0.956574000566236	0.338782316925382		chr1	100000000	105000000	chr16	25000000	30000000
278	323	299	267	251	302	287.603512609955	-0.20069864775101	0.125943407317671	1.5935621564119	0.111034136276148		chr1	100000000	105000000	chr16	30000000	35000000
95	92	90	112	138	81	102.409633855708	0.213112191085608	0.223959334834956	-0.951566458449515	0.341316898974777		chr1	100000000	105000000	chr16	35000000	40000000
308	295	295	230	219	346	281.269283834902	-0.258572893900955	0.130688892233952	1.97853765137186	0.04786808542335		chr1	100000000	105000000	chr16	45000000	50000000
292	312	297	275	289	354	302.784670234286	-0.0457103001078128	0.115911577028924	0.394354915009107	0.693319024941149		chr1	100000000	105000000	chr16	5000000	10000000
374	338	322	288	288	442	339.72642694305	-0.103536440469265	0.120574811542583	0.858690460674694	0.390511314800646		chr1	100000000	105000000	chr16	50000000	55000000
346	333	333	286	347	391	338.57738285537	-0.058811307848341	0.111348845469891	0.528171689613468	0.597380176843379		chr1	100000000	105000000	chr16	55000000	60000000
488	482	568	497	703	430	533.967292397292	0.0240110804675181	0.313846091508033	-0.0765059088425944	0.93901661317887	0.985903519352925	chr1	100000000	105000000	chr16	60000000	65000000
311	306	270	226	295	366	293.136018549052	-0.0792047990102752	0.116170344885807	0.681798776513336	0.495366198033092		chr1	100000000	105000000	chr16	65000000	70000000
365	350	289	278	316	376	327.234784798993	-0.118126972751498	0.107791190382531	1.09588707882608	0.273128194341984		chr1	100000000	105000000	chr16	70000000	75000000
410	409	347	322	360	388	372.222361137903	-0.188206312346566	0.104217649066612	1.80589673661005	0.0709344709529483		chr1	100000000	105000000	chr16	75000000	80000000
306	373	267	269	237	375	302.217214703337	-0.170962837095784	0.128449940103802	1.33096860113463	0.183199342672325		chr1	100000000	105000000	chr16	80000000	85000000
235	215	168	172	229	260	210.944491768595	0.0263292214384734	0.134793256121139	-0.195330405957485	0.845134294985416		chr1	100000000	105000000	chr16	85000000	90000000
8	5	6	4	5	9	6.08319777592281	-0.167336393720476	0.620983751557972	0.269469842488873	0.787568146375794		chr1	100000000	105000000	chr16	90000000	90338345
321	311	242	220	262	349	281.278543761544	-0.146939631721558	0.119048543637602	1.23428332033074	0.217097349047286		chr1	100000000	105000000	chr17	0	5000000
414	472	380	352	374	534	417.530060828006	-0.0829605699103818	0.107388324561845	0.772528766501097	0.439801315972018		chr1	100000000	105000000	chr17	10000000	15000000
293	338	266	242	261	440	302.292793502214	-0.0142786935403446	0.133457902452867	0.106990243948929	0.914796719528928		chr1	100000000	105000000	chr17	15000000	20000000
221	227	211	187	205	259	217.580966174323	-0.0921945543136079	0.130004933997668	0.709161963924088	0.478223974165854		chr1	100000000	105000000	chr17	20000000	25000000
251	260	258	191	229	312	248.802642180975	-0.156898596615426	0.130526592043314	1.20204315579895	0.22934680822362		chr1	100000000	105000000	chr17	25000000	30000000
341	347	324	255	278	402	322.627723188729	-0.196349656961529	0.117225512000709	1.67497376305204	0.0939393795506874		chr1	100000000	105000000	chr17	30000000	35000000
364	324	264	239	246	384	300.481784034197	-0.208611282938029	0.127018215316272	1.6423729653152	0.100512734077026		chr1	100000000	105000000	chr17	35000000	40000000
279	288	247	175	244	303	253.831200342837	-0.254432356330457	0.125811074727168	2.02233672100978	0.0431415774790839		chr1	100000000	105000000	chr17	40000000	45000000
264	269	213	218	256	275	248.053395919091	-0.0585132895794415	0.120881172169341	0.484056272199868	0.628345933541277		chr1	100000000	105000000	chr17	45000000	50000000
353	365	276	251	268	441	321.274283455644	-0.131470934265913	0.127692250599409	1.02959211423376	0.303201518604879		chr1	100000000	105000000	chr17	5000000	10000000
522	599	603	611	706	481	593.894286558259	0.0141889648200383	0.280839638335196	-0.0505233695077727	0.959705327008859	0.990653861528664	chr1	100000000	105000000	chr17	50000000	55000000
401	411	349	347	403	511	400.427419819654	0.0447753031750404	0.101333606817778	-0.441860351971455	0.658590262721675		chr1	100000000	105000000	chr17	55000000	60000000
303	348	246	230	261	334	284.545554518336	-0.189017591619465	0.11688412867098	1.61713650748542	0.105848817968698		chr1	100000000	105000000	chr17	60000000	65000000
326	347	288	257	276	405	313.730598944172	-0.113044680364261	0.116448757202078	0.970767598387418	0.33166402108232		chr1	100000000	105000000	chr17	65000000	70000000
269	289	238	217	300	395	280.609102578809	0.112159400551719	0.125013201058488	-0.897180454560511	0.369622633019558		chr1	100000000	105000000	chr17	70000000	75000000
295	292	210	215	213	351	259.222229573513	-0.107857802785415	0.136829379441885	0.788264941530523	0.430541749851829		chr1	100000000	105000000	chr17	75000000	80000000
188	157	117	126	139	188	150.842219574718	-0.096947739894714	0.163114297413931	0.594354642307611	0.552274938749518		chr1	100000000	105000000	chr17	80000000	83257441
543	614	595	486	564	513	555.749339825563	-0.228069829322001	0.124726457457985	1.82856014650162	0.0674655275998819	0.417783037531071	chr1	100000000	105000000	chr18	0	5000000
344	374	329	300	308	389	339.93362494624	-0.141013683077868	0.109088923322382	1.29264895814528	0.196132498642151		chr1	100000000	105000000	chr18	10000000	15000000
47	46	41	50	44	42	45.3460506708895	-0.0298247567458207	0.265818097363516	0.112199872926764	0.910664929924255		chr1	100000000	105000000	chr18	15000000	20000000
272	313	253	217	250	338	271.610351033145	-0.134492064586679	0.120076304060775	1.12005499868324	0.262690325762279		chr1	100000000	105000000	chr18	20000000	25000000
494	540	507	488	615	440	517.679788427996	-0.0500502831388201	0.144417031180831	0.346567733248512	0.728916090315282	0.921201640019918	chr1	100000000	105000000	chr18	25000000	30000000
498	594	627	609	763	443	597.390373653787	0.0322626952725849	0.344337707306225	-0.0936949238727816	0.925351502702556	0.982823310228214	chr1	100000000	105000000	chr18	30000000	35000000
420	396	394	336	435	404	397.980435581112	-0.111317337041443	0.114452547329544	0.972606898131554	0.330748712927685		chr1	100000000	105000000	chr18	35000000	40000000
399	440	400	405	570	404	437.729624719501	0.0979341048670299	0.140316644934618	-0.697950730739488	0.485208006681015		chr1	100000000	105000000	chr18	40000000	45000000
336	335	304	247	269	420	315.61623321265	-0.14443825380686	0.123465089789343	1.16987120856026	0.242052801910783		chr1	100000000	105000000	chr18	45000000	50000000
411	422	371	299	339	505	387.628139958728	-0.159170982219436	0.113580249838171	1.4013966551951	0.16109549194282		chr1	100000000	105000000	chr18	5000000	10000000
381	397	336	359	422	333	372.911284306483	-0.0494288262014044	0.13028812050327	0.379380913704743	0.704405021742351		chr1	100000000	105000000	chr18	50000000	55000000
322	378	306	251	309	399	324.811943166233	-0.146657882596668	0.113063932943123	1.29712348384736	0.194588702505584		chr1	100000000	105000000	chr18	55000000	60000000
442	477	432	428	523	409	454.122762549918	-0.0442756978526688	0.130393743900797	0.339553850730398	0.734192536960344		chr1	100000000	105000000	chr18	60000000	65000000
530	531	505	509	696	412	535.063331752646	0.00253102514246312	0.291221026713701	-0.00869107966215421	0.993065609019018	0.998632409495432	chr1	100000000	105000000	chr18	65000000	70000000
444	499	449	442	566	389	468.046061042571	-0.0439627155872297	0.14672388880041	0.299628887611019	0.764460246860752		chr1	100000000	105000000	chr18	70000000	75000000
312	294	262	249	342	318	295.191772753666	-0.000737150736878278	0.120394666517455	0.00612278565322831	0.995114754381628		chr1	100000000	105000000	chr18	75000000	80000000
22	18	18	19	21	30	21.1204058616645	0.192960829318617	0.357200820278717	-0.540202648941436	0.589057286072784		chr1	100000000	105000000	chr18	80000000	80373285
284	269	200	187	252	282	243.281165345822	-0.131730199624043	0.127510646969588	1.03309176727385	0.301560955708175		chr1	100000000	105000000	chr19	0	5000000
354	371	257	220	277	365	303.681953401327	-0.260838821318897	0.120042458986677	2.17288802246084	0.0297887461665243		chr1	100000000	105000000	chr19	10000000	15000000
316	316	221	266	261	421	295.854032373267	0.0797789280077182	0.131033365759242	-0.60884437750231	0.542627595549226		chr1	100000000	105000000	chr19	15000000	20000000
388	383	395	347	356	397	379.098243746352	-0.153151112110033	0.11514725146791	1.33004574714243	0.183503199016654		chr1	100000000	105000000	chr19	20000000	25000000
183	170	172	152	152	206	172.200381100659	-0.117753816542081	0.149365240798875	0.788361575372416	0.430485239787019		chr1	100000000	105000000	chr19	25000000	30000000
348	368	304	305	292	519	351.38265701141	0.0449156042034795	0.1308300631091	-0.343312562388847	0.731363331079782		chr1	100000000	105000000	chr19	30000000	35000000
326	332	297	261	274	417	315.213847169472	-0.0862132808863678	0.119869632537565	0.719225370607104	0.472002069808496		chr1	100000000	105000000	chr19	35000000	40000000
321	330	273	218	253	381	292.848684789342	-0.199805046871569	0.123574578667881	1.6168782368141	0.105904567019247		chr1	100000000	105000000	chr19	40000000	45000000
302	319	244	213	260	343	277.313182983606	-0.159080724796251	0.118610165807321	1.34120649535785	0.179853418085147		chr1	100000000	105000000	chr19	45000000	50000000
355	344	293	227	261	425	313.631796686222	-0.208004305899514	0.13002631184245	1.59970934307164	0.109663078211935		chr1	100000000	105000000	chr19	5000000	10000000
328	323	295	265	265	443	316.672783313215	-0.0453031686395198	0.128612805626705	0.352244618401459	0.724654817816152		chr1	100000000	105000000	chr19	50000000	55000000
251	256	203	167	210	322	231.359752174451	-0.108608890985617	0.140756694349151	0.771607286515336	0.44034705733643		chr1	100000000	105000000	chr19	55000000	58617616
248	205	180	193	242	230	215.711558204477	0.00896934246706869	0.13939299809468	-0.0643457174296261	0.948694951608298		chr1	100000000	105000000	chr2	0	5000000
294	255	200	268	328	247	265.587015047079	0.126854658114779	0.150877137137357	-0.84078118475493	0.400470529618616		chr1	100000000	105000000	chr2	10000000	15000000
437	475	478	447	480	428	461.066891304034	-0.0956938566941884	0.129969387007984	0.736279972516221	0.461560331791626		chr1	100000000	105000000	chr2	100000000	105000000
372	384	371	365	323	377	367.252839467829	-0.142860006855683	0.122280274546305	1.16829969008276	0.242685900339227		chr1	100000000	105000000	chr2	105000000	110000000
316	347	302	252	274	314	300.765565249056	-0.268227047251972	0.112903552234421	2.37571840693774	0.0175148235194787		chr1	100000000	105000000	chr2	110000000	115000000
399	436	492	385	456	380	429.005131101511	-0.186858380090458	0.143015018749312	1.30656473512057	0.191360579980502		chr1	100000000	105000000	chr2	115000000	120000000
373	372	360	308	329	324	346.167448203713	-0.263835427894715	0.118471201189805	2.22700053046664	0.0259472383381342		chr1	100000000	105000000	chr2	120000000	125000000
270	291	327	313	337	339	314.583454025987	0.0846723139834191	0.135625276956615	-0.624310717614274	0.532423546671562		chr1	100000000	105000000	chr2	125000000	130000000
290	310	276	231	231	329	276.797761048837	-0.222879376314026	0.121098099080888	1.84048616787249	0.0656968931685137		chr1	100000000	105000000	chr2	130000000	135000000
351	380	342	371	375	317	358.841346006786	-0.0610932398926304	0.13659742838345	0.44725029318365	0.654694352130185		chr1	100000000	105000000	chr2	135000000	140000000
279	343	294	269	322	307	302.619036407551	-0.092461697884469	0.122914349837095	0.752244941351546	0.451903771747215		chr1	100000000	105000000	chr2	140000000	145000000
303	327	249	276	337	336	303.231546030765	0.0490998109122288	0.114075228232914	-0.430416065545614	0.666893010876801		chr1	100000000	105000000	chr2	145000000	150000000
278	298	188	220	272	337	261.774788650776	0.0514882252020442	0.127756036375034	-0.40301990154812	0.686933583903491		chr1	100000000	105000000	chr2	15000000	20000000
304	345	310	280	374	332	324.175515067361	-0.0262706277516683	0.122399498354967	0.214630191338543	0.830055653162094		chr1	100000000	105000000	chr2	150000000	155000000
365	331	250	278	370	308	316.054505878089	-0.0378085952249594	0.131019304381936	0.28857270616201	0.772908384623307		chr1	100000000	105000000	chr2	155000000	160000000
352	351	268	310	387	314	330.208180791227	0.00831902223018535	0.128950985793465	-0.0645130564841864	0.948561711197791		chr1	100000000	105000000	chr2	160000000	165000000
305	273	237	224	321	301	275.395124339088	-0.0141552755615113	0.125643871856445	0.112661885950828	0.910298619411748		chr1	100000000	105000000	chr2	165000000	170000000
296	301	231	223	260	320	269.681874318137	-0.113517545409203	0.116702085702385	0.972712224687205	0.330696347797575		chr1	100000000	105000000	chr2	170000000	175000000
289	264	229	185	270	273	250.181990709232	-0.175751016670248	0.127558189338445	1.37781053166203	0.168261793546037		chr1	100000000	105000000	chr2	175000000	180000000
256	274	243	267	327	276	274.311990736788	0.11229789336446	0.131965488249008	-0.850964103224952	0.394789293645709		chr1	100000000	105000000	chr2	180000000	185000000
318	305	226	270	328	258	284.287674254437	-0.0334072826834628	0.140373781519696	0.237988051057635	0.81189036186163		chr1	100000000	105000000	chr2	185000000	190000000
317	296	222	306	407	275	304.044645469046	0.202168588819245	0.154877301691328	-1.30534679137275	0.19177478775816		chr1	100000000	105000000	chr2	190000000	195000000
277	279	212	264	313	269	268.750865597683	0.0884620006160425	0.132103963393899	-0.66963926246688	0.503087778876067		chr1	100000000	105000000	chr2	195000000	200000000
293	321	232	249	316	321	286.73748456513	0.00421133044362902	0.116874416376991	-0.0360329537821597	0.971256082689636		chr1	100000000	105000000	chr2	20000000	25000000
278	281	181	172	294	326	250.706799277558	0.0227672118028818	0.14776021349128	-0.154082152867392	0.877544960174258		chr1	100000000	105000000	chr2	200000000	205000000
296	262	198	232	318	277	262.370805504803	0.0725382479892454	0.135723733219336	-0.534455148474437	0.593026672595847		chr1	100000000	105000000	chr2	205000000	210000000
278	275	217	252	388	229	273.612681019023	0.133151988805185	0.283591524429164	-0.469520339414953	0.638697750000383		chr1	100000000	105000000	chr2	210000000	215000000
269	273	170	176	210	304	229.829959595945	-0.117082634846174	0.144475550333453	0.810397569526088	0.417711714304685		chr1	100000000	105000000	chr2	215000000	220000000
235	244	168	203	261	289	230.664623426996	0.15362202607309	0.12898139429416	-1.19104020323066	0.233637802541076		chr1	100000000	105000000	chr2	220000000	225000000
283	261	200	197	289	284	250.076419507377	-0.0176637735516807	0.130729664041283	0.135116797562508	0.892519529432893		chr1	100000000	105000000	chr2	225000000	230000000
225	232	176	202	251	280	225.594888526156	0.144366606313961	0.126391691409982	-1.14221595346543	0.25336426624879		chr1	100000000	105000000	chr2	230000000	235000000
228	233	189	160	225	285	217.230151949616	-0.0371852329495676	0.135647251471019	0.274131857050655	0.783983292828109		chr1	100000000	105000000	chr2	235000000	240000000
98	110	66	78	78	116	89.7789953451195	-0.0755370574816481	0.20069968488789	0.376368590333577	0.706642893540801		chr1	100000000	105000000	chr2	240000000	242193529
283	302	216	210	238	266	251.212178461806	-0.227462513025954	0.121945511546153	1.86527991183886	0.0621421793843548		chr1	100000000	105000000	chr2	25000000	30000000
335	320	291	246	326	325	306.413186894756	-0.146789984208558	0.114982460803855	1.27662935009682	0.201733134837002		chr1	100000000	105000000	chr2	30000000	35000000
351	359	287	284	364	343	330.324637561052	-0.0706015344421726	0.113229998843809	0.62352322850026	0.532940742708363		chr1	100000000	105000000	chr2	35000000	40000000
360	345	311	309	339	408	343.968333415339	-0.01472406968286	0.106567736969433	0.138166297808157	0.890108990046736		chr1	100000000	105000000	chr2	40000000	45000000
352	310	264	244	305	343	301.154873514007	-0.123935060841914	0.115126501518264	1.07651200381741	0.281698335338423		chr1	100000000	105000000	chr2	45000000	50000000
258	275	192	197	255	282	240.81495210372	-0.0481754174086652	0.125712362266493	0.383219410884509	0.701557086810366		chr1	100000000	105000000	chr2	5000000	10000000
351	386	349	366	386	347	366.175799743176	-0.0371403836947391	0.125917344954394	0.294958440461011	0.768025627694985		chr1	100000000	105000000	chr2	50000000	55000000
388	436	408	403	482	356	415.371142227957	-0.0410019823039194	0.142006362884484	0.288733416384114	0.772785388697408		chr1	100000000	105000000	chr2	55000000	60000000
367	350	342	278	320	400	341.752602620688	-0.163268213574237	0.110364519613853	1.47935418144785	0.139045679037576		chr1	100000000	105000000	chr2	60000000	65000000
351	400	298	269	343	371	336.527165075906	-0.160729013969598	0.10847082499601	1.48177184026682	0.138401014268494		chr1	100000000	105000000	chr2	65000000	70000000
317	391	347	256	282	407	331.569629158237	-0.242400537296437	0.122717433329263	1.97527385246115	0.048237078864088		chr1	100000000	105000000	chr2	70000000	75000000
505	592	610	579	688	392	569.885956579728	-0.0809925587301955	0.352257802413551	0.229924101539447	0.818150747673722	0.948978561197439	chr1	100000000	105000000	chr2	75000000	80000000
539	555	620	562	627	404	560.060168317028	-0.150467059053509	0.31780671679395	0.473454622266729	0.635888867998285	0.886857011488466	chr1	100000000	105000000	chr2	80000000	85000000
288	338	270	245	260	334	287.807022902955	-0.164863656309948	0.115671935702406	1.42526927822924	0.154079377137741		chr1	100000000	105000000	chr2	85000000	90000000
121	128	106	111	103	133	116.775740872513	-0.0974354995242102	0.173334140644197	0.562125263736797	0.574030676585522		chr1	100000000	105000000	chr2	90000000	95000000
336	331	292	269	256	349	304.793441304304	-0.203613998565971	0.115898628736519	1.75682836618249	0.0789470685212219		chr1	100000000	105000000	chr2	95000000	100000000
330	324	286	214	226	427	297.150715292358	-0.212703385600627	0.14681260056677	1.44880878602712	0.14739098946736		chr1	100000000	105000000	chr20	0	5000000
448	490	393	357	374	489	423.072667899674	-0.195418346949085	0.101364149175207	1.92788425236329	0.0538695249127573		chr1	100000000	105000000	chr20	10000000	15000000
360	387	348	295	328	437	357.282561521537	-0.124577040259778	0.108589152652398	1.14723282406078	0.251285408961393		chr1	100000000	105000000	chr20	15000000	20000000
328	348	336	274	286	381	324.928770872273	-0.182411492699403	0.115552196539893	1.57860688209789	0.114426255124916		chr1	100000000	105000000	chr20	20000000	25000000
175	176	159	155	167	160	165.913702924056	-0.141003217191614	0.153063657010847	0.921206378739679	0.356942688616442		chr1	100000000	105000000	chr20	25000000	30000000
328	318	268	246	254	345	291.582970130437	-0.184715790330277	0.115520617197429	1.59898548684683	0.109823827412935		chr1	100000000	105000000	chr20	30000000	35000000
302	356	271	231	254	383	296.346687803447	-0.176678427760442	0.123372569383721	1.43207220732289	0.152123157454506		chr1	100000000	105000000	chr20	35000000	40000000
330	347	294	243	253	418	310.948487502134	-0.171983145127856	0.127275827335576	1.35126322671158	0.176611127285728		chr1	100000000	105000000	chr20	40000000	45000000
270	304	275	268	243	359	285.562814842035	-0.0389768904467977	0.126374344130752	0.308424077014166	0.757759663546437		chr1	100000000	105000000	chr20	45000000	50000000
439	501	415	331	375	529	428.38377407421	-0.213611953737725	0.107984693133317	1.97816882689107	0.0479096641543945		chr1	100000000	105000000	chr20	5000000	10000000
402	397	330	318	342	421	366.685085973732	-0.130821846511594	0.103540992471119	1.26347877675681	0.206417169098668		chr1	100000000	105000000	chr20	50000000	55000000
350	309	322	299	309	378	327.791525354533	-0.0656778200051442	0.116978609253269	0.561451537374206	0.574489758918735		chr1	100000000	105000000	chr20	55000000	60000000
190	208	178	166	156	274	193.299129994523	-0.0342813182179928	0.153979129989979	0.222636134002211	0.82381871131682		chr1	100000000	105000000	chr20	60000000	64444167
313	320	347	381	362	306	342.382345893028	0.0494155643159558	0.253153316881629	-0.195200145606079	0.845236265075269		chr1	100000000	105000000	chr21	10000000	15000000
666	698	716	719	841	554	707.478946417688	-0.0211938923673628	0.283845779294762	0.0746669280058375	0.940479721820873	0.986210041297822	chr1	100000000	105000000	chr21	15000000	20000000
658	740	831	792	954	489	758.040928823434	-0.0354976332380823	0.400964768445942	0.0885305543817824	0.929455000787616	0.983749389981008	chr1	100000000	105000000	chr21	20000000	25000000
447	518	420	412	450	555	464.570631202153	-0.0368346245028853	0.100305015252506	0.367226149262411	0.713450335567505		chr1	100000000	105000000	chr21	25000000	30000000
390	455	417	385	348	457	409.266056219135	-0.153278341464092	0.117061816598466	1.3093794878466	0.190405836158816		chr1	100000000	105000000	chr21	30000000	35000000
344	359	297	244	290	402	319.692905162809	-0.174674129195667	0.114222609114879	1.52924303296197	0.12620420615778		chr1	100000000	105000000	chr21	35000000	40000000
293	278	254	215	246	318	265.910083864994	-0.158911821609336	0.119367080862314	1.3312868209673	0.183094652986565		chr1	100000000	105000000	chr21	40000000	45000000
80	83	74	56	80	122	81.117694507763	0.0287653218354402	0.214100164078143	-0.134354506262505	0.893122254132798		chr1	100000000	105000000	chr21	45000000	46709983
230	240	248	248	237	245	243.035379810461	-0.0380660413773056	0.141885847715545	0.268286386487403	0.78847888425265		chr1	100000000	105000000	chr21	5000000	10000000
204	214	234	205	188	202	209.828300001375	-0.196691100031954	0.154611914554293	1.27216004406235	0.203316260866084		chr1	100000000	105000000	chr22	10000000	15000000
226	232	249	208	221	283	236.437203529217	-0.069752800061909	0.134743487416427	0.517671031078013	0.604687813419193		chr1	100000000	105000000	chr22	15000000	20000000
307	264	214	203	211	372	257.893817923323	-0.0830978380628343	0.147894303579375	0.561873148942722	0.574202449202417		chr1	100000000	105000000	chr22	20000000	25000000
325	313	289	237	238	356	291.559668426061	-0.236506573521133	0.121869412578599	1.94065572744596	0.0523000497748077		chr1	100000000	105000000	chr22	25000000	30000000
332	337	296	270	303	433	325.471192114573	-0.0204099427146779	0.114787613212487	0.177806142522507	0.858875223186237		chr1	100000000	105000000	chr22	30000000	35000000
288	274	215	206	261	315	257.2951909897	-0.0627703982850027	0.121678145559242	0.515872410748088	0.605943524399593		chr1	100000000	105000000	chr22	35000000	40000000
298	255	233	187	231	322	251.883540379056	-0.16985778931673	0.131714585196522	1.28958982836485	0.197193109214193		chr1	100000000	105000000	chr22	40000000	45000000
255	270	244	176	217	329	245.917477250216	-0.180989002477764	0.136830317467389	1.32272588288703	0.185926552846479		chr1	100000000	105000000	chr22	45000000	50000000
49	41	41	24	29	43	37.6484038208163	-0.532036523251145	0.283491451944944	1.87672862656357	0.0605552970598563		chr1	100000000	105000000	chr22	50000000	50818468
249	316	222	314	347	250	284.271263499244	0.176604441813954	0.158596508887079	-1.1135455821395	0.26547418301536		chr1	100000000	105000000	chr3	0	5000000
284	272	181	193	192	285	231.868110386128	-0.203396903446398	0.140475541534264	1.44791684890417	0.147640306895993		chr1	100000000	105000000	chr3	10000000	15000000
546	495	486	434	517	481	494.596060207571	-0.156185391253817	0.114552463144235	1.36343983330294	0.172743934435834		chr1	100000000	105000000	chr3	100000000	105000000
407	453	377	338	386	389	391.82447515965	-0.214643823959292	0.106483418326345	2.01574881172074	0.0438262486541996		chr1	100000000	105000000	chr3	105000000	110000000
385	461	358	312	336	434	379.036786864756	-0.224326152037545	0.106135617036399	2.11358032582608	0.0345511276927319		chr1	100000000	105000000	chr3	110000000	115000000
386	448	408	394	388	430	410.238722495091	-0.0985209414342728	0.114760813252421	0.858489397574871	0.390622282493323		chr1	100000000	105000000	chr3	115000000	120000000
383	394	337	320	323	400	358.783103120114	-0.161981575236594	0.106060430384216	1.52725738194535	0.126697022525753		chr1	100000000	105000000	chr3	120000000	125000000
296	273	222	221	280	332	268.119073766443	0.00254237383464341	0.11962338724339	-0.0212531503515329	0.983043715991106		chr1	100000000	105000000	chr3	125000000	130000000
320	321	275	283	315	374	313.122712347253	0.0164877137127593	0.108811403877988	-0.151525604165968	0.879561114815299		chr1	100000000	105000000	chr3	130000000	135000000
294	313	286	262	270	311	289.570026544413	-0.15033604201087	0.11712991314041	1.28349827964658	0.199317561908204		chr1	100000000	105000000	chr3	135000000	140000000
281	288	264	276	281	298	281.918063217915	-0.024314584907646	0.121830806363595	0.199576655801497	0.841811686440581		chr1	100000000	105000000	chr3	140000000	145000000
334	323	299	305	418	348	337.684297287384	0.100596271019644	0.124912232800781	-0.805335624574754	0.420626029431778		chr1	100000000	105000000	chr3	145000000	150000000
319	270	219	279	296	317	282.351009267443	0.0853144393534438	0.12521063037673	-0.681367381481526	0.495639057015526		chr1	100000000	105000000	chr3	15000000	20000000
350	336	252	278	363	349	319.364621969645	0.0172173554155678	0.117051323310618	-0.147092360245072	0.883059119929962		chr1	100000000	105000000	chr3	150000000	155000000
263	291	217	238	303	316	269.320143104924	0.0874786696409946	0.118251501336285	-0.739767940807971	0.459440814963216		chr1	100000000	105000000	chr3	155000000	160000000
297	305	260	322	463	240	316.754891237411	0.215547512496864	0.336224198223928	-0.641082687193464	0.521468961832763		chr1	100000000	105000000	chr3	160000000	165000000
345	310	258	359	486	297	343.771568047326	0.286760666391655	0.281452879705514	-1.01885852684007	0.308270135420489		chr1	100000000	105000000	chr3	165000000	170000000
346	302	220	253	305	341	291.892786773748	-0.011836711656001	0.123177046928958	0.0960951082292776	0.92344503639633		chr1	100000000	105000000	chr3	170000000	175000000
314	294	186	202	265	290	255.522803212258	-0.129758823709056	0.13595880458403	0.954398092172532	0.339882171611343		chr1	100000000	105000000	chr3	175000000	180000000
282	279	223	269	375	293	286.11106587625	0.201891082639621	0.135762199538189	-1.48709348645188	0.136990121616958		chr1	100000000	105000000	chr3	180000000	185000000
270	280	183	187	260	328	247.198083658752	0.00696928003143908	0.135528650872684	-0.0514229278205245	0.958988515181293		chr1	100000000	105000000	chr3	185000000	190000000
267	296	225	246	359	271	276.655411098062	0.0976414706845392	0.140429250397042	-0.695307212767091	0.486862795056285		chr1	100000000	105000000	chr3	190000000	195000000
151	188	126	126	129	194	150.588446402188	-0.121317953628316	0.161957485519587	0.749072839943816	0.453813304064855		chr1	100000000	105000000	chr3	195000000	198295559
318	305	228	314	368	282	302.906046181133	0.138483960865713	0.14341850881724	-0.965593367326001	0.334247695541633		chr1	100000000	105000000	chr3	20000000	25000000
345	303	232	303	341	323	307.029497044759	0.0842712533675818	0.126878814714387	-0.664186953174827	0.506570662767978		chr1	100000000	105000000	chr3	25000000	30000000
313	292	230	271	283	321	283.858261013337	0.00734110681213892	0.118438615141483	-0.0619823762999043	0.950576866688265		chr1	100000000	105000000	chr3	30000000	35000000
316	321	242	281	279	325	293.014778678793	-0.0486275435602603	0.11714401092396	0.415109088178868	0.678062046721782		chr1	100000000	105000000	chr3	35000000	40000000
288	303	232	275	255	315	277.22358299028	-0.0207961024996909	0.121433870738295	0.17125454680193	0.864023618796718		chr1	100000000	105000000	chr3	40000000	45000000
273	304	242	172	253	315	256.982707821043	-0.228619545342468	0.12937160395702	1.7671539839486	0.0772024437259516		chr1	100000000	105000000	chr3	45000000	50000000
234	276	170	223	289	282	243.297089358111	0.167340639537621	0.133986400896728	-1.24893749229522	0.211687937241603		chr1	100000000	105000000	chr3	5000000	10000000
302	317	274	272	296	371	303.745789933569	0.000910334162371938	0.111002663293072	-0.00820101189796182	0.993456612571399		chr1	100000000	105000000	chr3	50000000	55000000
319	336	261	248	308	354	302.04706710123	-0.0789577742734346	0.110769847831476	0.712809269121321	0.47596378911103		chr1	100000000	105000000	chr3	55000000	60000000
308	329	314	296	325	357	321.620712955422	-0.0289700018495194	0.114334808393114	0.253378671435846	0.799975607743509		chr1	100000000	105000000	chr3	60000000	65000000
372	384	288	322	333	379	345.072204809089	-0.0729813416680767	0.109271047916841	0.667892758964097	0.504202049876066		chr1	100000000	105000000	chr3	65000000	70000000
386	447	393	334	327	435	386.564665773243	-0.233426958671516	0.110374878741431	2.11485585608978	0.0344422345479009		chr1	100000000	105000000	chr3	70000000	75000000
462	487	513	434	463	406	465.448111932909	-0.225551783737645	0.134841328216852	1.67271997925526	0.0943824342002406		chr1	100000000	105000000	chr3	75000000	80000000
599	665	741	734	819	391	672.551083992671	-0.0745114873285406	0.438382096320878	0.169969275556366	0.865034299583924	0.963682721867925	chr1	100000000	105000000	chr3	80000000	85000000
542	664	660	599	700	433	608.354639349365	-0.149504261841335	0.323831100370386	0.461673575114734	0.644315423614136	0.890682539572659	chr1	100000000	105000000	chr3	85000000	90000000
239	248	243	206	223	152	221.535474571519	-0.374223164299243	0.173380408988403	2.15839359523183	0.0308972432709397		chr1	100000000	105000000	chr3	90000000	95000000
527	573	566	514	560	399	529.813660265128	-0.220925918319523	0.264542765888115	0.835123642779788	0.403648096092837	0.771101455714185	chr1	100000000	105000000	chr3	95000000	100000000
261	292	259	216	259	370	273.42010717023	-0.027669308019965	0.12636176555083	0.218968988755027	0.82667420494117		chr1	100000000	105000000	chr4	0	5000000
381	378	395	361	379	428	387.915537637815	-0.0540475824530844	0.114104923373682	0.473665647853633	0.635738353647119		chr1	100000000	105000000	chr4	10000000	15000000
366	351	342	349	488	307	369.61432554978	0.0619806994598114	0.267173056592203	-0.231987088257986	0.816548042344427		chr1	100000000	105000000	chr4	100000000	105000000
307	369	273	293	364	334	322.446816867978	0.00486933879992801	0.119304149258982	-0.0408144966472019	0.96744378233587		chr1	100000000	105000000	chr4	105000000	110000000
355	331	278	307	367	326	327.323372909443	-0.00298580920870425	0.121512252504208	0.024572083449781	0.980396286753975		chr1	100000000	105000000	chr4	110000000	115000000
334	346	322	308	446	273	340.354248617854	-0.0134583007995873	0.273247152776606	0.0492532151308093	0.960717503150975		chr1	100000000	105000000	chr4	115000000	120000000
346	311	206	245	328	310	288.515761094723	-0.022038215132274	0.134442905378424	0.163922484940665	0.869792166102631		chr1	100000000	105000000	chr4	120000000	125000000
320	282	254	250	348	277	288.509243813203	-0.0278697952478345	0.135597468703121	0.205533300248053	0.837155483575056		chr1	100000000	105000000	chr4	125000000	130000000
299	313	281	342	459	248	326.632342914259	0.196951973678318	0.328267320419254	-0.599974354519288	0.548523327041894		chr1	100000000	105000000	chr4	130000000	135000000
315	295	237	264	376	295	296.214497987899	0.086562347915305	0.135317609392522	-0.639697584844331	0.522369225920613		chr1	100000000	105000000	chr4	135000000	140000000
306	287	221	266	315	289	279.992695699297	0.0417110231051671	0.126561232434718	-0.329571878392399	0.741723474227167		chr1	100000000	105000000	chr4	140000000	145000000
320	289	234	243	288	357	285.847594553186	0.0039846985731303	0.117269292071243	-0.0339790451767162	0.972893860577146		chr1	100000000	105000000	chr4	145000000	150000000
415	406	408	387	436	427	414.476901375412	-0.0411115864904503	0.114180735564185	0.360057117230078	0.718804420527028		chr1	100000000	105000000	chr4	15000000	20000000
303	259	213	242	283	299	265.189876625805	0.0261163833315973	0.124319421538602	-0.210074845976402	0.83360925742553		chr1	100000000	105000000	chr4	150000000	155000000
302	303	239	271	387	267	294.929135617666	0.0830807364729576	0.148094080988322	-0.560999709904064	0.574797734945558		chr1	100000000	105000000	chr4	155000000	160000000
288	289	220	342	456	204	302.69570746629	0.314719510580728	0.40551289667527	-0.776102346339805	0.437688558415351		chr1	100000000	105000000	chr4	160000000	165000000
308	283	228	307	394	253	296.667084295637	0.185380836191815	0.266225808416936	-0.696329320189314	0.48622261532314		chr1	100000000	105000000	chr4	165000000	170000000
301	330	265	325	432	277	322.987754503988	0.16715316198067	0.255408635403698	-0.654453839105591	0.512819457590986		chr1	100000000	105000000	chr4	170000000	175000000
299	297	241	326	430	284	313.709083297345	0.270378015625108	0.154041046243059	-1.75523357065806	0.079219363864011		chr1	100000000	105000000	chr4	175000000	180000000
270	309	225	257	355	311	286.223200359679	0.139925932964599	0.12636738025693	-1.1072947202047	0.268166526328363		chr1	100000000	105000000	chr4	180000000	185000000
310	263	204	223	275	327	264.247763063533	0.0178559654158218	0.126633846316868	-0.141004683464655	0.887866242442215		chr1	100000000	105000000	chr4	185000000	190000000
7	5	5	3	4	8	5.23446766434144	-0.271247194411648	0.665375324567503	0.407660435240758	0.683522988261757		chr1	100000000	105000000	chr4	190000000	190214555
430	420	491	425	462	409	444.002822286571	-0.114059753812013	0.139664172969206	0.816671529907396	0.414116165432921		chr1	100000000	105000000	chr4	20000000	25000000
452	497	473	501	534	401	481.297073456868	-0.029034073760138	0.244188375230108	0.11890031101103	0.905354335359412		chr1	100000000	105000000	chr4	25000000	30000000
545	622	620	622	836	418	619.026988370301	0.0316614528363556	0.37579191209391	-0.0842526191155586	0.932855582864818	0.984471571814064	chr1	100000000	105000000	chr4	30000000	35000000
475	529	510	489	526	361	488.016260181735	-0.177076774167416	0.281580931361779	0.628866355797032	0.529436553802704		chr1	100000000	105000000	chr4	35000000	40000000
532	515	533	526	562	445	524.224236482971	-0.0940800080505183	0.14453952414162	0.650894685098996	0.515114472583556	0.834331975631973	chr1	100000000	105000000	chr4	40000000	45000000
478	582	522	485	600	403	516.341475302374	-0.133154237987503	0.263141749917438	0.506017148663337	0.612844611205678	0.876901082481802	chr1	100000000	105000000	chr4	45000000	50000000
250	279	205	187	215	307	237.703505262476	-0.125621406820217	0.129966050507056	0.96657093394861	0.333758570713346		chr1	100000000	105000000	chr4	5000000	10000000
264	283	233	211	215	315	251.673858755883	-0.149045291785543	0.125463518414552	1.18795721392949	0.234850266842711		chr1	100000000	105000000	chr4	50000000	55000000
455	482	506	480	498	430	479.969015188733	-0.0917501734954111	0.139144001058318	0.659390076450056	0.509645312889366		chr1	100000000	105000000	chr4	55000000	60000000
515	541	599	519	676	340	540.779105672594	-0.150077069365574	0.385959961574208	0.388841030954241	0.69739374633023	0.910463769997937	chr1	100000000	105000000	chr4	60000000	65000000
516	562	539	511	611	356	522.834289261231	-0.165744747670726	0.322022748232166	0.514698879444473	0.606763456594377	0.873923983760793	chr1	100000000	105000000	chr4	65000000	70000000
454	441	428	386	431	404	425.980179879213	-0.177025125560232	0.115808721702967	1.52859925364063	0.126363821169325		chr1	100000000	105000000	chr4	70000000	75000000
385	402	363	304	396	410	375.64206467932	-0.123051585299351	0.106265566922349	1.1579629118176	0.246879171967587		chr1	100000000	105000000	chr4	75000000	80000000
352	410	377	332	390	425	380.612687655129	-0.0617854500551509	0.109801858193143	0.562699494087516	0.573639528814467		chr1	100000000	105000000	chr4	80000000	85000000
412	448	349	335	375	393	384.676705080032	-0.193016661540557	0.104617066929888	1.84498253683514	0.065040078972626		chr1	100000000	105000000	chr4	85000000	90000000
389	385	356	420	501	356	403.861091201583	0.129972630987814	0.144543262711178	-0.899195358883809	0.368548611998248		chr1	100000000	105000000	chr4	90000000	95000000
362	368	363	347	431	320	367.799391275623	-0.0487546684212487	0.140473434654323	0.347073939931948	0.728535770946925		chr1	100000000	105000000	chr4	95000000	100000000
331	309	301	250	313	338	306.406209040174	-0.136323153014644	0.114562786839272	1.18994270980768	0.234068910208136		chr1	100000000	105000000	chr5	0	5000000
484	541	521	467	544	452	504.994776153919	-0.137420752820572	0.13138830633268	1.0459131155296	0.29560114839572	0.699827076617055	chr1	100000000	105000000	chr5	10000000	15000000
368	404	408	439	520	327	416.036608468422	0.0811396480723652	0.302457822275705	-0.268267646251854	0.788493308277585		chr1	100000000	105000000	chr5	100000000	105000000
338	368	294	338	379	303	338.043228896859	-0.0172348164682421	0.134169967639224	0.12845509894275	0.89778882962226		chr1	100000000	105000000	chr5	105000000	110000000
287	327	276	248	320	350	299.669829297962	-0.0277935004465338	0.113632708883846	0.24459067041114	0.806773388617904		chr1	100000000	105000000	chr5	110000000	115000000
320	333	241	289	334	272	298.438588358387	-0.0429642190940431	0.135668808526389	0.316684575922151	0.751482953503837		chr1	100000000	105000000	chr5	115000000	120000000
279	281	227	241	286	276	264.48373940691	-0.0309892539868684	0.122067557418164	0.253869698405689	0.799596225187333		chr1	100000000	105000000	chr5	120000000	125000000
300	325	202	249	315	302	279.928788461747	0.0131648978374879	0.129126588838442	-0.101953423813893	0.918793644775493		chr1	100000000	105000000	chr5	125000000	130000000
265	317	238	257	326	305	283.583750322208	0.0545963790110978	0.122262194093126	-0.446551605065357	0.655198844573883		chr1	100000000	105000000	chr5	130000000	135000000
252	274	214	195	216	327	243.45418548131	-0.0830678767517839	0.131005233850841	0.634080595942928	0.526028225411556		chr1	100000000	105000000	chr5	135000000	140000000
298	307	232	229	262	289	268.268638545415	-0.164680105505294	0.117347904820342	1.40334934618063	0.160512689959605		chr1	100000000	105000000	chr5	140000000	145000000
263	293	228	261	320	289	275.103594609936	0.0925767472205558	0.124787537509303	-0.741874942549085	0.458163108914282		chr1	100000000	105000000	chr5	145000000	150000000
506	533	550	539	650	478	547.508291359119	0.0143556920974335	0.149047483979691	-0.0963162323450532	0.923269419476041	0.982310757289275	chr1	100000000	105000000	chr5	15000000	20000000
260	217	189	214	279	312	242.79407452643	0.201653520240289	0.12876186128127	-1.56609665496985	0.117325991089569		chr1	100000000	105000000	chr5	150000000	155000000
270	252	198	209	269	296	246.839750974425	0.0361804650461666	0.123936340661668	-0.291927814336032	0.770341816557373		chr1	100000000	105000000	chr5	155000000	160000000
276	282	196	273	352	229	268.45896602574	0.144605326133823	0.164119633636938	-0.881097056636841	0.378265290218913		chr1	100000000	105000000	chr5	160000000	165000000
254	257	161	208	303	259	238.079764847649	0.142966525923666	0.146325200936473	-0.977046503327438	0.328546130481904		chr1	100000000	105000000	chr5	165000000	170000000
249	236	193	189	235	322	234.222305010312	0.0585733741334326	0.131201484919541	-0.44643834762505	0.65528063770147		chr1	100000000	105000000	chr5	170000000	175000000
222	192	158	198	233	277	211.244454605197	0.238918409190143	0.134059839572671	-1.78217734671113	0.0747203157281569		chr1	100000000	105000000	chr5	175000000	180000000
58	56	71	54	86	87	68.3947531781899	0.20545595969533	0.232062178814199	-0.885348748965375	0.375968565133569		chr1	100000000	105000000	chr5	180000000	181538259
591	725	678	863	955	414	718.457378632206	0.146676222287127	0.462582949633214	-0.317080909280006	0.751182210234478	0.928537024283531	chr1	100000000	105000000	chr5	20000000	25000000
626	769	755	789	980	436	739.017275640618	0.00856760869098673	0.437377688567716	-0.0195885819394289	0.984371572379515	0.996958423288568	chr1	100000000	105000000	chr5	25000000	30000000
388	469	389	376	429	428	413.216737596855	-0.077138833814867	0.110255114241046	0.699639507390301	0.484152463319569		chr1	100000000	105000000	chr5	30000000	35000000
444	469	420	347	376	523	427.492043067472	-0.176313801947584	0.105934131119523	1.66437200252913	0.0960381114956419		chr1	100000000	105000000	chr5	35000000	40000000
479	525	507	462	542	456	498.258374707148	-0.108351561268702	0.128514324194798	0.843108828121492	0.399167581852709	0.76814903786597	chr1	100000000	105000000	chr5	40000000	45000000
158	167	178	183	193	119	169.177218384295	-0.0607403716851108	0.341045235031504	0.178100631370791	0.858643946197956		chr1	100000000	105000000	chr5	45000000	50000000
387	394	401	339	353	442	386.108414242282	-0.135746522310808	0.111680695711051	1.21548779264432	0.22418010188667		chr1	100000000	105000000	chr5	5000000	10000000
449	481	524	446	522	403	475.974552485915	-0.14414939297765	0.147367416223297	0.978163264796801	0.327993581977196		chr1	100000000	105000000	chr5	50000000	55000000
398	406	364	286	347	396	365.21991316106	-0.255735983612122	0.104059062736887	2.45760414216636	0.0139867251251523		chr1	100000000	105000000	chr5	55000000	60000000
445	455	498	407	491	423	456.584265992125	-0.148658647874484	0.131925171927804	1.12684066052108	0.259809855777055		chr1	100000000	105000000	chr5	60000000	65000000
372	387	342	321	308	372	350.662259101935	-0.201907113272286	0.110877459355689	1.82099332403152	0.068607871683671		chr1	100000000	105000000	chr5	65000000	70000000
261	280	236	200	222	307	249.22343191122	-0.168661395022517	0.123710814580506	1.36335206905261	0.172771579263166		chr1	100000000	105000000	chr5	70000000	75000000
360	361	341	301	332	430	352.663504452646	-0.0754904560201081	0.108576553926951	0.695274009809682	0.486883598802579		chr1	100000000	105000000	chr5	75000000	80000000
379	394	336	301	338	381	354.120777960515	-0.188008331927361	0.104415768198898	1.80057413904412	0.0717700283224708		chr1	100000000	105000000	chr5	80000000	85000000
402	422	403	437	553	383	436.322449844837	0.111491938588169	0.146798337966824	-0.759490469254264	0.447559213200451		chr1	100000000	105000000	chr5	85000000	90000000
385	418	331	301	369	355	359.335131282755	-0.207013450621833	0.109263248976542	1.89463019414953	0.0581414116861306		chr1	100000000	105000000	chr5	90000000	95000000
322	366	315	318	366	329	336.865336678421	-0.0435706253332499	0.121676825672426	0.358084829156779	0.720279831905527		chr1	100000000	105000000	chr5	95000000	100000000
293	275	231	199	234	327	257.288902974523	-0.150618093836446	0.125323710464404	1.20183238493586	0.229428475471007		chr1	100000000	105000000	chr6	0	5000000
312	329	280	250	239	377	295.785059210208	-0.166264273204375	0.123656744484244	1.34456291808297	0.178766425161272		chr1	100000000	105000000	chr6	10000000	15000000
419	450	420	427	546	324	435.47219975959	-0.0309583988489942	0.299554153657307	0.10334825430066	0.917686579229116		chr1	100000000	105000000	chr6	100000000	105000000
330	339	255	247	286	395	305.127726147839	-0.0681538775553761	0.116371336980466	0.585658628007481	0.558104941504041		chr1	100000000	105000000	chr6	105000000	110000000
291	326	283	269	333	308	301.73669876906	-0.0474762846036558	0.120275119194142	0.394730721713291	0.693041627425718		chr1	100000000	105000000	chr6	110000000	115000000
306	342	281	312	382	308	322.477830159185	0.0562610591944721	0.130443100709844	-0.431307281782719	0.666244956363766		chr1	100000000	105000000	chr6	115000000	120000000
363	376	329	425	559	293	394.59858282439	0.2272714595821	0.341410637876667	-0.665683591453294	0.505613363687535		chr1	100000000	105000000	chr6	120000000	125000000
305	337	277	282	354	357	317.360227557668	0.0456077283389285	0.111573294524195	-0.408769217879807	0.682709031779279		chr1	100000000	105000000	chr6	125000000	130000000
286	336	239	183	280	311	269.498341442618	-0.228308266067489	0.127960039803351	1.78421534112019	0.0743886804204005		chr1	100000000	105000000	chr6	130000000	135000000
294	294	211	231	295	348	275.564377561812	0.0604893962396342	0.119552508044653	-0.5059650962491	0.612881152622191		chr1	100000000	105000000	chr6	135000000	140000000
317	272	224	199	235	325	259.288082498439	-0.175732253453984	0.129427257552867	1.35776850082915	0.174537152904938		chr1	100000000	105000000	chr6	140000000	145000000
315	273	211	260	295	346	280.924460137365	0.109097153002582	0.121476268354216	-0.898094372511202	0.369135238949106		chr1	100000000	105000000	chr6	145000000	150000000
346	348	294	263	319	366	321.012951195918	-0.130402535477003	0.107688461806379	1.21092393084287	0.225924560010712		chr1	100000000	105000000	chr6	15000000	20000000
315	315	214	282	340	369	302.838635102148	0.171332210136872	0.117549492506634	-1.45753253785594	0.144969436425506		chr1	100000000	105000000	chr6	150000000	155000000
265	299	223	188	258	294	252.148628075031	-0.161289733027156	0.1234853862287	1.30614429733767	0.191503491272227		chr1	100000000	105000000	chr6	155000000	160000000
232	215	183	235	284	280	237.05964963018	0.280254564669808	0.128076027098836	-2.18818908595233	0.028655831778929		chr1	100000000	105000000	chr6	160000000	165000000
229	245	133	188	224	251	208.913456469732	0.0733319640817986	0.14989416411874	-0.489224944232707	0.624682451573807		chr1	100000000	105000000	chr6	165000000	170000000
28	29	22	25	24	38	27.3476356152204	0.0666498507556299	0.319081559214893	-0.208880296685346	0.834541685852813		chr1	100000000	105000000	chr6	170000000	170805979
315	353	322	269	304	380	322.746532134072	-0.131037652789855	0.112456982077215	1.16522469631883	0.243928051464706		chr1	100000000	105000000	chr6	20000000	25000000
398	378	308	269	288	371	333.711613084938	-0.293198459001696	0.109287438069769	2.68281939974217	0.00730044026220361		chr1	100000000	105000000	chr6	25000000	30000000
285	300	232	223	273	346	273.676964292282	-0.0300015824792525	0.117286269242639	0.255797909448257	0.798106888237508		chr1	100000000	105000000	chr6	30000000	35000000
318	352	298	255	315	401	320.552808429268	-0.0735204037418737	0.111750243880219	0.657899268843452	0.510602860517962		chr1	100000000	105000000	chr6	35000000	40000000
344	341	274	254	271	361	305.502735513873	-0.18476945094689	0.112542214777556	1.64177905430504	0.100635801376371		chr1	100000000	105000000	chr6	40000000	45000000
489	550	474	450	491	421	481.987439703355	-0.202662669500742	0.125404934338967	1.61606615057865	0.106080011746872		chr1	100000000	105000000	chr6	45000000	50000000
292	348	283	274	338	387	318.182516030868	0.0422506806137852	0.111200304239578	-0.379951124259133	0.703981696330239		chr1	100000000	105000000	chr6	5000000	10000000
500	502	506	474	468	450	487.248675601618	-0.172633160701714	0.12670308322869	1.36250165586045	0.173039621936525		chr1	100000000	105000000	chr6	50000000	55000000
288	340	264	260	319	276	291.32453130363	-0.116931078676917	0.127119520494983	0.919851476953388	0.357650378606339		chr1	100000000	105000000	chr6	55000000	60000000
470	473	501	452	643	360	488.610019630853	-0.0384399049492829	0.325101515582822	0.118239697776771	0.905877736282068		chr1	100000000	105000000	chr6	60000000	65000000
589	625	681	607	847	380	632.050094942035	-0.0865574646201105	0.419369929327488	0.206398834458437	0.836479381199587	0.95545594573324	chr1	100000000	105000000	chr6	65000000	70000000
420	451	376	382	433	460	419.404944906773	-0.0320441228166465	0.10152078711308	0.315641000507157	0.752275013504448		chr1	100000000	105000000	chr6	70000000	75000000
428	483	416	420	490	380	438.735780953424	-0.0898812232124146	0.133446829412993	0.673535846507445	0.500606451471725		chr1	100000000	105000000	chr6	75000000	80000000
365	431	335	316	411	400	374.870686685024	-0.0695808486232937	0.109411081064766	0.635957966470559	0.524803819252597		chr1	100000000	105000000	chr6	80000000	85000000
360	385	337	353	395	338	362.932258887567	-0.0479609638792638	0.125156772899583	0.383207099129539	0.701566214722098		chr1	100000000	105000000	chr6	85000000	90000000
458	461	423	444	565	328	451.051208331642	-0.041560000718008	0.304870599889408	0.136320132978004	0.891568208637249		chr1	100000000	105000000	chr6	90000000	95000000
370	442	357	404	549	343	412.878517258495	0.108191508142271	0.269665331747365	-0.40120658981715	0.68826802941767		chr1	100000000	105000000	chr6	95000000	100000000
277	270	248	213	245	278	254.737036673889	-0.181838654269603	0.120024323265787	1.51501503463537	0.129768596736223		chr1	100000000	105000000	chr7	0	5000000
428	424	414	469	540	392	448.215131782135	0.0983874214594535	0.145724507694216	-0.675160431256401	0.49957384297159		chr1	100000000	105000000	chr7	10000000	15000000
293	336	268	261	335	333	303.064788122418	-0.0151582131626811	0.114777308842817	0.132066288323938	0.894931860328084		chr1	100000000	105000000	chr7	100000000	105000000
302	386	295	289	321	385	327.886238104315	-0.050381448587612	0.112937384392645	0.446100720842382	0.655524492140782		chr1	100000000	105000000	chr7	105000000	110000000
329	347	262	254	388	362	320.922493064373	0.0307875953220565	0.120715621584973	-0.25504234595176	0.798690393066819		chr1	100000000	105000000	chr7	110000000	115000000
397	389	306	338	492	355	379.038216271546	0.066359848452845	0.137169347497345	-0.483780448500927	0.628541692097691		chr1	100000000	105000000	chr7	115000000	120000000
352	370	324	405	541	304	385.702384757364	0.221313444998904	0.311246223530025	-0.711055840256821	0.477049633393605		chr1	100000000	105000000	chr7	120000000	125000000
348	345	245	319	464	322	339.589513841756	0.191226615963758	0.147587909965451	-1.2956794090283	0.195085958256544		chr1	100000000	105000000	chr7	125000000	130000000
300	329	226	274	257	368	289.680037920027	0.00878147763250757	0.123391706711894	-0.0711674865881492	0.943264457725407		chr1	100000000	105000000	chr7	130000000	135000000
313	345	238	255	338	387	308.906752754661	0.0606307184639819	0.115396003215961	-0.52541437115905	0.599295165315835		chr1	100000000	105000000	chr7	135000000	140000000
259	290	211	224	267	274	252.943808388326	-0.0512675171820203	0.122533189467108	0.418396986195992	0.675656889707141		chr1	100000000	105000000	chr7	140000000	145000000
299	269	253	362	396	282	312.610961290413	0.300217723167754	0.157098569573477	-1.9110150014914	0.0560026530877323		chr1	100000000	105000000	chr7	145000000	150000000
422	420	328	332	400	411	383.914330467259	-0.0958356972778344	0.104791170958119	0.914539807138293	0.360433270926446		chr1	100000000	105000000	chr7	15000000	20000000
217	228	195	199	235	250	219.923351735622	0.0289779359261055	0.127907618307204	-0.226553635425432	0.820770848383022		chr1	100000000	105000000	chr7	150000000	155000000
214	169	139	148	186	211	176.276116343353	-0.00603413423127915	0.151746557658599	0.0397645542962154	0.968280835441771		chr1	100000000	105000000	chr7	155000000	159345973
349	339	324	323	393	363	348.889381644	0.0282044384867323	0.116919933426345	-0.241228656741409	0.809377901730496		chr1	100000000	105000000	chr7	20000000	25000000
321	347	286	280	287	433	322.605280191018	-0.00957648635066546	0.117336909723823	0.0816152937145331	0.934952639243424		chr1	100000000	105000000	chr7	25000000	30000000
375	363	349	280	299	384	341.161459849187	-0.249937939662706	0.110444627117175	2.26301583143141	0.0236347133883859		chr1	100000000	105000000	chr7	30000000	35000000
381	415	327	360	351	409	373.252109931578	-0.0633029515445498	0.108263778355289	0.584710348246007	0.558742494717668		chr1	100000000	105000000	chr7	35000000	40000000
373	379	312	235	289	395	327.616543053461	-0.290843507334057	0.113824119575809	2.55520102784849	0.0106126486449926		chr1	100000000	105000000	chr7	40000000	45000000
352	407	369	322	331	387	361.757543574068	-0.185652433850544	0.11204362050091	1.65696568015702	0.0975264139449516		chr1	100000000	105000000	chr7	45000000	50000000
381	394	398	411	444	332	397.658426746733	-0.0291423174356187	0.246770452515221	0.118094841333653	0.905992510869924		chr1	100000000	105000000	chr7	5000000	10000000
490	517	547	478	480	340	483.157463671611	-0.300337674009962	0.29861671058385	1.00576311828882	0.314529532705311		chr1	100000000	105000000	chr7	50000000	55000000
215	226	173	166	196	230	199.632102854723	-0.120465910718559	0.132982369940951	0.905878807634797	0.365000002474454		chr1	100000000	105000000	chr7	55000000	60000000
223	221	250	209	167	197	213.743806855572	-0.33934412434482	0.16201896532129	2.09447161739298	0.0362179888467526		chr1	100000000	105000000	chr7	60000000	65000000
341	334	352	250	251	326	309.965486842746	-0.389614570938425	0.122159490314369	3.18939257143084	0.00142572119454606		chr1	100000000	105000000	chr7	65000000	70000000
310	275	291	235	279	275	278.487907314086	-0.220494679661875	0.126959522215465	1.73673211598631	0.082434466168915		chr1	100000000	105000000	chr7	70000000	75000000
306	284	247	224	268	296	269.85631942246	-0.15557590679782	0.117355475246572	1.32568085528983	0.184945431419388		chr1	100000000	105000000	chr7	75000000	80000000
432	472	418	395	410	448	429.766727363181	-0.140943203602576	0.10631317519408	1.32573599975052	0.184927158620949		chr1	100000000	105000000	chr7	80000000	85000000
572	566	613	630	735	409	597.076342657927	-0.0180677331848378	0.356401191996672	0.0506949291712989	0.95956861739061	0.990652299331494	chr1	100000000	105000000	chr7	85000000	90000000
397	409	380	390	425	458	409.736627215004	0.0357234707818927	0.105645151991896	-0.338145860064011	0.735253272518982		chr1	100000000	105000000	chr7	90000000	95000000
356	324	320	288	379	333	333.787458579251	-0.066080167569674	0.123101986496294	0.536792049019153	0.591411264423308		chr1	100000000	105000000	chr7	95000000	100000000
349	358	348	272	341	304	330.062734079694	-0.26807425022619	0.122457942025962	2.18911281531545	0.0285886413089328		chr1	100000000	105000000	chr8	0	5000000
410	413	347	329	379	443	384.98024048183	-0.0929065792105694	0.100742535072378	0.922218000011821	0.356414875907056		chr1	100000000	105000000	chr8	10000000	15000000
302	310	277	248	313	366	300.745055988048	-0.0152311295787159	0.112323392957868	0.135600689915315	0.892136960018076		chr1	100000000	105000000	chr8	100000000	105000000
352	364	328	303	400	319	345.266812281906	-0.0898735693416068	0.127825148286017	0.70309771235711	0.481994857717126		chr1	100000000	105000000	chr8	105000000	110000000
492	429	397	593	690	282	488.822449291814	0.237974536517454	0.465754426036115	-0.510944229865465	0.609390109038918		chr1	100000000	105000000	chr8	110000000	115000000
311	354	263	305	341	338	317.906211347166	0.0281870024331244	0.115907140332876	-0.243186074232991	0.807861254254193		chr1	100000000	105000000	chr8	115000000	120000000
297	288	202	183	250	294	249.375494159318	-0.184714539359444	0.129651885693441	1.42469612664329	0.154245059262252		chr1	100000000	105000000	chr8	120000000	125000000
316	317	271	235	255	343	287.833131135839	-0.192063986361174	0.115106833363155	1.66857154131956	0.0952023227735408		chr1	100000000	105000000	chr8	125000000	130000000
300	327	206	247	295	319	279.747257371286	-0.0100222642109482	0.123451597622464	0.0811837546371658	0.935295818788927		chr1	100000000	105000000	chr8	130000000	135000000
318	252	234	237	299	248	265.102741870368	-0.0928785794367767	0.141631534703267	0.655776128044979	0.511968178234013		chr1	100000000	105000000	chr8	135000000	140000000
245	215	198	192	238	283	226.825610500749	0.0409017289236187	0.129036713561379	-0.316977453894646	0.751260709977912		chr1	100000000	105000000	chr8	140000000	145000000
8	4	1	5	10	6	5.55175684383745	0.646495706293466	0.677578854626923	-0.954126153552163	0.340019788950371		chr1	100000000	105000000	chr8	145000000	145138636
438	433	407	339	344	476	405.034737260461	-0.217419022737561	0.10778042494656	2.01724035552247	0.0436704365688931		chr1	100000000	105000000	chr8	15000000	20000000
352	392	337	289	334	418	351.826907428997	-0.129176234331241	0.106605024338044	1.21172745030877	0.225616727725273		chr1	100000000	105000000	chr8	20000000	25000000
330	376	299	277	272	454	331.055688662478	-0.0838366241365295	0.126232377234577	0.664145173949598	0.506597399800204		chr1	100000000	105000000	chr8	25000000	30000000
414	446	428	369	428	410	417.339515250409	-0.159156383326345	0.114281940311604	1.3926643430483	0.163721315935725		chr1	100000000	105000000	chr8	30000000	35000000
440	447	453	468	431	446	450.862170595797	-0.0522151674268734	0.127587477816633	0.409249938320093	0.682356249844423		chr1	100000000	105000000	chr8	35000000	40000000
323	298	245	244	215	318	272.678963962661	-0.22321527326742	0.127826937989972	1.74623030776918	0.0807709403709737		chr1	100000000	105000000	chr8	40000000	45000000
309	339	335	307	315	322	322.942121816575	-0.122454763269933	0.125326118901353	0.977088928815546	0.328525128279624		chr1	100000000	105000000	chr8	45000000	50000000
294	312	284	268	283	344	296.908976457096	-0.0626280734337644	0.11412027286318	0.548790077893085	0.583149520260312		chr1	100000000	105000000	chr8	5000000	10000000
396	441	416	398	509	399	428.482790867666	0.00083852184760856	0.1318482872215	-0.00635974774704413	0.994925689668313		chr1	100000000	105000000	chr8	50000000	55000000
395	439	405	383	453	410	415.446574760297	-0.0537922519152781	0.117452585043646	0.457991213180096	0.646958754081721		chr1	100000000	105000000	chr8	55000000	60000000
437	437	494	463	530	407	466.423845805861	-0.0240179624797365	0.247341208030418	0.0971045733583656	0.922643349013367		chr1	100000000	105000000	chr8	60000000	65000000
410	431	410	337	408	398	399.856990187367	-0.198210974762132	0.110628667888521	1.79167821998785	0.0731845253350139		chr1	100000000	105000000	chr8	65000000	70000000
404	428	393	392	429	426	412.917429943192	-0.0364700622439602	0.110837046666796	0.32904216902854	0.742123814779234		chr1	100000000	105000000	chr8	70000000	75000000
486	577	497	548	637	402	529.913698361157	-0.00930874359115983	0.291935377029408	0.0318863156835634	0.974562711594149	0.994297628628277	chr1	100000000	105000000	chr8	75000000	80000000
489	501	434	481	633	330	482.924615951607	-0.00935896452646155	0.342154960279163	0.0273529997017305	0.978178185011836		chr1	100000000	105000000	chr8	80000000	85000000
415	470	393	396	527	316	422.674429826021	-0.0826811359715164	0.284917027860999	0.290193733215038	0.771668030211405		chr1	100000000	105000000	chr8	85000000	90000000
360	383	311	312	373	361	349.478491219283	-0.0719903006610672	0.110155574920047	0.653532975642125	0.513412737741015		chr1	100000000	105000000	chr8	90000000	95000000
291	322	230	225	259	346	275.827011294086	-0.093635831815686	0.119563117304515	0.783149803439846	0.433539147881335		chr1	100000000	105000000	chr8	95000000	100000000
385	400	380	347	363	487	392.141005432851	-0.0380896448289897	0.108154459634582	0.352178217686833	0.72470461159356		chr1	100000000	105000000	chr9	0	5000000
520	578	585	600	794	446	594.188439147102	0.0845989446708562	0.331971275807429	-0.254838146659202	0.798848110939726	0.942878830476586	chr1	100000000	105000000	chr9	10000000	15000000
378	396	370	390	525	273	393.083548840343	0.018861659257093	0.345701807965506	-0.0545604877454823	0.956488618054748		chr1	100000000	105000000	chr9	100000000	105000000
323	297	242	236	280	324	281.878736520505	-0.105351657050333	0.115982354157668	0.908342116483659	0.363697497369418		chr1	100000000	105000000	chr9	105000000	110000000
282	288	212	169	259	299	248.352444354488	-0.181704685277784	0.132118671474432	1.37531420237561	0.169034055299166		chr1	100000000	105000000	chr9	110000000	115000000
273	288	237	238	271	277	263.643607214291	-0.0840644669710647	0.119828276134029	0.701541152749607	0.482965361779574		chr1	100000000	105000000	chr9	115000000	120000000
276	305	207	203	247	327	257.490531338097	-0.0917907778636909	0.126053922411353	0.728186605444529	0.466499364148574		chr1	100000000	105000000	chr9	120000000	125000000
289	278	175	157	246	310	237.965053367157	-0.134286932748622	0.152597316953101	0.880008478719806	0.378854716411115		chr1	100000000	105000000	chr9	125000000	130000000
250	258	170	188	224	273	224.58132482969	-0.0500668902118469	0.132587693475835	0.377613403622349	0.705717806052618		chr1	100000000	105000000	chr9	130000000	135000000
170	156	132	110	126	161	141.680078073802	-0.278554781768235	0.158024386526954	1.76273287870491	0.0779455527069412		chr1	100000000	105000000	chr9	135000000	138394717
417	406	361	339	415	474	399.828359789906	-0.0199200027149173	0.101186479162025	0.196864273565842	0.843933752093843		chr1	100000000	105000000	chr9	15000000	20000000
479	472	492	490	646	433	506.115991908589	0.0673299527269531	0.257596871826603	-0.261377214131214	0.793801626935614	0.942008859539196	chr1	100000000	105000000	chr9	20000000	25000000
518	556	531	593	852	425	585.23435316783	0.181526703321437	0.359706404656318	-0.50465240810732	0.613802993344896	0.877463894040337	chr1	100000000	105000000	chr9	25000000	30000000
521	506	561	515	666	393	533.994434443057	-0.0608531944990577	0.319966186215593	0.19018632943312	0.849163123146783	0.958788559014264	chr1	100000000	105000000	chr9	30000000	35000000
317	339	242	226	266	353	287.374208725421	-0.159221569750994	0.118201195650699	1.34703857160224	0.177967810366429		chr1	100000000	105000000	chr9	35000000	40000000
149	140	150	186	168	133	156.531594912951	0.105874875386568	0.193323873510792	-0.547655462638234	0.583928498722028		chr1	100000000	105000000	chr9	40000000	45000000
6	0	0	1	1	1	1.47577898555837	-1.03946176772968	1.30729724289431	0.795122741503188	0.426542107147283		chr1	100000000	105000000	chr9	45000000	50000000
449	451	456	464	525	480	472.886659905397	0.0532316999628735	0.121059102138306	-0.439716626198483	0.660142359190618		chr1	100000000	105000000	chr9	5000000	10000000
82	83	92	112	110	91	96.0793002411247	0.22999168887094	0.213130329878221	-1.07911290243089	0.280537400173773		chr1	100000000	105000000	chr9	60000000	65000000
145	170	137	116	149	220	153.897451748386	0.0152469631633526	0.163000466553502	-0.0935393835719362	0.925475063265996		chr1	100000000	105000000	chr9	65000000	70000000
423	440	448	387	511	404	437.833590498507	-0.0737809069174698	0.132474516731741	0.556944148487628	0.577565589513112		chr1	100000000	105000000	chr9	70000000	75000000
343	350	293	296	292	401	327.395277784727	-0.0658908349492869	0.111493660998569	0.590982790942101	0.554531951611067		chr1	100000000	105000000	chr9	75000000	80000000
351	301	305	256	294	348	308.629966047078	-0.166619076183043	0.116796112909058	1.42658066294363	0.15370080122973		chr1	100000000	105000000	chr9	80000000	85000000
281	278	230	179	214	321	247.704721315022	-0.227301471514162	0.132183224112816	1.71959394272426	0.0855062780001869		chr1	100000000	105000000	chr9	85000000	90000000
257	310	250	233	257	317	269.342671569909	-0.0881385803456067	0.11899261138501	0.740706328903291	0.458871521112753		chr1	100000000	105000000	chr9	90000000	95000000
266	272	220	206	264	345	259.026949476686	0.0261582650826295	0.123073580304528	-0.212541676433762	0.83168446732046		chr1	100000000	105000000	chr9	95000000	100000000
161	149	137	129	150	151	146.186875249532	-0.120944189561266	0.15743190924724	0.768231739928456	0.442349519867042		chr1	100000000	105000000	chrX	0	5000000
364	341	294	291	323	326	323.224700162126	-0.14824286914846	0.11429451187226	1.29702526149412	0.194622495094066		chr1	100000000	105000000	chrX	10000000	15000000
252	266	224	216	272	273	249.680850762196	-0.0300425209183391	0.122288470363496	0.245669283694851	0.805938251647765		chr1	100000000	105000000	chrX	100000000	105000000
317	285	283	258	319	289	292.521380493917	-0.0961034954105105	0.126152822390664	0.761802182379256	0.446178077683414		chr1	100000000	105000000	chrX	105000000	110000000
300	297	276	267	324	271	290.281102569331	-0.0767046059810824	0.131002684720294	0.585519343705479	0.558198563803676		chr1	100000000	105000000	chrX	110000000	115000000
305	262	262	246	288	253	270.532554568796	-0.135213919344723	0.134745632316516	1.00347534105674	0.315631568791446		chr1	100000000	105000000	chrX	115000000	120000000
281	293	253	298	404	247	297.701486338839	0.157501253587334	0.273888409808629	-0.575056292806927	0.565253226227055		chr1	100000000	105000000	chrX	120000000	125000000
363	362	298	385	478	272	362.697624899977	0.122333196223819	0.314758987389635	-0.388656721888562	0.697530101067884		chr1	100000000	105000000	chrX	125000000	130000000
300	260	202	238	261	299	258.393574901985	0.0049931473903691	0.125911125570392	-0.0396561254436379	0.968367280963818		chr1	100000000	105000000	chrX	130000000	135000000
259	270	174	213	291	270	243.96751300457	0.082379988797433	0.135888309503171	-0.60623308287981	0.544359987243615		chr1	100000000	105000000	chrX	135000000	140000000
299	295	250	319	403	230	301.82781924002	0.143219622676658	0.311254583984083	-0.460136589294318	0.645418182437771		chr1	100000000	105000000	chrX	140000000	145000000
305	291	236	304	397	241	297.209640407118	0.145686191976631	0.283281014120414	-0.514281525110271	0.607055176507759		chr1	100000000	105000000	chrX	145000000	150000000
335	362	288	268	321	394	325.453767678735	-0.0751111843373148	0.10784440222139	0.696477358028484	0.486129932074361		chr1	100000000	105000000	chrX	15000000	20000000
271	205	194	209	227	247	225.133651967379	-0.0358039609007474	0.139626908932499	0.256425936622693	0.797621962669873		chr1	100000000	105000000	chrX	150000000	155000000
42	53	35	42	51	28	42.1401805370114	-0.138309578547204	0.293625779484711	0.471040311208117	0.63761194835511		chr1	100000000	105000000	chrX	155000000	156040895
335	383	356	328	363	372	356.96631444494	-0.0808694977264318	0.115528739618349	0.699994633314497	0.483930655989756		chr1	100000000	105000000	chrX	20000000	25000000
429	481	435	481	546	352	459.023679590172	0.00037468300966461	0.286980653594815	-0.00130560372265937	0.998958279243116		chr1	100000000	105000000	chrX	25000000	30000000
406	445	428	444	563	314	438.692144452052	0.0087377778254367	0.331356775218964	-0.0263696971931921	0.978962463878204		chr1	100000000	105000000	chrX	30000000	35000000
335	346	350	308	392	272	336.940031910158	-0.139697114405115	0.151352606922288	0.922991134713934	0.356011825214477		chr1	100000000	105000000	chrX	35000000	40000000
360	366	309	288	311	333	327.830625629894	-0.213701615773038	0.110131368165945	1.9404245977498	0.0523281096211999		chr1	100000000	105000000	chrX	40000000	45000000
297	263	264	215	251	325	267.92459853124	-0.139037116417096	0.123536910060794	1.12547024487398	0.260389819167357		chr1	100000000	105000000	chrX	45000000	50000000
318	373	334	346	327	305	336.542623388218	-0.118046338372975	0.136785898749277	0.863000787744574	0.38813703383567		chr1	100000000	105000000	chrX	5000000	10000000
273	284	286	236	245	281	268.360710755785	-0.216659089144121	0.125425714091469	1.7273897199909	0.0840976956100165		chr1	100000000	105000000	chrX	50000000	55000000
209	226	221	149	170	179	193.257768582469	-0.468332326337691	0.142899399975222	3.27735684277818	0.00104783850551411		chr1	100000000	105000000	chrX	55000000	60000000
154	148	142	114	139	128	137.98261711887	-0.285981791643421	0.165102567752741	1.73214623815973	0.0832475283581875		chr1	100000000	105000000	chrX	60000000	65000000
284	293	332	251	290	312	294.940459866961	-0.169787225490287	0.131254216761546	1.29357539650513	0.195812125420698		chr1	100000000	105000000	chrX	65000000	70000000
274	329	311	252	255	310	289.123513936596	-0.233833132485902	0.125382456901447	1.86495892858201	0.0621871613836736		chr1	100000000	105000000	chrX	70000000	75000000
331	314	303	263	348	246	302.874230693633	-0.200375146106052	0.146803395063098	1.36492174462266	0.172277647083745		chr1	100000000	105000000	chrX	75000000	80000000
339	345	353	315	442	294	350.58359865507	-0.0374224461191341	0.254807566919949	0.146865521191099	0.883238166867693		chr1	100000000	105000000	chrX	80000000	85000000
332	359	325	336	472	273	352.200000238406	0.0464169364654081	0.297733056960339	-0.155901185240547	0.876110911046747		chr1	100000000	105000000	chrX	85000000	90000000
291	275	235	326	384	226	292.160234562164	0.197399155210701	0.312797181640886	-0.631077154132834	0.527990078159703		chr1	100000000	105000000	chrX	90000000	95000000
353	409	306	293	426	306	348.805089894821	-0.110843214383548	0.139100213340102	0.796858694332373	0.42553310241283		chr1	100000000	105000000	chrX	95000000	100000000
392854	469678	527797	373835	318602	461904	427085.869306718	-0.352617173203662	0.234412507269335	1.5042592108727	0.132514637204911	0.517922284017774	chr1	105000000	110000000	chr1	105000000	110000000
31159	37216	42739	25016	23506	40607	33425.9416403575	-0.42538131047134	0.234035110341668	1.8175961284199	0.0691258838130594	0.420595853050363	chr1	105000000	110000000	chr1	110000000	115000000
21768	27394	30344	20786	21956	27286	25043.7277812506	-0.271655279170491	0.213098976095142	1.27478453509418	0.202385515947531	0.607498993724062	chr1	105000000	110000000	chr1	115000000	120000000
1912	2711	2547	2100	2045	3075	2390.91399289942	-0.0789170525898614	0.172142169014452	0.45844114223538	0.646635539150602	0.89168667850142	chr1	105000000	110000000	chr1	120000000	125000000
517	700	638	557	431	605	577.897397452133	-0.283992334682632	0.147490639913477	1.92549394896674	0.0541675922511509	0.390706797435757	chr1	105000000	110000000	chr1	125000000	130000000
500	590	710	385	319	707	535.029768092497	-0.471637097644806	0.347817078651239	1.35599177439393	0.175101785233171	0.575931658080973	chr1	105000000	110000000	chr1	140000000	145000000
1214	1461	1737	1023	897	2099	1396.30785485184	-0.264113089386749	0.350734887094557	0.75302771154198	0.451433261814186	0.801517568621416	chr1	105000000	110000000	chr1	145000000	150000000
1992	2318	2640	1703	1487	3147	2203.82203218767	-0.250250720097543	0.204670156542005	1.22270253917641	0.221442067595431	0.629442260952233	chr1	105000000	110000000	chr1	150000000	155000000
1910	2331	2711	1841	1794	2720	2222.56887299881	-0.229616079622884	0.180970736999499	1.26880225737004	0.204511599825356	0.609430464478247	chr1	105000000	110000000	chr1	155000000	160000000
1638	1848	1971	1528	1427	2504	1810.50488010681	-0.101022055073286	0.170063040152114	0.594027103025595	0.552493985513426	0.850754961074817	chr1	105000000	110000000	chr1	160000000	165000000
1311	1483	1529	1265	1305	2032	1478.83031758241	-0.00657580490673315	0.150543952737979	0.0436802992557151	0.965159243142769	0.991917284666089	chr1	105000000	110000000	chr1	165000000	170000000
1211	1323	1149	1114	1107	2052	1306.17949092686	0.116905702441961	0.155476554086341	-0.751918532855058	0.45210005226112	0.801901325657028	chr1	105000000	110000000	chr1	170000000	175000000
1059	1221	1144	1147	1117	1687	1221.08015325724	0.121676372065383	0.135608719448947	-0.897260681760151	0.369579831702336	0.749702564236815	chr1	105000000	110000000	chr1	175000000	180000000
1061	1260	982	1064	1077	1694	1175.13816557937	0.134386502155589	0.131981312275938	-1.01822371545013	0.308571651567797	0.710528493492564	chr1	105000000	110000000	chr1	180000000	185000000
1116	1272	897	1261	1648	1261	1239.65843960109	0.301891545850472	0.149799262478232	-2.01530729094438	0.0438724614667188	0.36512720646845	chr1	105000000	110000000	chr1	185000000	190000000
886	1038	781	1006	1288	1082	1010.74772708496	0.268715584226281	0.13414266309035	-2.00320746610861	0.0451550246259237	0.369344065742531	chr1	105000000	110000000	chr1	190000000	195000000
879	962	748	919	1198	1224	980.010970821143	0.302291556866232	0.111750403738294	-2.70506008706834	0.00682920352797224	0.188800753311974	chr1	105000000	110000000	chr1	195000000	200000000
849	968	820	773	1045	1416	964.081366196069	0.202265264921387	0.129926036149707	-1.55677238308361	0.119524536267477	0.50236642732282	chr1	105000000	110000000	chr1	200000000	205000000
834	915	748	871	1049	1335	947.368794455737	0.304624123662405	0.110332582856463	-2.7609624987997	0.00576312935085751	0.176704569291612	chr1	105000000	110000000	chr1	205000000	210000000
839	886	668	777	883	1286	876.484267060381	0.220619956884742	0.121662351305381	-1.81337903235957	0.0697733812299418	0.421639072696913	chr1	105000000	110000000	chr1	210000000	215000000
799	842	631	828	1053	1192	880.174314694023	0.367070709172016	0.109125532816306	-3.3637472340219	0.000768919310367434	0.0755677715116477	chr1	105000000	110000000	chr1	215000000	220000000
791	826	628	747	904	1211	838.749562297012	0.272837549073762	0.115239869654344	-2.36756211103088	0.0179057142734091	0.273337864718988	chr1	105000000	110000000	chr1	220000000	225000000
790	845	617	791	947	1348	874.003832379871	0.37479689630121	0.123539742496883	-3.03381639564829	0.00241481346216431	0.124645792581486	chr1	105000000	110000000	chr1	225000000	230000000
778	816	612	806	974	1219	855.712299967603	0.37085308214972	0.110136028314218	-3.36722767132727	0.000759279762655323	0.0755677715116477	chr1	105000000	110000000	chr1	230000000	235000000
989	1020	748	1232	1602	1108	1116.21305163978	0.479550938557662	0.162530053113578	-2.95053701989839	0.00317222026678356	0.137964975886718	chr1	105000000	110000000	chr1	235000000	240000000
834	883	633	894	1115	1187	914.6725125904	0.382212230991562	0.112455056742205	-3.39879985893168	0.000676822246879722	0.0719830112009161	chr1	105000000	110000000	chr1	240000000	245000000
718	757	591	863	1138	969	835.15901719291	0.469308833098702	0.128170642116925	-3.66159383574414	0.000250651021341887	0.0433253503864085	chr1	105000000	110000000	chr1	245000000	248956422
376	409	346	305	367	466	375.299530949583	-0.0676900212256036	0.104698239546169	0.646524922663617	0.517939462024136		chr1	105000000	110000000	chr10	0	5000000
384	414	304	325	353	497	375.178858520975	0.0202580488154645	0.109382707220637	-0.185203395767136	0.853069505731671		chr1	105000000	110000000	chr10	10000000	15000000
357	357	302	289	355	530	359.533647813405	0.121577647012951	0.120317446654419	-1.01047396195293	0.312268268180994		chr1	105000000	110000000	chr10	100000000	105000000
295	290	234	293	401	250	294.857077719537	0.166601901132389	0.265681536450452	-0.627073688891659	0.530610933151335		chr1	105000000	110000000	chr10	105000000	110000000
308	309	245	212	283	339	279.921351562076	-0.122370593659931	0.117693175359401	1.03974247687894	0.298459560383148		chr1	105000000	110000000	chr10	110000000	115000000
314	296	228	291	333	363	302.101622611327	0.174243514742913	0.114400468507459	-1.52310140872851	0.127733336473755		chr1	105000000	110000000	chr10	115000000	120000000
227	236	200	206	252	309	236.14160679873	0.135454437253791	0.123744549884517	-1.09462952008959	0.273678977340267		chr1	105000000	110000000	chr10	120000000	125000000
265	250	202	188	255	335	245.666622922087	0.0371170012118119	0.131052750976081	-0.283221839567383	0.77700678790618		chr1	105000000	110000000	chr10	125000000	130000000
148	141	132	119	162	200	148.76252088537	0.110076174493804	0.157956192497287	-0.696877866916771	0.485879230131395		chr1	105000000	110000000	chr10	130000000	133797422
464	522	409	416	417	504	454.103467487534	-0.123931691081367	0.102414974613373	1.21009346093402	0.226243032057232		chr1	105000000	110000000	chr10	15000000	20000000
419	487	438	415	420	512	448.220502551849	-0.0663015717558558	0.107956118687653	0.614152977726854	0.539114242784607		chr1	105000000	110000000	chr10	20000000	25000000
481	496	508	439	480	508	487.018522210821	-0.127427532903076	0.113306174916804	1.12463008301745	0.260745820430533		chr1	105000000	110000000	chr10	25000000	30000000
400	467	343	277	340	478	379.731735420827	-0.222942920259579	0.114135120802752	1.95332443415789	0.0507811639791926		chr1	105000000	110000000	chr10	30000000	35000000
401	428	352	373	432	416	400.039299236816	-0.0112782994933364	0.107984066403754	0.104444107996144	0.916816920944051		chr1	105000000	110000000	chr10	35000000	40000000
252	334	283	272	253	338	288.31551099227	-0.0791949393157565	0.129717575301235	0.610518190244051	0.541518597395996		chr1	105000000	110000000	chr10	40000000	45000000
309	342	308	252	267	392	309.76302143707	-0.15536926525128	0.119954082683737	1.29523949310601	0.195237624855083		chr1	105000000	110000000	chr10	45000000	50000000
429	435	400	346	382	437	404.600833567111	-0.187427693725015	0.102585664598462	1.82703591635966	0.0676943693663808		chr1	105000000	110000000	chr10	5000000	10000000
426	483	495	409	554	419	467.398788418877	-0.0872536551779545	0.142235019216809	0.613447065697328	0.539580773577637		chr1	105000000	110000000	chr10	50000000	55000000
494	481	509	516	584	407	504.422291415716	-0.0240983898661348	0.268457519983823	0.0897661196735593	0.928473072045459	0.983749389981008	chr1	105000000	110000000	chr10	55000000	60000000
409	457	423	378	463	448	430.029194330344	-0.0675689832516843	0.11093093490051	0.609108571132883	0.542452476722068		chr1	105000000	110000000	chr10	60000000	65000000
457	523	506	478	607	416	502.192652148088	-0.0364597412712155	0.254602642223598	0.143202525130104	0.886130235612114	0.970694208524682	chr1	105000000	110000000	chr10	65000000	70000000
363	375	311	286	368	454	355.986015957415	0.00211575231174266	0.107024386746485	-0.0197688804959413	0.98422774279701		chr1	105000000	110000000	chr10	70000000	75000000
357	403	346	287	337	422	356.773163746238	-0.156147886740649	0.106886688713321	1.46087308551068	0.144050274053017		chr1	105000000	110000000	chr10	75000000	80000000
341	389	361	388	529	279	385.307880638126	0.0943018173699862	0.344330388659578	-0.273870156325986	0.784184406835356		chr1	105000000	110000000	chr10	80000000	85000000
324	323	252	220	295	338	289.422590206046	-0.14789902503743	0.115748099999035	1.27776633083966	0.201331829299413		chr1	105000000	110000000	chr10	85000000	90000000
334	355	293	283	339	391	330.513085271902	-0.0254364120373199	0.106267548508891	0.239361991447386	0.810824899871452		chr1	105000000	110000000	chr10	90000000	95000000
303	348	236	281	315	417	312.732823063076	0.123265711715203	0.115670588985543	-1.06566165864867	0.286576615646113		chr1	105000000	110000000	chr10	95000000	100000000
293	282	250	252	314	446	301.808368933079	0.209417972960429	0.122712327567349	-1.70657648756188	0.0879007984748911		chr1	105000000	110000000	chr11	0	5000000
453	427	298	343	359	531	396.526147248831	-0.00416104820664776	0.119578178112032	0.0347977220622085	0.972241037064076		chr1	105000000	110000000	chr11	10000000	15000000
355	366	309	292	320	434	343.379778546084	-0.0527601818497298	0.108350258746289	0.48694098620726	0.626300152411669		chr1	105000000	110000000	chr11	100000000	105000000
320	353	259	282	345	394	322.586433006803	0.0644638824216835	0.108997315840487	-0.591426329397174	0.554234803194757		chr1	105000000	110000000	chr11	105000000	110000000
283	278	205	215	290	355	267.225361942484	0.0929550919578982	0.124092827836413	-0.749077070597809	0.453810754281002		chr1	105000000	110000000	chr11	110000000	115000000
297	308	231	237	290	395	288.998260873414	0.0648992407448936	0.119812219286558	-0.541674639960324	0.588042662992604		chr1	105000000	110000000	chr11	115000000	120000000
312	331	254	264	325	411	312.560247192448	0.0831818423897954	0.111745071970817	-0.744389358051682	0.456640955267375		chr1	105000000	110000000	chr11	120000000	125000000
300	317	233	219	295	375	285.890306956134	-0.0117029935675326	0.121201862995775	0.0965578686520733	0.923077516036827		chr1	105000000	110000000	chr11	125000000	130000000
246	293	201	225	273	337	259.354810765189	0.105166010662712	0.122671445517891	-0.857298210017214	0.391280097520799		chr1	105000000	110000000	chr11	130000000	135000000
2	5	7	5	1	5	4.2690358059083	-0.430151577094026	0.764203329606636	0.562875821694523	0.573519445313672		chr1	105000000	110000000	chr11	135000000	135086622
404	368	371	292	372	481	378.694674601973	-0.0832640011820444	0.114039903240185	0.730130408885721	0.465310475336206		chr1	105000000	110000000	chr11	15000000	20000000
408	500	409	417	496	380	437.197232286204	-0.0745771742243022	0.136160010249217	0.547717160771374	0.58388612695906		chr1	105000000	110000000	chr11	20000000	25000000
397	457	349	389	468	438	415.356173147195	0.0489519613215501	0.110189395883352	-0.444252924059691	0.656859732517028		chr1	105000000	110000000	chr11	25000000	30000000
422	499	446	407	463	503	456.375607140524	-0.0629057397329442	0.10698196724927	0.588003206057825	0.556530140867306		chr1	105000000	110000000	chr11	30000000	35000000
469	546	494	522	684	429	528.20240128902	0.0715706372921428	0.278168661931023	-0.257292237002204	0.796953184761231	0.942667750553844	chr1	105000000	110000000	chr11	35000000	40000000
428	497	467	456	607	410	480.855006057614	0.0298737006328547	0.252240032560752	-0.118433621854452	0.905724086849802		chr1	105000000	110000000	chr11	40000000	45000000
437	472	466	450	487	498	469.803149720659	-0.00463118836740168	0.114684308337048	0.0403820577946111	0.967788534386425		chr1	105000000	110000000	chr11	45000000	50000000
398	441	349	332	397	480	396.48590355799	-0.046266680193201	0.101014412569277	0.458020583562479	0.646937653286869		chr1	105000000	110000000	chr11	5000000	10000000
98	140	127	135	142	102	125.503903380896	0.00774306098688578	0.209815812238435	-0.0369040869907676	0.970561481021421		chr1	105000000	110000000	chr11	50000000	55000000
497	521	557	501	613	461	529.865729315891	-0.0588951111113254	0.147357003161271	0.399676363171347	0.68939490376561	0.907933600059534	chr1	105000000	110000000	chr11	55000000	60000000
475	507	463	432	427	528	471.944370743991	-0.127766122233919	0.105333810888299	1.21296401560377	0.225143578663008		chr1	105000000	110000000	chr11	60000000	65000000
358	396	328	283	359	464	361.093310566989	-0.0478555762949725	0.109174344424311	0.438340862473878	0.661139208641559		chr1	105000000	110000000	chr11	65000000	70000000
364	376	328	269	369	443	354.97036860951	-0.0628636016084096	0.110212253943052	0.570386679877646	0.568415461903788		chr1	105000000	110000000	chr11	70000000	75000000
383	417	330	342	331	500	380.532054467196	-0.0194834808533408	0.11251865880279	0.173157777213549	0.862527411138531		chr1	105000000	110000000	chr11	75000000	80000000
439	438	446	450	586	414	465.347190440962	0.0764974921859954	0.145657409541368	-0.525187784314326	0.59945265600286		chr1	105000000	110000000	chr11	80000000	85000000
369	411	349	320	403	418	377.044205063062	-0.0536645142803951	0.105234704232131	0.509950730341009	0.610085979751509		chr1	105000000	110000000	chr11	85000000	90000000
365	389	388	347	477	359	389.36034003535	-0.0118313129524411	0.137680539632795	0.0859330809132226	0.931519614001177		chr1	105000000	110000000	chr11	90000000	95000000
388	341	334	397	534	320	388.542925227921	0.192349763885772	0.293243001107222	-0.655939828604608	0.511862840394325		chr1	105000000	110000000	chr11	95000000	100000000
400	449	350	372	357	537	407.299866490753	0.00595596363289257	0.111661429440616	-0.0533394894076661	0.957461416971392		chr1	105000000	110000000	chr12	0	5000000
465	468	455	424	410	618	470.949663247764	-0.0164079134412235	0.115219339298579	0.142405897665357	0.886759404201024		chr1	105000000	110000000	chr12	10000000	15000000
304	319	247	253	282	356	291.214318246352	-0.0347997755751305	0.112748780430427	0.308648798171296	0.757588696366006		chr1	105000000	110000000	chr12	100000000	105000000
278	304	247	230	265	366	278.860982046098	-0.0227781795977009	0.118994612096509	0.19142194084575	0.848195031581948		chr1	105000000	110000000	chr12	105000000	110000000
317	312	247	224	276	385	289.824612268824	-0.0644764260226684	0.121411605354852	0.531056531492373	0.595379605252314		chr1	105000000	110000000	chr12	110000000	115000000
267	273	204	217	266	298	252.108016102169	0.00380982469708133	0.120540409314431	-0.0316062034196628	0.974786096249391		chr1	105000000	110000000	chr12	115000000	120000000
330	337	229	254	336	462	318.690491399101	0.153858549835876	0.126830827492969	-1.21310057560261	0.225091369968492		chr1	105000000	110000000	chr12	120000000	125000000
243	234	183	195	255	235	223.22710321975	-0.00685128211068085	0.134123071909659	0.051082054810791	0.959260135508695		chr1	105000000	110000000	chr12	125000000	130000000
155	137	109	116	139	177	137.320691854141	0.0354393338602518	0.162701840115828	-0.217817658577324	0.827571185332941		chr1	105000000	110000000	chr12	130000000	133275309
511	565	561	539	586	551	555.241597951894	-0.0280398016557703	0.12610355813241	0.222355356748366	0.824037262039919	0.950867515985139	chr1	105000000	110000000	chr12	15000000	20000000
482	586	506	536	539	542	533.728832404552	-0.0171305510336809	0.121300992491161	0.141223502643057	0.887693379719163	0.971378743916679	chr1	105000000	110000000	chr12	20000000	25000000
415	421	348	291	313	562	385.928712152286	-0.114131327033619	0.134096283092073	0.851114769193525	0.394705601942781		chr1	105000000	110000000	chr12	25000000	30000000
391	446	418	418	367	401	409.727407835499	-0.137946595541559	0.128206079294573	1.07597546310269	0.281938230214503		chr1	105000000	110000000	chr12	30000000	35000000
290	303	302	264	304	186	278.844322419348	-0.285931858123718	0.310831554855099	0.919893278714937	0.357628531586235		chr1	105000000	110000000	chr12	35000000	40000000
488	509	554	473	574	481	517.053225357626	-0.0871486202976888	0.136369038464398	0.639064565381097	0.52278093036633	0.837787478708636	chr1	105000000	110000000	chr12	40000000	45000000
435	463	437	385	386	535	438.85853756676	-0.10900354541122	0.10915082061449	0.998650718313971	0.317963921719559		chr1	105000000	110000000	chr12	45000000	50000000
463	422	451	373	366	585	441.150427277997	-0.102317084643258	0.125762250588933	0.813575489975061	0.415888183767195		chr1	105000000	110000000	chr12	5000000	10000000
392	478	378	321	401	548	414.973022090047	-0.0568852893913914	0.112835064783602	0.504145493251477	0.61415913997948		chr1	105000000	110000000	chr12	50000000	55000000
420	447	461	398	420	514	443.570911180287	-0.0725830460611566	0.112813065085151	0.643392199355375	0.519969643789477		chr1	105000000	110000000	chr12	55000000	60000000
446	457	424	398	443	429	434.150684006145	-0.125049361298519	0.111106394445255	1.12549202881509	0.260380593146881		chr1	105000000	110000000	chr12	60000000	65000000
385	393	340	354	373	480	385.340034783945	0.0392794705025669	0.103061282257773	-0.381127321939606	0.703108774720344		chr1	105000000	110000000	chr12	65000000	70000000
423	427	449	444	504	355	438.790248112826	-0.0431821707298508	0.264849538280341	0.163044160885577	0.870483664495112		chr1	105000000	110000000	chr12	70000000	75000000
369	382	292	282	324	427	342.699456532796	-0.086070976483329	0.108477047825796	0.793448736008661	0.427516425616044		chr1	105000000	110000000	chr12	75000000	80000000
407	427	353	382	497	338	402.453779853712	-0.00899303706041278	0.144216820002741	0.06235775452712	0.950277936456804		chr1	105000000	110000000	chr12	80000000	85000000
332	359	290	315	375	352	336.723182951286	0.0279597532234105	0.114143562767459	-0.244952518963965	0.806493195845999		chr1	105000000	110000000	chr12	85000000	90000000
306	301	227	227	293	393	286.917626814014	0.0528076338418599	0.122933858957633	-0.429561345341475	0.667514760606473		chr1	105000000	110000000	chr12	90000000	95000000
350	331	321	320	380	338	341.028849714414	-0.0103923022403415	0.122390510594057	0.0849110130344215	0.932332136274594		chr1	105000000	110000000	chr12	95000000	100000000
284	310	243	311	390	343	312.56488517013	0.261911688565144	0.121804732578084	-2.15025872165717	0.0315347555685693		chr1	105000000	110000000	chr13	100000000	105000000
321	362	237	243	353	333	305.30906326526	-0.0469282368775142	0.125040638587941	0.375303880462106	0.707434480538896		chr1	105000000	110000000	chr13	105000000	110000000
216	250	186	185	234	330	229.870488214881	0.119415463997594	0.13552420996926	-0.881137503215705	0.378243400723071		chr1	105000000	110000000	chr13	110000000	114364328
138	150	178	149	171	170	160.330295994268	-0.00329482340417757	0.170750541356536	0.0192961227414079	0.984604876958126		chr1	105000000	110000000	chr13	15000000	20000000
435	445	453	356	344	541	427.586477880061	-0.189755298916554	0.122666317852237	1.54692259651204	0.12188191150186		chr1	105000000	110000000	chr13	20000000	25000000
424	458	442	349	355	508	421.562977904479	-0.208794649424325	0.113432670734468	1.84069235143981	0.0656666554193627		chr1	105000000	110000000	chr13	25000000	30000000
376	476	398	291	352	550	402.470014388931	-0.159990121609223	0.129296004705614	1.23739416367501	0.215940784489206		chr1	105000000	110000000	chr13	30000000	35000000
399	472	410	397	406	455	423.531102456693	-0.0903463597165912	0.109443628514569	0.825505887759964	0.409084441403081		chr1	105000000	110000000	chr13	35000000	40000000
389	427	316	260	288	502	358.107252072964	-0.195860539322311	0.133903859462984	1.46269525096439	0.143550786234762		chr1	105000000	110000000	chr13	40000000	45000000
362	422	318	303	331	476	364.81672480347	-0.0650111737533287	0.11213298022965	0.57976853571701	0.562070718501575		chr1	105000000	110000000	chr13	45000000	50000000
381	406	373	364	426	387	390.591853047833	-0.039987179388933	0.116481735937652	0.343291410168686	0.731379242313654		chr1	105000000	110000000	chr13	50000000	55000000
440	400	492	450	605	312	457.193462703034	-0.0105941820877958	0.383094620318058	0.0276542178509325	0.977937938586272		chr1	105000000	110000000	chr13	55000000	60000000
388	385	350	333	409	345	369.48752186211	-0.105268391984481	0.121683844374199	0.86509751993669	0.386985265822468		chr1	105000000	110000000	chr13	60000000	65000000
382	374	377	414	498	302	395.83035796061	0.0599178494477383	0.305353715560911	-0.196224399423711	0.844434531299636		chr1	105000000	110000000	chr13	65000000	70000000
358	396	336	347	415	363	369.768056754798	-0.0117086919012747	0.118777790970149	0.0985764409797557	0.921474576270378		chr1	105000000	110000000	chr13	70000000	75000000
347	363	309	317	392	358	347.451693426318	0.00537939671814049	0.114456859625033	-0.0469993387531658	0.962513754546394		chr1	105000000	110000000	chr13	75000000	80000000
351	376	335	329	498	301	366.740754945889	0.0378824451801701	0.275083389004478	-0.137712587144087	0.890467571085882		chr1	105000000	110000000	chr13	80000000	85000000
335	382	329	369	491	274	366.573930815327	0.0808797627145724	0.317534258255321	-0.254711926703478	0.798945603839493		chr1	105000000	110000000	chr13	85000000	90000000
375	336	342	375	483	319	374.526435086021	0.112560024010126	0.261329898019534	-0.430720039548295	0.666671945959786		chr1	105000000	110000000	chr13	90000000	95000000
366	404	303	288	416	444	366.312947771822	0.0256295078634876	0.11042150974051	-0.232106117039306	0.816455593897596		chr1	105000000	110000000	chr13	95000000	100000000
295	321	212	272	287	400	293.913375456811	0.145077461075876	0.121910984214344	-1.19002780603264	0.234035463316218		chr1	105000000	110000000	chr14	100000000	105000000
95	105	75	81	117	100	94.9250345516355	0.055781841994977	0.194640615733467	-0.286588910463387	0.774427106583271		chr1	105000000	110000000	chr14	105000000	107043718
94	119	123	148	138	82	119.793031014291	0.10252089154423	0.407282919811044	-0.251719103741924	0.801258189716664		chr1	105000000	110000000	chr14	15000000	20000000
513	482	538	434	409	554	489.723545016	-0.213112808746631	0.122495703185724	1.73975742172374	0.0819016217867512		chr1	105000000	110000000	chr14	20000000	25000000
535	574	596	568	599	439	559.249692579366	-0.131538504564037	0.270406786730677	0.486446757325837	0.626650446099173	0.882541292743891	chr1	105000000	110000000	chr14	25000000	30000000
418	470	400	381	365	503	421.402222000004	-0.115192760612415	0.107744727028044	1.06912666438361	0.285012598106284		chr1	105000000	110000000	chr14	30000000	35000000
390	447	448	354	392	460	415.684540140042	-0.168423361608024	0.114677551790307	1.46866896771562	0.141922598402688		chr1	105000000	110000000	chr14	35000000	40000000
427	438	531	491	581	326	474.342534807533	-0.0438262830787809	0.37645800596237	0.116417455292906	0.907321702131327		chr1	105000000	110000000	chr14	40000000	45000000
443	455	512	439	502	421	466.529488318458	-0.113611850714017	0.140450500089211	0.80891026120842	0.418566766189693		chr1	105000000	110000000	chr14	45000000	50000000
370	384	336	265	310	407	343.31698075558	-0.228128145528769	0.108506099953813	2.10244535215877	0.0355142819548543		chr1	105000000	110000000	chr14	50000000	55000000
340	392	349	317	359	436	364.076694319543	-0.0333822741538549	0.107759893729206	0.309783844421213	0.756725337957643		chr1	105000000	110000000	chr14	55000000	60000000
340	380	332	332	349	465	364.199244229627	0.0490669425912825	0.1081212431674	-0.453814080876908	0.649962647997294		chr1	105000000	110000000	chr14	60000000	65000000
326	378	317	281	323	448	342.414625379146	-0.0366923163642123	0.113524924723848	0.323209343265078	0.746536705436813		chr1	105000000	110000000	chr14	65000000	70000000
341	382	271	252	308	442	327.878868544207	-0.0666313181930933	0.12065899483165	0.552228354678913	0.580791909970459		chr1	105000000	110000000	chr14	70000000	75000000
307	325	207	258	254	392	286.385675264918	0.0404140328501703	0.132459179425321	-0.305105565544858	0.760285752487795		chr1	105000000	110000000	chr14	75000000	80000000
341	327	253	325	397	337	329.451738300306	0.150121835204093	0.126166363928205	-1.189872090548	0.234096669531041		chr1	105000000	110000000	chr14	80000000	85000000
286	282	215	268	308	332	280.035451780042	0.151918619670799	0.116604801672317	-1.30285046149061	0.192625819221964		chr1	105000000	110000000	chr14	85000000	90000000
282	276	215	226	273	396	273.718915134097	0.131150556532187	0.127055540483413	-1.03223012576385	0.301964325458804		chr1	105000000	110000000	chr14	90000000	95000000
239	221	217	194	251	324	238.675549926642	0.0995083648542936	0.130992196705749	-0.759651088818836	0.447463172373812		chr1	105000000	110000000	chr14	95000000	100000000
99	108	84	91	110	152	105.814092746197	0.200953166565588	0.181581761697992	-1.10668144579308	0.268431680074607		chr1	105000000	110000000	chr15	100000000	101991189
22	25	33	31	19	24	26.2101087523218	-0.174962394575278	0.350872935235111	0.498648875434181	0.618026766812518		chr1	105000000	110000000	chr15	15000000	20000000
280	338	346	307	315	308	318.186537244322	-0.116088351282568	0.138707468923726	0.836929346222905	0.402632283687448		chr1	105000000	110000000	chr15	20000000	25000000
326	357	364	311	332	426	352.218282806469	-0.0495957699448258	0.117591541400573	0.421763073722104	0.673197961071262		chr1	105000000	110000000	chr15	25000000	30000000
299	374	342	301	260	431	333.292909271486	-0.114220612052883	0.136564624177322	0.836385064880152	0.402938311898658		chr1	105000000	110000000	chr15	30000000	35000000
416	431	383	384	385	512	416.775302762689	-0.0132268047038497	0.104284211757616	0.126834201274803	0.899071625625415		chr1	105000000	110000000	chr15	35000000	40000000
401	434	357	306	321	530	387.076931589058	-0.127942508708085	0.121747685948099	1.05088246821074	0.293312573355417		chr1	105000000	110000000	chr15	40000000	45000000
424	416	433	370	380	444	412.338043289513	-0.164459119256011	0.112649025594772	1.45992491624041	0.144310710563664		chr1	105000000	110000000	chr15	45000000	50000000
442	436	369	397	380	507	420.081220733959	-0.0249689547298474	0.10540618891631	0.23688319430344	0.812747407982016		chr1	105000000	110000000	chr15	50000000	55000000
392	438	336	349	387	537	402.107399643931	0.0521520140548275	0.106230660239647	-0.490931845261786	0.623474652686907		chr1	105000000	110000000	chr15	55000000	60000000
353	380	313	255	332	527	353.982246385296	-0.0035589856150845	0.132679981857204	0.026823832542537	0.978600244435043		chr1	105000000	110000000	chr15	60000000	65000000
349	341	274	257	335	428	326.718066659157	0.00384890145378281	0.113717010294928	-0.0338463123837021	0.972999705141506		chr1	105000000	110000000	chr15	65000000	70000000
324	341	280	236	325	431	318.579746880026	-0.0140735090934832	0.120008014744012	0.117271409942939	0.906644980237832		chr1	105000000	110000000	chr15	70000000	75000000
311	319	253	267	330	433	314.783928706701	0.14547376621983	0.113437852604285	-1.28240937993862	0.199699075484888		chr1	105000000	110000000	chr15	75000000	80000000
277	289	283	243	250	412	289.71002520819	0.00183533977895584	0.134727775957313	-0.0136225790555419	0.989131090659999		chr1	105000000	110000000	chr15	80000000	85000000
284	299	239	263	294	372	289.354429119291	0.105946033477288	0.112798090765026	-0.939253783098049	0.347600461347219		chr1	105000000	110000000	chr15	85000000	90000000
258	298	251	255	299	390	289.061387247303	0.149014335715226	0.116922407589092	-1.27447200915428	0.202496186468453		chr1	105000000	110000000	chr15	90000000	95000000
272	317	265	267	318	333	294.425853330241	0.0375149179212498	0.115395434109362	-0.325098806645125	0.745106292106143		chr1	105000000	110000000	chr15	95000000	100000000
325	391	351	298	375	482	367.294887435896	0.0306033950431165	0.115369483414011	-0.265264211449178	0.790805932335895		chr1	105000000	110000000	chr16	0	5000000
379	445	332	329	348	522	388.050428688584	-0.0235086711898477	0.113910858001003	0.206377790514411	0.836495818010765		chr1	105000000	110000000	chr16	10000000	15000000
311	281	301	238	273	441	304.345178470544	-0.00515138384570947	0.13867466178356	0.0371472609304045	0.970367589238606		chr1	105000000	110000000	chr16	15000000	20000000
377	416	363	312	331	547	386.619288164363	-0.0468833764442459	0.124269760623028	0.37727099665434	0.705972223733785		chr1	105000000	110000000	chr16	20000000	25000000
406	375	340	310	358	458	372.078065055499	-0.0694047168980703	0.10611504735459	0.654051603691514	0.513078559862934		chr1	105000000	110000000	chr16	25000000	30000000
332	356	353	281	348	350	337.213479510296	-0.161078811302258	0.117169119631668	1.37475481431135	0.169207471094701		chr1	105000000	110000000	chr16	30000000	35000000
96	135	106	128	133	87	115.461335947121	0.011315188021168	0.219026010535594	-0.0516613894098624	0.958798502921691		chr1	105000000	110000000	chr16	35000000	40000000
299	328	301	251	258	396	303.481974474195	-0.119434495422125	0.124334886796157	0.960587156989445	0.336759788752557		chr1	105000000	110000000	chr16	45000000	50000000
362	355	368	302	379	368	356.41418928853	-0.120691820028302	0.117643685420613	1.02590988710351	0.304934061805194		chr1	105000000	110000000	chr16	5000000	10000000
377	412	376	313	336	434	373.672261896877	-0.180588216094001	0.10736953895559	1.6819315594593	0.0925821120867248		chr1	105000000	110000000	chr16	50000000	55000000
373	360	418	361	412	475	400.159873637796	0.0351638602533723	0.121137359051539	-0.290280888808312	0.771601358233154		chr1	105000000	110000000	chr16	55000000	60000000
455	524	534	540	602	379	513.161082109326	-0.0325863991225169	0.321848222259178	0.10124772134449	0.919353815165808	0.981219861574363	chr1	105000000	110000000	chr16	60000000	65000000
399	451	345	345	345	504	394.790556822989	-0.0734032589231144	0.109734965013243	0.668914041338198	0.503550312673723		chr1	105000000	110000000	chr16	65000000	70000000
360	442	351	336	345	484	383.632640347156	-0.0586816711480676	0.111216578343117	0.527634207258449	0.597753245999937		chr1	105000000	110000000	chr16	70000000	75000000
391	370	334	335	426	377	372.183905059409	-0.00602567289957001	0.116282273103191	0.051819359380967	0.958672629719076		chr1	105000000	110000000	chr16	75000000	80000000
341	367	288	291	318	500	345.935275395765	0.0732316005097331	0.120841121102011	-0.606015566902204	0.54450441618126		chr1	105000000	110000000	chr16	80000000	85000000
349	338	289	235	311	420	319.916876279393	-0.098505189192989	0.118977667934718	0.827930072112675	0.407710103102858		chr1	105000000	110000000	chr16	85000000	90000000
11	16	11	4	5	13	9.82335045762414	-0.881078933580593	0.519428704275192	1.69624613797585	0.0898392761651487		chr1	105000000	110000000	chr16	90000000	90338345
396	427	351	337	376	540	400.26296615839	0.0148842122651259	0.108499102147927	-0.137182815069132	0.890886294070791		chr1	105000000	110000000	chr17	0	5000000
494	451	474	371	391	615	463.10401252757	-0.135080811301803	0.124073425284648	1.08871670941543	0.276278830924522		chr1	105000000	110000000	chr17	10000000	15000000
412	413	362	379	344	602	414.218580036358	0.0757295428252405	0.126385775789926	-0.599193559179599	0.549043817334045		chr1	105000000	110000000	chr17	15000000	20000000
223	237	225	224	241	304	241.362239851989	0.0920600139606445	0.125897881736493	-0.731227663967594	0.464640105431336		chr1	105000000	110000000	chr17	20000000	25000000
352	352	355	299	309	454	351.853424549168	-0.0799816198938098	0.119259513917591	0.67065190244761	0.502442309920847		chr1	105000000	110000000	chr17	25000000	30000000
459	467	411	366	399	561	440.584798947831	-0.0906917461015901	0.105290589375596	0.861347121707826	0.389046890064487		chr1	105000000	110000000	chr17	30000000	35000000
401	467	396	334	363	550	414.717802013421	-0.103190065537345	0.115468208610338	0.893666462650104	0.371500374375047		chr1	105000000	110000000	chr17	35000000	40000000
410	410	389	272	332	489	380.531560524277	-0.235961921300243	0.119309708561737	1.97772607229313	0.047959617339854		chr1	105000000	110000000	chr17	40000000	45000000
339	410	283	274	323	476	345.63663215709	-0.0217946118866631	0.121925890143077	0.178752944605019	0.858131694840036		chr1	105000000	110000000	chr17	45000000	50000000
432	486	404	353	385	627	442.292928277061	-0.0417261011809485	0.121705836532131	0.342843879717571	0.731715913086637		chr1	105000000	110000000	chr17	5000000	10000000
589	613	587	633	834	536	636.764129424664	0.115094218586308	0.163127082232997	-0.705549422026181	0.480468387102575	0.817417093462518	chr1	105000000	110000000	chr17	50000000	55000000
439	454	411	380	436	578	446.340563115806	0.0169867534595472	0.103450871956761	-0.164201162718543	0.869572785814454		chr1	105000000	110000000	chr17	55000000	60000000
393	425	298	267	335	478	360.631297392266	-0.125779700148649	0.1194955801016	1.05258872371435	0.292529527496255		chr1	105000000	110000000	chr17	60000000	65000000
328	396	299	290	368	491	357.187094605669	0.0883885008511539	0.114425091005415	-0.772457334964857	0.43984360701638		chr1	105000000	110000000	chr17	65000000	70000000
299	336	245	295	295	442	314.810660631108	0.157945811578203	0.119494855800204	-1.3217791721703	0.186241695805863		chr1	105000000	110000000	chr17	70000000	75000000
356	340	290	289	361	456	345.013168952956	0.0887437483185151	0.109117697491316	-0.813284649133815	0.416054876232129		chr1	105000000	110000000	chr17	75000000	80000000
216	214	172	166	229	266	208.14506055369	0.0598637883831524	0.134270024887137	-0.445846259680609	0.655708303624341		chr1	105000000	110000000	chr17	80000000	83257441
524	577	573	493	567	563	551.415611795718	-0.113314713994335	0.117678680462659	0.962916252534724	0.335589552710495	0.72915016443026	chr1	105000000	110000000	chr18	0	5000000
380	432	417	401	371	505	417.522711636531	-0.0185486040007961	0.117750910104236	0.157524081846811	0.874831830244472		chr1	105000000	110000000	chr18	10000000	15000000
40	37	54	59	39	36	45.3320396602728	-0.0174728395692579	0.306368533029674	0.0570320959416727	0.95451962787765		chr1	105000000	110000000	chr18	15000000	20000000
334	394	315	259	308	451	339.654476628407	-0.118201076086025	0.119527853674834	0.988899845952075	0.322712145924296		chr1	105000000	110000000	chr18	20000000	25000000
441	570	437	471	601	488	501.481272777257	0.0548970351788114	0.129211210195204	-0.424862789349905	0.670936701989302	0.900334122034056	chr1	105000000	110000000	chr18	25000000	30000000
490	594	566	555	693	455	564.378826990947	-0.00166274225139223	0.280285103884606	0.00593232472346009	0.995266717456154	0.998913774405792	chr1	105000000	110000000	chr18	30000000	35000000
400	443	389	397	456	439	421.026903720898	0.00695152258394166	0.110163653314485	-0.0631017797140141	0.949685457118612		chr1	105000000	110000000	chr18	35000000	40000000
406	414	446	397	507	392	430.142529970709	-0.029305271993309	0.139732606962904	0.20972393366345	0.833883144569203		chr1	105000000	110000000	chr18	40000000	45000000
347	364	325	239	333	465	341.237751664642	-0.0904482485906914	0.125077657829391	0.723136730894537	0.469595884820874		chr1	105000000	110000000	chr18	45000000	50000000
454	506	424	372	403	557	449.621473061038	-0.131864519405331	0.104342032742857	1.26377180834018	0.206311942658006		chr1	105000000	110000000	chr18	5000000	10000000
392	393	359	359	407	375	381.932855084935	-0.0629592101982357	0.115685897221699	0.544225456259214	0.58628633633088		chr1	105000000	110000000	chr18	50000000	55000000
422	396	354	281	339	455	371.665935976655	-0.204834837782014	0.109447177591573	1.87154061246241	0.0612701861717228		chr1	105000000	110000000	chr18	55000000	60000000
398	444	389	448	497	421	434.701367545514	0.0983599993343836	0.126312987432837	-0.778700601841785	0.436156101508136		chr1	105000000	110000000	chr18	60000000	65000000
421	486	435	455	532	376	454.642678389696	-0.0208509429818029	0.244263979921005	0.0853623321315984	0.931973338425917		chr1	105000000	110000000	chr18	65000000	70000000
[truncated: 179,496 more rows]
