# Supplementary material for: The 3D nuclear position and compartmentalization of genes prime their response to mechano-confinement
Source: bioRxiv. 2025 Nov 7:2025.11.06.686901. Preprint. [Version 1] doi: 10.1101/2025.11.06.686901 (PMC12637494; doi:10.1101/2025.11.06.686901)
Supplement: Supplement 5 [file media-5.tsv]

NC REP1	NC REP2	NC REP3	C4h REP1	C4h REP2	C4h REP3	baseMean	log2FoldChange	lfcSE	stat	pvalue	padj	chr_A	start_A	end_A	chr_B	start_B	end_B
244919	275207	349012	230129	341841	245582	292400.065668499	-0.801140545389815	0.230000300960488	3.48321520469421	0.000495429933643999	0.00820859622052842	chr1	0	5000000	chr1	0	5000000
16032	19224	23265	17506	37540	18424	21805.957854818	-0.424240380226679	0.227460643634495	1.86511553580403	0.062165211373319	0.182395503786896	chr1	0	5000000	chr1	10000000	15000000
748	822	622	956	2042	1220	995.722146024272	0.23154470681188	0.124044710754823	-1.86662297330462	0.0619542571173693		chr1	0	5000000	chr1	100000000	105000000
910	913	693	1142	2685	1434	1190.62218369802	0.339992835929484	0.222726887367497	-1.52650108816229	0.12688511965653		chr1	0	5000000	chr1	105000000	110000000
1301	1337	964	1672	3670	1859	1663.42306833645	0.280851852272725	0.147760030989225	-1.90072951658493	0.0573374503083256	0.173330233693556	chr1	0	5000000	chr1	110000000	115000000
1016	1072	761	1326	2816	1569	1320.483615076	0.291348057162545	0.135175398246367	-2.15533344781823	0.031135750188717		chr1	0	5000000	chr1	115000000	120000000
144	157	112	202	406	239	194.359152960574	0.334533712919143	0.144917424304933	-2.30844368455806	0.0209744716565316		chr1	0	5000000	chr1	120000000	125000000
114	150	134	174	407	258	190.556880702919	0.356809375169984	0.162682380739443	-2.1932883791605	0.028286608375921		chr1	0	5000000	chr1	125000000	130000000
176	153	131	214	413	241	207.465094727346	0.212966154191658	0.141040351285723	-1.50996613557936	0.131052065444177		chr1	0	5000000	chr1	140000000	145000000
518	531	414	672	1288	673	642.275401245891	0.137407126786033	0.171103228284345	-0.803065659039964	0.421936785187772		chr1	0	5000000	chr1	145000000	150000000
12451	15140	17456	15092	30928	16175	17513.0244288589	-0.278427170953452	0.212011041108758	1.31326731616125	0.189092887757694	0.373941589976263	chr1	0	5000000	chr1	15000000	20000000
1133	1205	969	1488	3026	1701	1485.41670839884	0.195328276612196	0.128540592687167	-1.51958437820162	0.128615466561875		chr1	0	5000000	chr1	150000000	155000000
1065	1040	925	1334	2884	1587	1374.19060277223	0.213956672778873	0.135974090547654	-1.57351059982923	0.115600635869452		chr1	0	5000000	chr1	155000000	160000000
839	835	654	986	1990	1174	1016.94034600568	0.124628001236963	0.119315125235344	-1.0445281014552	0.296241124715375		chr1	0	5000000	chr1	160000000	165000000
781	741	572	857	1837	1047	913.370112248718	0.123803721710397	0.126597883371982	-0.97792884377557	0.328109518211977		chr1	0	5000000	chr1	165000000	170000000
882	877	717	1062	1844	1120	1037.40470058569	0.00193520434897566	0.105646144893582	-0.0183177942832178	0.985385332062841		chr1	0	5000000	chr1	170000000	175000000
782	791	628	934	1900	1057	956.689468020055	0.109203435268633	0.121764253665326	-0.896843137303524	0.369802625930831		chr1	0	5000000	chr1	175000000	180000000
985	964	841	1170	2159	1296	1179.61141716489	0.0216092742960454	0.113116382903991	-0.191035761056703	0.848497575799468		chr1	0	5000000	chr1	180000000	185000000
781	810	620	885	1519	971	897.843435629128	-0.0838717055289615	0.0980410200284883	0.855475651972924	0.392287877988328		chr1	0	5000000	chr1	185000000	190000000
832	816	656	954	1461	962	921.13969978316	-0.13523275962354	0.0940587950729339	1.43774709763908	0.150505824531722		chr1	0	5000000	chr1	190000000	195000000
923	910	719	987	1588	1051	1003.85913769839	-0.182710279735348	0.0961471480982955	1.90031928506662	0.057391232039795		chr1	0	5000000	chr1	195000000	200000000
4539	5156	5637	5967	10973	6898	6320.75712996601	-0.0872919759062118	0.161346781759571	0.541020867935804	0.588493199289361	0.743295168204725	chr1	0	5000000	chr1	20000000	25000000
1781	1755	1654	2060	3781	2228	2129.04576367604	-0.0765981834272989	0.12281999211734	0.623662175080737	0.532849468864207	0.699899975386116	chr1	0	5000000	chr1	200000000	205000000
1306	1334	1303	1569	2989	1689	1631.71876971767	-0.0559963834681074	0.130503212657228	0.429080497927544	0.667864644163754	0.80043207155125	chr1	0	5000000	chr1	205000000	210000000
1350	1398	1338	1593	2878	1690	1653.31229514694	-0.121094197805128	0.123234281084949	0.982634026336016	0.325787591456556	0.519965246652874	chr1	0	5000000	chr1	210000000	215000000
1187	1174	1083	1325	2186	1319	1348.86320306564	-0.21447113826652	0.11187242756875	1.91710453529506	0.0552246525844487		chr1	0	5000000	chr1	215000000	220000000
1740	1844	1846	1944	3390	1969	2087.61632474318	-0.287140542770499	0.129488504122124	2.21749833869182	0.0265890564530442	0.105553668990103	chr1	0	5000000	chr1	220000000	225000000
2264	2471	2737	2946	5143	2795	2985.50051049605	-0.181501028173919	0.15179847135973	1.19567098764651	0.231824977342196	0.423216992432192	chr1	0	5000000	chr1	225000000	230000000
2034	2048	2136	2228	4095	2346	2427.71588195493	-0.2414417132153	0.135048748744748	1.78781155293517	0.0738064163304001	0.204205252499506	chr1	0	5000000	chr1	230000000	235000000
1547	1731	1745	1865	3089	1913	1950.34615184776	-0.258914835683466	0.127396498822353	2.03235440594414	0.0421177903127794	0.141660432147398	chr1	0	5000000	chr1	235000000	240000000
2034	2165	2246	2294	3833	2292	2451.19625726974	-0.327382264769447	0.131167775782384	2.49590467488444	0.0125636358882355	0.0642700088420164	chr1	0	5000000	chr1	240000000	245000000
2064	2333	2545	2338	4077	2251	2588.14367497237	-0.403169419863484	0.149993940118951	2.68790472164246	0.00719019095263747	0.0449696642971641	chr1	0	5000000	chr1	245000000	248956422
4647	5326	5441	6928	12813	7601	6773.53432353083	0.104464993736769	0.158157263917358	-0.660513410192498	0.508924415676808	0.681997795668493	chr1	0	5000000	chr1	25000000	30000000
6865	8469	9378	9373	20481	11046	10448.1707085529	-0.0182905373292352	0.199742857026574	0.0915704200966833	0.927039354024578	0.961032914984355	chr1	0	5000000	chr1	30000000	35000000
6233	7671	7047	8509	19320	9739	9171.18288924009	0.103614386070143	0.186007096637512	-0.557045338286556	0.577496452860018	0.734311378689179	chr1	0	5000000	chr1	35000000	40000000
4601	5947	4783	6736	14199	7425	6822.43495133884	0.162735801428828	0.167542670506546	-0.971309583026311	0.331394138135729	0.525861479905883	chr1	0	5000000	chr1	40000000	45000000
4076	5129	4713	5792	13238	6852	6211.49156182223	0.156361792455505	0.177442055005029	-0.881199174857807	0.378210025825678	0.57042645576999	chr1	0	5000000	chr1	45000000	50000000
31153	33418	44440	28142	57462	30192	38072.9916933372	-0.662793320725169	0.234172654798345	2.83036173158615	0.00464954031744436	0.0332502587713219	chr1	0	5000000	chr1	5000000	10000000
2956	3173	2560	4053	8129	4756	3984.6172832451	0.249285805890367	0.133088090233195	-1.87308875988507	0.0610561292349257	0.180421384704315	chr1	0	5000000	chr1	50000000	55000000
2409	2646	2146	3090	6343	3541	3163.17313656893	0.131698154198159	0.135052081797137	-0.975165672721607	0.329478086723703	0.523944479855018	chr1	0	5000000	chr1	55000000	60000000
2167	2339	1820	2718	5896	3199	2823.90717336168	0.180794714232274	0.141153350728305	-1.28083898327197	0.200250228217431	0.386830216013052	chr1	0	5000000	chr1	60000000	65000000
1797	1820	1340	2181	4466	2519	2203.02093235864	0.176396504423543	0.134364482269837	-1.31282092889172	0.189243295984886	0.374109234641495	chr1	0	5000000	chr1	65000000	70000000
1155	1274	921	1520	3167	1917	1541.98635132738	0.270020301896903	0.129618253583454	-2.08319657480226	0.0372333092026818	0.130460340159976	chr1	0	5000000	chr1	70000000	75000000
1286	1412	916	1712	3478	1952	1662.11019968413	0.277974052853835	0.138522504323562	-2.00670681064603	0.044780890417271	0.147434977040434	chr1	0	5000000	chr1	75000000	80000000
1021	970	743	1206	2566	1533	1246.97791654396	0.244790239443312	0.131084371224187	-1.86742505729123	0.0618422533283799		chr1	0	5000000	chr1	80000000	85000000
1235	1347	980	1567	3156	1854	1583.69502979571	0.176801788133273	0.127459321053253	-1.38712325369601	0.165404182402143	0.342782131833626	chr1	0	5000000	chr1	85000000	90000000
1240	1385	895	1604	3083	1748	1555.05788111458	0.170149911516343	0.133199439706734	-1.27740711140349	0.201458555414087	0.38807819791612	chr1	0	5000000	chr1	90000000	95000000
948	976	700	1197	2307	1409	1176.7459607671	0.203280821539716	0.118989032205531	-1.70839965475631	0.0875622112836348		chr1	0	5000000	chr1	95000000	100000000
321	319	244	376	586	446	368.081707371565	-0.0105632679252881	0.0961113835055968	0.109906522411812	0.912483509747876		chr1	0	5000000	chr10	0	5000000
289	282	266	357	561	413	349.437776021552	-0.0201096820235938	0.0997616579423088	0.201577263633921	0.840247221335764		chr1	0	5000000	chr10	10000000	15000000
471	471	393	551	895	613	546.858304571504	-0.0643662947959574	0.083276905160147	0.772918910377094	0.439570372455483		chr1	0	5000000	chr10	100000000	105000000
225	199	167	276	384	342	255.436759157987	0.0869456957935614	0.118851438293113	-0.731549378301462	0.464443655410747		chr1	0	5000000	chr10	105000000	110000000
372	357	291	400	593	467	404.332909261908	-0.163028585324621	0.0905908895269165	1.79961347301024	0.071921692195034		chr1	0	5000000	chr10	110000000	115000000
315	380	336	410	719	476	424.265035524807	-0.0605752683285993	0.100905325974049	0.600317849864319	0.548294424911912		chr1	0	5000000	chr10	115000000	120000000
356	366	382	449	801	548	465.648375535309	-0.000987270172951578	0.101857066429123	0.00969270181797913	0.992266463959469		chr1	0	5000000	chr10	120000000	125000000
436	451	428	503	902	562	530.403056670052	-0.12301623354507	0.0962750809347919	1.27775777855113	0.201334845716177		chr1	0	5000000	chr10	125000000	130000000
414	445	504	494	992	557	550.395454985288	-0.149526411820753	0.223411693883197	0.669286415683001	0.503312790558043		chr1	0	5000000	chr10	130000000	133797422
259	265	201	241	447	369	288.24507579274	-0.144578856960213	0.120568681334155	1.19914106516197	0.230473098714171		chr1	0	5000000	chr10	15000000	20000000
219	206	170	242	402	290	245.694838216354	-0.0375038577265317	0.117912751962801	0.318064476506861	0.750436029088558		chr1	0	5000000	chr10	20000000	25000000
271	261	199	289	456	384	299.941828392836	-0.0528065542060008	0.110415266260391	0.478254103752899	0.632469358545726		chr1	0	5000000	chr10	25000000	30000000
353	330	247	388	633	434	382.632015271615	-0.0399979213650403	0.0996255462048445	0.401482580409636	0.688064860713967		chr1	0	5000000	chr10	30000000	35000000
202	184	142	236	336	306	225.561155862699	0.0605176438004972	0.126635543438084	-0.477888293898198	0.632729713597502		chr1	0	5000000	chr10	35000000	40000000
177	167	122	237	343	269	208.2155520252	0.189019426456193	0.126634397470321	-1.49263888984423	0.135531737654171		chr1	0	5000000	chr10	40000000	45000000
231	226	159	234	345	260	237.855730449698	-0.231224467663576	0.119915151337186	1.92823396447545	0.053826031348556		chr1	0	5000000	chr10	45000000	50000000
287	266	174	342	429	337	297.018615248233	-0.0558232395374013	0.120155305686586	0.464592380822625	0.642223389570443		chr1	0	5000000	chr10	5000000	10000000
199	213	141	246	349	313	234.260253844746	0.0451739821037854	0.124666188392946	-0.362359535380978	0.717083373799252		chr1	0	5000000	chr10	50000000	55000000
178	183	138	249	371	279	221.579188709228	0.169058773887481	0.120918217569922	-1.39812492513563	0.162075556196546		chr1	0	5000000	chr10	55000000	60000000
280	256	190	283	441	330	288.59847271633	-0.142924136219655	0.112050371970422	1.27553468771512	0.202120054579088		chr1	0	5000000	chr10	60000000	65000000
257	298	210	373	491	354	319.538954578206	-0.00225707900737008	0.107360892177037	0.0210232884768523	0.98322707826169		chr1	0	5000000	chr10	65000000	70000000
397	420	333	529	836	545	488.544785624085	0.0438181464815267	0.0876870247016408	-0.499710722659595	0.617278781223249		chr1	0	5000000	chr10	70000000	75000000
348	345	255	420	699	500	407.665808480853	0.086172261580253	0.0949139094829233	-0.907899190431692	0.363931485389036		chr1	0	5000000	chr10	75000000	80000000
190	202	156	258	394	319	241.396622748781	0.144658322879322	0.117137380294204	-1.23494586028812	0.216850654003643		chr1	0	5000000	chr10	80000000	85000000
280	319	249	371	556	429	354.618493677095	-0.00436644409286378	0.0968265575918733	0.0450955213265814	0.964031171256395		chr1	0	5000000	chr10	85000000	90000000
336	353	275	354	572	382	371.238670729274	-0.247331197838867	0.0971777861043732	2.54514131010581	0.010923352350567		chr1	0	5000000	chr10	90000000	95000000
322	372	286	413	601	460	397.845584199033	-0.0911241521436811	0.0912637348043462	0.998470557215697	0.318051234636715		chr1	0	5000000	chr10	95000000	100000000
450	492	515	640	1097	692	622.154627060173	0.0289831045609137	0.105131999045838	-0.275682996841684	0.782791556291676		chr1	0	5000000	chr11	0	5000000
366	353	268	448	718	550	429.296229496836	0.114946056931175	0.0914862986829407	-1.25642919853537	0.208960400878763		chr1	0	5000000	chr11	10000000	15000000
323	326	249	364	537	387	355.700896261916	-0.160248332012373	0.0972134020685573	1.64841810493744	0.0992669033046174		chr1	0	5000000	chr11	100000000	105000000
302	281	223	310	523	365	323.592461031256	-0.116730462003192	0.106381194049193	1.0972847508105	0.272516934835756		chr1	0	5000000	chr11	105000000	110000000
344	345	272	391	663	424	391.948147929815	-0.0705437241583336	0.0984634054458894	0.71644611354724	0.473715929681371		chr1	0	5000000	chr11	110000000	115000000
421	423	372	467	916	566	505.095467178982	-0.0258407242109124	0.100652086120618	0.256733121059665	0.79738480138052		chr1	0	5000000	chr11	115000000	120000000
427	407	360	459	786	537	481.144199316211	-0.115985892958348	0.0893525987700759	1.29806960910903	0.194263416358886		chr1	0	5000000	chr11	120000000	125000000
403	374	385	462	677	498	459.191364720347	-0.194317902287523	0.0916229353200488	2.12084345048268	0.0339349788136137		chr1	0	5000000	chr11	125000000	130000000
390	454	417	507	805	564	509.572899555293	-0.119941477472435	0.090330826358601	1.32780228309086	0.184243432526999		chr1	0	5000000	chr11	130000000	135000000
7	6	10	11	13	6	8.89385960954514	-0.310553732867115	0.522376360835994	0.594501888198223	0.552176479763083		chr1	0	5000000	chr11	135000000	135086622
319	327	251	327	572	443	361.349048535082	-0.106419622888605	0.102222373333667	1.04105998929645	0.297847707420927		chr1	0	5000000	chr11	15000000	20000000
217	234	166	239	438	344	260.67323608954	0.0388402322066958	0.123098299640235	-0.315522085359502	0.752365285111832		chr1	0	5000000	chr11	20000000	25000000
222	241	195	260	386	359	269.712328611949	-0.0665396325995913	0.11712954330231	0.568085819543011	0.569976696093602		chr1	0	5000000	chr11	25000000	30000000
295	252	211	274	475	362	302.543035063132	-0.137113475186181	0.114385314088336	1.19869824442929	0.230645300937481		chr1	0	5000000	chr11	30000000	35000000
223	243	164	259	404	358	264.571945433852	0.0210843507434181	0.120414843095197	-0.1750976059218	0.861002939408827		chr1	0	5000000	chr11	35000000	40000000
190	192	151	232	344	303	226.640237185311	0.0443065054370987	0.122539756168477	-0.361568415202187	0.717674570952226		chr1	0	5000000	chr11	40000000	45000000
278	281	246	355	575	445	347.910766274808	0.084690664259502	0.0998429961636057	-0.84823840943961	0.396305210453668		chr1	0	5000000	chr11	45000000	50000000
307	330	273	351	605	443	372.000688385482	-0.0704802800866124	0.0982808884033028	0.717131084503341	0.473293217245378		chr1	0	5000000	chr11	5000000	10000000
57	40	40	70	83	92	61.3725759485494	0.171981960106732	0.222099550805976	-0.774346276174932	0.438726044625212		chr1	0	5000000	chr11	50000000	55000000
246	202	173	270	419	351	265.760786675551	0.0626727568475132	0.120144915016395	-0.521643024500544	0.601918901194336		chr1	0	5000000	chr11	55000000	60000000
393	379	318	459	844	563	468.698334701668	0.0783481271522872	0.0951940468684261	-0.823035995733822	0.410487524052903		chr1	0	5000000	chr11	60000000	65000000
545	515	432	656	1268	807	662.927907843997	0.168247660951814	0.100212276464988	-1.67891267304556	0.0931690642956583		chr1	0	5000000	chr11	65000000	70000000
444	445	342	507	954	566	517.179485801917	0.0192318318436857	0.100154132907678	-0.192022348807248	0.847724699358934		chr1	0	5000000	chr11	70000000	75000000
345	357	252	370	608	460	385.573101635641	-0.0907237347623496	0.0974425903217324	0.931048060840761	0.351828703834133		chr1	0	5000000	chr11	75000000	80000000
192	197	152	249	354	319	234.194693421535	0.0946183693652348	0.121428845700298	-0.779208340650501	0.435856997678841		chr1	0	5000000	chr11	80000000	85000000
260	271	183	310	419	344	289.588945836616	-0.0824806896074584	0.111283443070709	0.741176650645602	0.458586338843761		chr1	0	5000000	chr11	85000000	90000000
248	215	170	248	363	320	254.233036837266	-0.118731879173878	0.121481880516285	0.97736286818479	0.3283895390126		chr1	0	5000000	chr11	90000000	95000000
208	224	157	269	368	337	250.968144460649	0.0558987877596986	0.119996608272063	-0.465836397916862	0.641332609647103		chr1	0	5000000	chr11	95000000	100000000
509	480	457	532	896	637	571.983283967702	-0.180916379091647	0.0870540977529035	2.078206353998	0.0376903571244227		chr1	0	5000000	chr12	0	5000000
271	285	159	296	438	338	287.848254007918	-0.0850320017694345	0.124113547536474	0.685114586257761	0.493271616587358		chr1	0	5000000	chr12	10000000	15000000
326	351	297	362	608	411	383.194036841574	-0.188482101871158	0.0966412780913597	1.9503270816946	0.0511371467988228		chr1	0	5000000	chr12	100000000	105000000
394	382	341	471	784	538	466.903290944708	-0.00966968902693987	0.088927174252196	0.108737167331066	0.913410961358197		chr1	0	5000000	chr12	105000000	110000000
517	532	471	551	962	614	593.833098910294	-0.213984649238961	0.0897953611815053	2.38302565325651	0.0171709977068377		chr1	0	5000000	chr12	110000000	115000000
449	438	424	456	820	559	513.04449393231	-0.215748690113219	0.0935861427749922	2.3053486735952	0.0211470535914971		chr1	0	5000000	chr12	115000000	120000000
633	604	540	764	1309	848	750.533674335613	0.018618454017163	0.0929360498412931	-0.200336188690586	0.841217661703398		chr1	0	5000000	chr12	120000000	125000000
345	348	373	380	674	489	425.239815629247	-0.169807103688163	0.105658037498731	1.60713853586579	0.108023981496765		chr1	0	5000000	chr12	125000000	130000000
423	403	451	507	985	554	532.339988886079	-0.0471366603559993	0.201800246621673	0.233580786669549	0.815310445182983		chr1	0	5000000	chr12	130000000	133275309
217	219	156	257	367	339	249.885965305296	0.0305308431979815	0.121896638782142	-0.25046501284213	0.802227758269374		chr1	0	5000000	chr12	15000000	20000000
227	240	173	272	368	309	258.28248441268	-0.103720635858281	0.114484563734758	0.905979220906883	0.364946850813828		chr1	0	5000000	chr12	20000000	25000000
318	297	215	349	523	383	336.601435678611	-0.082285263159856	0.104324664154209	0.788742181218286	0.430262708896214		chr1	0	5000000	chr12	25000000	30000000
210	225	150	222	378	326	242.131875122069	-0.017115749777113	0.128228048479539	0.133478985136736	0.893814582976208		chr1	0	5000000	chr12	30000000	35000000
87	82	67	126	190	160	111.637615163281	0.332334379425537	0.163630287073592	-2.03100773927061	0.0422542095240633		chr1	0	5000000	chr12	35000000	40000000
218	203	161	276	326	460	263.577283242346	0.220004755142575	0.267735366191434	-0.821724668922778	0.411233615857539		chr1	0	5000000	chr12	40000000	45000000
333	355	283	401	744	488	413.418615506089	0.0527387681957562	0.0996576203299063	-0.529199553643464	0.596667026297008		chr1	0	5000000	chr12	45000000	50000000
296	289	245	315	571	414	341.897565333226	-0.0465706189053014	0.105800906392688	0.440172211119354	0.659812384740244		chr1	0	5000000	chr12	5000000	10000000
412	405	328	455	827	562	477.371902679831	-0.00739767187730633	0.0930269961642635	0.0795217752086051	0.93661761234434		chr1	0	5000000	chr12	50000000	55000000
391	350	277	459	674	479	423.023520194336	-0.0175413174453955	0.0934525487284899	0.187702932494209	0.851109531334657		chr1	0	5000000	chr12	55000000	60000000
254	240	160	282	411	343	271.550863226591	-0.00839658790149625	0.119128469742443	0.0704834698174986	0.943808857000711		chr1	0	5000000	chr12	60000000	65000000
296	258	217	300	456	399	312.491755597559	-0.0961090582458166	0.11098657680302	0.865952090912684	0.386516435177138		chr1	0	5000000	chr12	65000000	70000000
182	220	137	255	356	328	235.466479627551	0.133240736972858	0.128127986406494	-1.03990346457286	0.298384752694508		chr1	0	5000000	chr12	70000000	75000000
320	320	207	310	474	387	328.800188994917	-0.20683185591267	0.110206334665369	1.87676921241139	0.060549731849276		chr1	0	5000000	chr12	75000000	80000000
245	207	156	252	388	322	252.329997757304	-0.0155216248376523	0.124098701346449	0.125074836958368	0.900464304039947		chr1	0	5000000	chr12	80000000	85000000
262	226	200	298	454	365	290.117924090287	0.0164133063386906	0.110970732291807	-0.147906623662989	0.882416460778176		chr1	0	5000000	chr12	85000000	90000000
370	358	270	343	559	432	381.750121546081	-0.264350629123952	0.0972883799617887	2.71718605272057	0.00658395851691199		chr1	0	5000000	chr12	90000000	95000000
255	245	234	312	466	369	304.482564099023	-0.0414199685354926	0.106382802120476	0.389348350578185	0.697018473793732		chr1	0	5000000	chr12	95000000	100000000
318	287	220	313	560	397	336.164141647982	-0.0678066385645837	0.110213774608605	0.615228348773835	0.538403928623485		chr1	0	5000000	chr13	100000000	105000000
316	366	268	381	599	517	393.933022596751	-0.0233850264301009	0.0984177139997912	0.237609933006069	0.812183645712401		chr1	0	5000000	chr13	105000000	110000000
420	428	478	586	954	650	565.321843939914	0.0201075177338887	0.102060584892532	-0.197015505594658	0.843815403878248		chr1	0	5000000	chr13	110000000	114364328
58	43	42	70	103	105	66.5840585019453	0.282142004311446	0.212693218260585	-1.32652092351047	0.18466720924337		chr1	0	5000000	chr13	15000000	20000000
264	271	187	306	470	385	301.897791772752	0.00831854022742387	0.109689497239286	-0.0758371625067907	0.939548649838704		chr1	0	5000000	chr13	20000000	25000000
254	256	195	261	456	334	283.269429974305	-0.112377311580282	0.11288579679825	0.995495578430677	0.319495293688549		chr1	0	5000000	chr13	25000000	30000000
307	299	221	337	476	395	330.955706116727	-0.127572905219006	0.102892676222469	1.2398638066637	0.215025772853472		chr1	0	5000000	chr13	30000000	35000000
208	241	151	252	406	325	252.594862396616	0.0343173240638026	0.122000201654682	-0.28128907656183	0.778488687865169		chr1	0	5000000	chr13	35000000	40000000
279	312	224	315	515	407	330.951937101831	-0.0805764024040088	0.104122494328073	0.773861622543595	0.439012626609942		chr1	0	5000000	chr13	40000000	45000000
295	323	246	354	538	369	344.790198226583	-0.13822520019174	0.0996471896092342	1.38714599713037	0.165397248561139		chr1	0	5000000	chr13	45000000	50000000
234	232	179	241	430	323	263.34329620754	-0.0652245929240271	0.118088907962721	0.552334626928871	0.580719110737292		chr1	0	5000000	chr13	50000000	55000000
188	149	124	199	264	260	191.795645971925	-0.0192847643233855	0.143020929015363	0.134838757209541	0.892739361824951		chr1	0	5000000	chr13	55000000	60000000
257	212	158	268	335	280	247.164914918763	-0.171726467642354	0.128360925741405	1.33784067581682	0.180948379128917		chr1	0	5000000	chr13	60000000	65000000
235	211	133	250	333	322	239.413027449173	-0.0163962921438435	0.137912944075482	0.118888710945577	0.905363525685656		chr1	0	5000000	chr13	65000000	70000000
263	236	182	257	407	330	271.694819447239	-0.13503401838419	0.116228171606062	1.16180110654986	0.245316264487382		chr1	0	5000000	chr13	70000000	75000000
255	269	208	303	468	354	299.683436635887	-0.062525930359511	0.105044825731067	0.595230939975933	0.551689111335003		chr1	0	5000000	chr13	75000000	80000000
213	213	124	241	355	310	232.500629483957	0.052447235416124	0.134226785505203	-0.390735986254332	0.695992396089266		chr1	0	5000000	chr13	80000000	85000000
181	192	150	229	343	249	216.493183231521	-0.0317026492193875	0.121365272484415	0.26121680914496	0.793925316184588		chr1	0	5000000	chr13	85000000	90000000
242	200	191	271	402	307	261.050431627872	-0.0538512559113202	0.116905878359595	0.460637708445057	0.645058552923568		chr1	0	5000000	chr13	90000000	95000000
347	405	295	410	600	493	415.453874645308	-0.155608362671746	0.0911415573362517	1.70732613332088	0.0877614513560961		chr1	0	5000000	chr13	95000000	100000000
488	491	483	610	1141	681	620.561158309198	0.0228525907060037	0.103634516140993	-0.22051138517319	0.82547290650645		chr1	0	5000000	chr14	100000000	105000000
150	143	161	202	324	208	191.397683897666	-0.00660456942129703	0.140459079917435	0.0470213063134071	0.962496246326256		chr1	0	5000000	chr14	105000000	107043718
43	26	26	44	70	78	45.1152343097441	0.338626388310967	0.2619014984379	-1.29295322986195	0.196027235595598		chr1	0	5000000	chr14	15000000	20000000
260	280	216	311	543	385	318.323969764753	0.0223275856072396	0.106720191609893	-0.209216131178402	0.834279520211328		chr1	0	5000000	chr14	20000000	25000000
161	165	133	208	315	271	199.970890190069	0.110884832912704	0.128276173183066	-0.864422676177414	0.387355740399844		chr1	0	5000000	chr14	25000000	30000000
257	257	206	258	436	381	290.614142625538	-0.105796949256325	0.116221570709065	0.910303901512088	0.362662261556		chr1	0	5000000	chr14	30000000	35000000
231	250	194	273	412	362	278.265722692425	-0.0450960290672819	0.112614267827796	0.40044685222516	0.688827421539259		chr1	0	5000000	chr14	35000000	40000000
180	134	114	219	304	266	193.128697361291	0.208944485552823	0.140857446800469	-1.48337549983283	0.137974673071577		chr1	0	5000000	chr14	40000000	45000000
191	195	146	284	366	299	236.127467305122	0.163991843479781	0.11975547783176	-1.36938907888763	0.170877686223106		chr1	0	5000000	chr14	45000000	50000000
375	381	309	432	613	463	420.432389261531	-0.177803315664291	0.0877835469981237	2.02547426874983	0.0428186880336258		chr1	0	5000000	chr14	50000000	55000000
250	291	214	311	498	361	309.795213523715	-0.0526380094383583	0.105653609900665	0.498213070881803	0.618333870609815		chr1	0	5000000	chr14	55000000	60000000
294	290	246	307	527	382	331.510613885277	-0.139880290814931	0.103508502829751	1.35138937373101	0.17657073594956		chr1	0	5000000	chr14	60000000	65000000
351	359	250	369	567	437	378.948358303177	-0.162262012886947	0.0970580979876766	1.6718029329974	0.0945631882809347		chr1	0	5000000	chr14	65000000	70000000
373	384	305	371	700	528	428.538781389421	-0.103333618978458	0.0999399702754028	1.03395687124684	0.301156326104453		chr1	0	5000000	chr14	70000000	75000000
344	347	275	396	587	452	389.578072438483	-0.109580920451448	0.0914791863546267	1.19787817117927	0.230964448958421		chr1	0	5000000	chr14	75000000	80000000
238	229	198	281	399	353	275.160822369551	-0.0422162263319525	0.112466788980809	0.375366156662979	0.707388170914793		chr1	0	5000000	chr14	80000000	85000000
290	307	249	315	590	400	345.210566591259	-0.0715630853750051	0.107112687714429	0.668110257542953	0.504063214629273		chr1	0	5000000	chr14	85000000	90000000
389	391	341	470	777	539	466.869621573088	-0.0193176133587808	0.0877339106447941	0.220184113723045	0.825727768456719		chr1	0	5000000	chr14	90000000	95000000
342	356	312	380	725	485	416.600997271805	-0.0466916547914597	0.101469526115283	0.460154457983888	0.645405357498049		chr1	0	5000000	chr14	95000000	100000000
457	484	504	537	651	486	526.912782321824	-0.468829562840099	0.102454729852906	4.5759679764243	4.74023057551904e-06		chr1	0	5000000	chr15	100000000	101991189
25	14	5	15	22	11	15.1795421839023	-0.543212326981268	0.42775782274031	1.26990623690136	0.2041180312739		chr1	0	5000000	chr15	15000000	20000000
145	125	97	168	292	227	165.618776072215	0.218286454827646	0.145173749770967	-1.50362207473476	0.132678703943921		chr1	0	5000000	chr15	20000000	25000000
210	208	152	272	422	320	250.972189381852	0.150189013929006	0.11646132875152	-1.28960415907195	0.197188130941266		chr1	0	5000000	chr15	25000000	30000000
228	230	169	242	419	272	251.245400874239	-0.116530993594577	0.120619111726797	0.96610721075878	0.333990536721869		chr1	0	5000000	chr15	30000000	35000000
278	303	238	310	514	404	331.028852495733	-0.101402199933975	0.103065874446934	0.983858143911486	0.325185266117186		chr1	0	5000000	chr15	35000000	40000000
392	404	351	472	820	551	478.961064371368	-0.0110339466683881	0.0901033161869717	0.122458829878046	0.902535649531803		chr1	0	5000000	chr15	40000000	45000000
240	263	200	298	473	375	296.267057838606	0.0223422143179495	0.107443016488759	-0.207944778991634	0.83527208472026		chr1	0	5000000	chr15	45000000	50000000
277	258	227	323	472	412	318.127227988696	-0.0158967876940442	0.106032247978581	0.149924084390396	0.880824509878241		chr1	0	5000000	chr15	50000000	55000000
300	309	234	349	527	363	337.445601286118	-0.127051637653677	0.100927862339265	1.25883611035571	0.208089534421938		chr1	0	5000000	chr15	55000000	60000000
349	393	231	427	700	438	404.036178357117	0.00338990389605988	0.110489311264825	-0.0306808310890348	0.975524078540479		chr1	0	5000000	chr15	60000000	65000000
382	415	318	448	794	546	464.014320468943	-0.0108025358011802	0.0916827807778448	0.117825132587935	0.906206215327747		chr1	0	5000000	chr15	65000000	70000000
373	429	341	431	843	528	470.472758484032	-0.0463863715686051	0.101944221329586	0.45501717472183	0.649096882970485		chr1	0	5000000	chr15	70000000	75000000
407	411	339	462	809	535	475.538983644493	-0.0517331062929736	0.0907502847434403	0.570059988673622	0.568637011552801		chr1	0	5000000	chr15	75000000	80000000
336	315	258	359	554	392	360.076297601182	-0.162886658886225	0.0978439108399706	1.6647603053463	0.0959605862285739		chr1	0	5000000	chr15	80000000	85000000
311	338	293	412	625	444	390.884577289844	-0.0339126634585165	0.0931865426475605	0.363922327140917	0.715916011565428		chr1	0	5000000	chr15	85000000	90000000
348	374	297	397	676	435	408.174055814705	-0.126889521720001	0.0958836270410249	1.32337006469009	0.185712341810398		chr1	0	5000000	chr15	90000000	95000000
340	337	282	392	590	448	387.636592309512	-0.106522034193462	0.0917376570311536	1.16115930623002	0.245577120282487		chr1	0	5000000	chr15	95000000	100000000
564	575	471	748	1440	916	735.580756565209	0.242783112415871	0.100882250430551	-2.40659889504554	0.0161018437821603		chr1	0	5000000	chr16	0	5000000
299	305	228	341	534	380	336.914265039736	-0.0902764217822305	0.100838767349113	0.895255110266124	0.370650730786126		chr1	0	5000000	chr16	10000000	15000000
247	264	211	294	490	334	295.983290665481	-0.0589137164573203	0.108436390995859	0.543302077063501	0.586921834420865		chr1	0	5000000	chr16	15000000	20000000
272	277	203	319	514	346	309.790015683268	-0.0367591145817089	0.107612209687995	0.341588697865107	0.7326604439267		chr1	0	5000000	chr16	20000000	25000000
266	284	190	334	569	403	323.005908530874	0.134301436408466	0.109268688028683	-1.22909352012364	0.219036744391114		chr1	0	5000000	chr16	25000000	30000000
248	229	183	309	525	383	295.655079298182	0.194497709317979	0.111559142057972	-1.7434493106527	0.0812551612400267		chr1	0	5000000	chr16	30000000	35000000
60	52	45	70	84	70	62.5380570124328	-0.158898113356557	0.208387161628885	0.76251392895085	0.445753333062275		chr1	0	5000000	chr16	35000000	40000000
288	273	212	322	563	372	323.725568037246	0.0098550455614589	0.109185238367374	-0.0902598712868103	0.928080708017682		chr1	0	5000000	chr16	45000000	50000000
230	231	168	286	446	342	271.087590947441	0.0911278181964303	0.112559181164965	-0.809599157112513	0.418170592698103		chr1	0	5000000	chr16	5000000	10000000
293	343	240	356	539	429	355.604992508198	-0.082442673542892	0.0992674994193081	0.830510227669303	0.406250367650053		chr1	0	5000000	chr16	50000000	55000000
322	308	247	355	619	445	366.995178053105	0.00400549524711913	0.100939519483686	-0.0396821311177978	0.968346547757631		chr1	0	5000000	chr16	55000000	60000000
209	193	166	239	409	330	246.053179022939	0.0958396226489693	0.121912894153565	-0.78613196179435	0.431790181164572		chr1	0	5000000	chr16	60000000	65000000
426	442	386	548	1001	567	534.965864329775	0.0493846369668823	0.101342096649718	-0.487306248829415	0.626041320065152		chr1	0	5000000	chr16	65000000	70000000
320	367	284	393	679	446	399.296378258105	-0.0479484390189007	0.0977367272169878	0.490587728730154	0.623718067348193		chr1	0	5000000	chr16	70000000	75000000
333	245	243	344	574	390	341.871662772577	-0.022452409794505	0.116181113279109	0.193253525988912	0.846760421056884		chr1	0	5000000	chr16	75000000	80000000
444	441	347	468	795	546	491.700424215296	-0.13550519440079	0.0877834798228865	1.54362978859107	0.122678044273048		chr1	0	5000000	chr16	80000000	85000000
555	614	582	710	1260	857	734.274040436357	-0.0131949597545291	0.0989837509950212	0.133304301179623	0.893952726111893		chr1	0	5000000	chr16	85000000	90000000
182	269	248	223	239	187	234.191088348818	-0.777401171439154	0.244264739520906	3.18261724129289	0.00145950413286228		chr1	0	5000000	chr16	90000000	90338345
486	484	450	590	1059	711	603.235746104994	0.031914709808548	0.0916014322770083	-0.348408414750939	0.727533483896249		chr1	0	5000000	chr17	0	5000000
254	233	219	326	449	349	295.964008365077	-0.00997471188790207	0.107862681234883	0.0924760239009913	0.926319839736056		chr1	0	5000000	chr17	10000000	15000000
341	327	268	329	610	471	378.11764750634	-0.101304873946825	0.105245755417294	0.962555435562761	0.335770670813477		chr1	0	5000000	chr17	15000000	20000000
116	137	94	174	217	198	150.226060209164	0.0969953006477876	0.1472406472925	-0.65875356045605	0.510054032900639		chr1	0	5000000	chr17	20000000	25000000
227	271	185	290	507	344	289.709593022634	0.0513757988965526	0.115231307039292	-0.44584931141182	0.655706099065177		chr1	0	5000000	chr17	25000000	30000000
303	307	221	375	611	417	355.139427295985	0.0701856331448273	0.101774569088521	-0.689618573415741	0.490434084095798		chr1	0	5000000	chr17	30000000	35000000
347	352	288	373	641	436	394.224309413706	-0.136755816120099	0.0957529751125596	1.42821479916776	0.153230042240963		chr1	0	5000000	chr17	35000000	40000000
499	527	405	567	1065	743	605.02583549593	0.0348221040411849	0.0931656603930688	-0.373765439908539	0.708578833905953		chr1	0	5000000	chr17	40000000	45000000
428	391	338	495	893	550	491.896975883496	0.0447671484520562	0.0975174369633551	-0.459068140489364	0.646185234443798		chr1	0	5000000	chr17	45000000	50000000
324	323	277	445	622	459	393.706051132087	0.0430956448635537	0.0920375934048036	-0.468239588512584	0.639613264508425		chr1	0	5000000	chr17	5000000	10000000
289	262	198	326	541	383	318.265547360562	0.0529204423561141	0.109316210129224	-0.484104254012796	0.628311882390167		chr1	0	5000000	chr17	50000000	55000000
325	313	272	359	650	452	379.428975763731	-0.0127479255314749	0.101253358354513	0.12590126133734	0.899810084219623		chr1	0	5000000	chr17	55000000	60000000
437	443	371	518	850	554	511.160973741587	-0.0719786438234747	0.0869288025779949	0.828018351672261	0.407660106923382		chr1	0	5000000	chr17	60000000	65000000
387	396	264	463	734	502	438.29451985947	0.0167761123577006	0.0956189543530871	-0.175447561325052	0.860727971572997		chr1	0	5000000	chr17	65000000	70000000
336	357	328	382	716	458	414.971327341337	-0.0959674665854171	0.103146242117877	0.930401967293622	0.352163000367062		chr1	0	5000000	chr17	70000000	75000000
513	480	473	634	1139	686	625.32533569285	0.0390353350897427	0.10034936915007	-0.388994324731291	0.697280344632968		chr1	0	5000000	chr17	75000000	80000000
498	493	518	616	1043	679	621.438236419125	-0.0728268095118049	0.0983513389789794	0.740476034875032	0.459011197450551		chr1	0	5000000	chr17	80000000	83257441
275	237	181	291	426	371	287.110200293684	-0.0236185132222325	0.117118188357394	0.201663922175427	0.840179469009077		chr1	0	5000000	chr18	0	5000000
262	261	186	298	439	342	288.766282862337	-0.070995186691921	0.109436395191531	0.64873469715142	0.51650987327843		chr1	0	5000000	chr18	10000000	15000000
19	22	8	32	26	25	21.2511873569851	0.123040095969118	0.358357464169496	-0.343344588215199	0.7313392406648		chr1	0	5000000	chr18	15000000	20000000
249	255	217	285	411	344	287.593835036177	-0.151199347321047	0.107567415574914	1.40562405922773	0.15983578789724		chr1	0	5000000	chr18	20000000	25000000
226	201	144	286	345	304	242.650047072715	0.0490163456230058	0.127740102887616	-0.383719321614528	0.70118649033486		chr1	0	5000000	chr18	25000000	30000000
186	186	154	218	308	295	218.231405597945	-0.0323371848230951	0.127716385916584	0.253195270058891	0.800117321407208		chr1	0	5000000	chr18	30000000	35000000
229	202	141	259	389	337	247.845466975372	0.110711525815934	0.126905895235998	-0.872390723930134	0.382995259227485		chr1	0	5000000	chr18	35000000	40000000
219	219	147	250	373	287	240.46928228199	-0.0386518108577877	0.120715234847101	0.320189998443397	0.748824304512689		chr1	0	5000000	chr18	40000000	45000000
271	323	245	355	585	410	350.59760724372	-0.00185532128612041	0.101289245815334	0.0183170609198033	0.98538591710403		chr1	0	5000000	chr18	45000000	50000000
266	275	186	338	468	368	305.238261760464	0.0191048402073	0.108230777499436	-0.176519476702453	0.859885848727383		chr1	0	5000000	chr18	5000000	10000000
217	195	169	229	403	342	248.242637244222	0.0570418629342909	0.126769313013915	-0.449965859860972	0.652735057646175		chr1	0	5000000	chr18	50000000	55000000
326	343	278	393	556	457	382.781955963729	-0.107851034545231	0.0925623224016335	1.16517208889011	0.243949341142412		chr1	0	5000000	chr18	55000000	60000000
256	212	175	280	405	311	264.684792980777	-0.047376514961658	0.11757916200577	0.402932919009348	0.686997573534082		chr1	0	5000000	chr18	60000000	65000000
201	252	184	254	367	338	259.091306700132	-0.0842072022626362	0.120804237528056	0.697055037022851	0.485768351316029		chr1	0	5000000	chr18	65000000	70000000
272	262	219	297	422	354	298.514787045976	-0.166967463744782	0.106172016762751	1.57261271694483	0.115808521244829		chr1	0	5000000	chr18	70000000	75000000
295	308	261	342	588	433	357.845510075902	-0.0334931299037784	0.10010385659611	0.334583811679838	0.737939058177195		chr1	0	5000000	chr18	75000000	80000000
28	36	34	39	59	64	42.0148326088924	0.0446838608541268	0.257668548947269	-0.173416045678401	0.862324413555409		chr1	0	5000000	chr18	80000000	80373285
615	536	558	830	1557	915	784.163323192301	0.235215237619527	0.114765631767153	-2.04952679646076	0.0404106303261374		chr1	0	5000000	chr19	0	5000000
484	436	371	591	1047	660	566.532885581385	0.134361266232598	0.0944204792092743	-1.42300978937841	0.154733317432376		chr1	0	5000000	chr19	10000000	15000000
406	420	306	531	951	605	504.93713814087	0.188902565609156	0.094999289469017	-1.98846293130186	0.0467605147667196		chr1	0	5000000	chr19	15000000	20000000
182	192	136	254	350	276	221.766962432707	0.11310086282182	0.12201836744451	-0.926916702710802	0.353969784348894		chr1	0	5000000	chr19	20000000	25000000
115	101	77	138	238	174	132.317974767958	0.221639121186909	0.155793931215585	-1.42264284274468	0.15483971765993		chr1	0	5000000	chr19	25000000	30000000
266	283	191	340	572	418	326.392299270858	0.161742256671158	0.107787058843025	-1.50057213182438	0.133466263844443		chr1	0	5000000	chr19	30000000	35000000
335	375	318	475	810	552	453.507549689454	0.143622830182248	0.091798051358498	-1.56455205809717	0.117687977565707		chr1	0	5000000	chr19	35000000	40000000
413	388	302	464	851	559	471.657739963211	0.0696081809951828	0.0974634112324704	-0.714198078180876	0.475104705090756		chr1	0	5000000	chr19	40000000	45000000
516	476	426	747	1136	754	640.714402525642	0.206082069729205	0.0870773995186061	-2.36665392936052	0.017949708264215		chr1	0	5000000	chr19	45000000	50000000
412	400	333	529	822	534	484.67117942264	0.031172105891748	0.0887252119392092	-0.351333124040389	0.725338447463498		chr1	0	5000000	chr19	5000000	10000000
342	356	277	431	746	477	417.358133873082	0.0695520008926885	0.096664189006129	-0.719521899555569	0.471819413867427		chr1	0	5000000	chr19	50000000	55000000
245	277	225	325	563	386	321.307821949487	0.0772135469332651	0.106933890906435	-0.722068057925856	0.470252635495627		chr1	0	5000000	chr19	55000000	58617616
318	345	343	330	630	405	387.885493183844	-0.268571856455672	0.112033566373368	2.39724455044677	0.0165188946635177		chr1	0	5000000	chr2	0	5000000
343	346	272	352	587	425	377.865989725754	-0.182011153297138	0.0959738103850336	1.89646688577784	0.0578983347306848		chr1	0	5000000	chr2	10000000	15000000
235	248	170	273	411	377	274.965926824841	0.0272030454256634	0.119351293770396	-0.227924177160539	0.81970518670343		chr1	0	5000000	chr2	100000000	105000000
261	200	172	251	371	295	252.275184904377	-0.144630474647529	0.124896676835783	1.15800098378672	0.246863634943221		chr1	0	5000000	chr2	105000000	110000000
238	244	188	263	387	306	265.064374895112	-0.16611429446393	0.111033162647616	1.4960782031502	0.134633277253579		chr1	0	5000000	chr2	110000000	115000000
194	176	134	207	360	305	218.413364351372	0.106981900048137	0.13348577457781	-0.801447947442336	0.422872366869025		chr1	0	5000000	chr2	115000000	120000000
219	199	175	236	392	321	247.835248245459	-0.00836320130542386	0.120608198078881	0.0693418974716303	0.944717476617766		chr1	0	5000000	chr2	120000000	125000000
223	238	167	257	386	340	259.570260387363	-0.0285509772207676	0.118064640275391	0.24182496261515	0.808915795509653		chr1	0	5000000	chr2	125000000	130000000
244	273	210	259	432	352	287.726846483594	-0.164041423457961	0.111786161217118	1.46745734598892	0.14225168436919		chr1	0	5000000	chr2	130000000	135000000
202	176	133	244	324	274	217.377716171526	0.0500588120932267	0.128112639809455	-0.390740618315884	0.695988971873522		chr1	0	5000000	chr2	135000000	140000000
226	246	187	259	380	316	262.806668234693	-0.142623778242826	0.112395812589173	1.26894209808458	0.204461716121784		chr1	0	5000000	chr2	140000000	145000000
247	265	180	325	405	432	298.164892025237	0.0889340347175487	0.124787836985714	-0.712681915688067	0.476042609496915		chr1	0	5000000	chr2	145000000	150000000
257	275	247	321	479	378	317.835379401854	-0.0879347156542146	0.103205958117631	0.852031387121942	0.394196671671492		chr1	0	5000000	chr2	15000000	20000000
242	200	163	285	364	343	257.514394327993	0.0462906253381716	0.125534690693242	-0.368747675105105	0.712315809439474		chr1	0	5000000	chr2	150000000	155000000
259	253	196	320	445	368	296.66922591106	0.00325626637424558	0.106958817913114	-0.0304441133305226	0.97571286379541		chr1	0	5000000	chr2	155000000	160000000
243	265	215	303	412	323	287.828229106115	-0.155675368795716	0.107014024996386	1.45471931180023	0.145746983997982		chr1	0	5000000	chr2	160000000	165000000
273	257	220	280	407	340	291.784678428328	-0.226057337503392	0.107806557105498	2.09687929540477	0.0360042617956492		chr1	0	5000000	chr2	165000000	170000000
320	383	271	382	564	418	381.375591489192	-0.193248968590129	0.0954808089600863	2.02395612997908	0.0429746658035074		chr1	0	5000000	chr2	170000000	175000000
255	294	215	289	440	374	303.795786206132	-0.148465569151174	0.108063896661726	1.37386836619374	0.169482551957707		chr1	0	5000000	chr2	175000000	180000000
268	277	218	286	401	364	297.804883870291	-0.212327565979584	0.108940782880013	1.94901817635587	0.0512932541024755		chr1	0	5000000	chr2	180000000	185000000
306	343	217	304	460	402	332.455451788917	-0.242945527756989	0.110754426507468	2.19355140393064	0.0282676752807344		chr1	0	5000000	chr2	185000000	190000000
253	243	218	262	458	352	288.886923326317	-0.105673203198345	0.112952284130732	0.935556142238238	0.349501764568696		chr1	0	5000000	chr2	190000000	195000000
305	289	208	322	476	389	322.356093848118	-0.109965222565341	0.106496976481977	1.03256661548463	0.301806758098552		chr1	0	5000000	chr2	195000000	200000000
315	317	261	327	563	422	357.090576282494	-0.134444609467572	0.10023863956457	1.34124535260645	0.179840805945727		chr1	0	5000000	chr2	20000000	25000000
452	389	346	468	715	531	472.341943647869	-0.154810430745855	0.0888053746930102	1.74325519464353	0.0812890480576447		chr1	0	5000000	chr2	200000000	205000000
284	301	267	329	529	442	348.596431752611	-0.076987446182663	0.102603353882933	0.750340444723697	0.45304968963266		chr1	0	5000000	chr2	205000000	210000000
297	283	227	311	454	336	312.64372055446	-0.232257541119669	0.103608283274376	2.24168892466449	0.024981484181724		chr1	0	5000000	chr2	210000000	215000000
467	531	506	580	1005	660	607.364287209712	-0.125056802105716	0.0966601106676998	1.29377880122276	0.195741837067824		chr1	0	5000000	chr2	215000000	220000000
392	386	356	423	648	527	447.263076575226	-0.190484871249551	0.0886520971793783	2.14867868116108	0.0316598797794412		chr1	0	5000000	chr2	220000000	225000000
356	352	324	410	679	448	416.09614374526	-0.119627803846798	0.0947805392267322	1.26215576343817	0.20689274295477		chr1	0	5000000	chr2	225000000	230000000
538	565	512	634	1077	660	645.856021614081	-0.14651398510504	0.0937807637074104	1.56230317725023	0.118216583888743		chr1	0	5000000	chr2	230000000	235000000
597	579	596	693	1178	780	717.161878228524	-0.122810470369744	0.0983695625034955	1.24846006472155	0.211862624416658		chr1	0	5000000	chr2	235000000	240000000
515	584	649	691	1029	674	683.10559242597	-0.252121155442964	0.190191655351537	1.32561628414749	0.184966829563195		chr1	0	5000000	chr2	240000000	242193529
477	489	395	537	819	598	539.624330203449	-0.161974186323545	0.0801452046151521	2.02100908097155	0.0432788250596813		chr1	0	5000000	chr2	25000000	30000000
288	287	234	347	532	392	335.015881144113	-0.0320485213166934	0.0993914010084483	0.322447626168075	0.747113608778308		chr1	0	5000000	chr2	30000000	35000000
334	326	246	314	493	382	344.022244899832	-0.289085783197408	0.100527958602595	2.87567545602131	0.00403164006970637		chr1	0	5000000	chr2	35000000	40000000
287	309	218	339	499	362	326.319513423502	-0.118651828405917	0.102686436633588	1.15547712332542	0.247895095461189		chr1	0	5000000	chr2	40000000	45000000
320	308	208	350	511	440	344.277116350183	-0.0336621483005485	0.107977106235967	0.311752643444482	0.755228516585072		chr1	0	5000000	chr2	45000000	50000000
324	332	276	375	565	443	375.986202949055	-0.113004113005544	0.0932092653761681	1.21236995645754	0.225370795986556		chr1	0	5000000	chr2	5000000	10000000
235	282	180	290	391	374	284.014615153011	-0.0671014446194461	0.120474884889586	0.55697454852058	0.577544818664768		chr1	0	5000000	chr2	50000000	55000000
202	208	164	236	359	344	243.192320878055	0.0334568545705434	0.12579853961238	-0.26595582646375	0.790273229492706		chr1	0	5000000	chr2	55000000	60000000
264	281	182	352	491	356	308.019344726037	0.0487040465732506	0.110505334523782	-0.440739325238358	0.659401723539174		chr1	0	5000000	chr2	60000000	65000000
335	326	250	344	542	438	362.887441666918	-0.141648793822786	0.0988383429789535	1.43313606393572	0.151818956873212		chr1	0	5000000	chr2	65000000	70000000
320	358	243	337	584	419	365.160193465614	-0.145101164407734	0.102980190026387	1.40902016563141	0.1588292053725		chr1	0	5000000	chr2	70000000	75000000
171	179	127	208	256	273	197.23622191721	-0.033333677951617	0.140566595459377	0.237137976079461	0.81254975180639		chr1	0	5000000	chr2	75000000	80000000
169	159	129	203	266	249	190.384584953296	-0.0189515524643219	0.133486313442214	0.141973749784662	0.887100740263637		chr1	0	5000000	chr2	80000000	85000000
210	221	161	260	398	313	250.216285923565	0.0342193758644723	0.115505059759347	-0.29625867417209	0.76703254327201		chr1	0	5000000	chr2	85000000	90000000
54	54	42	77	108	96	68.2792309353989	0.230370773385638	0.200540556590086	-1.14874904758805	0.250659474867524		chr1	0	5000000	chr2	90000000	95000000
290	255	205	306	471	378	307.464547766023	-0.0576722121164831	0.108974777173371	0.529225327295055	0.596649149055895		chr1	0	5000000	chr2	95000000	100000000
689	746	658	798	1113	796	794.458255428974	-0.312622868195749	0.0881030012014008	3.54837932797661	0.000387609561878449		chr1	0	5000000	chr20	0	5000000
282	299	231	329	476	351	320.906981520982	-0.170341281678078	0.101255120834579	1.68229794477621	0.0925110794675884		chr1	0	5000000	chr20	10000000	15000000
269	261	243	345	490	366	319.841698052937	-0.0477927553838005	0.10309995128719	0.463557497235584	0.642964811642392		chr1	0	5000000	chr20	15000000	20000000
217	276	234	332	528	406	317.710801682945	0.1118247848781	0.109534570771761	-1.02090859616468	0.307297746057631		chr1	0	5000000	chr20	20000000	25000000
106	162	87	169	260	184	153.267661240215	0.112233404758108	0.15711966515254	-0.71431799863592	0.475030565103733		chr1	0	5000000	chr20	25000000	30000000
331	404	258	377	706	459	404.728389527798	-0.0572604008322374	0.10867293642023	0.526905803030992	0.598259003827884		chr1	0	5000000	chr20	30000000	35000000
371	363	306	442	745	467	431.68172808876	-0.0245077091346901	0.0954692849105397	0.256707789920657	0.797404357541589		chr1	0	5000000	chr20	35000000	40000000
315	276	226	327	536	399	334.735408867244	-0.0587077598832862	0.105538769958801	0.556267236260226	0.578028181441351		chr1	0	5000000	chr20	40000000	45000000
355	343	304	405	653	509	414.323563913487	-0.0421235296954746	0.0917541026391928	0.459091511810846	0.646168451867938		chr1	0	5000000	chr20	45000000	50000000
321	301	272	349	536	363	350.13444958171	-0.207073876776813	0.100498495878801	2.06046742258252	0.0393538771254851		chr1	0	5000000	chr20	5000000	10000000
324	268	268	406	611	443	371.435714009148	0.0755915205941844	0.101562454258524	-0.744286076444834	0.456703422905527		chr1	0	5000000	chr20	50000000	55000000
278	296	279	331	599	419	353.877071154794	-0.0384669031663249	0.107146393113379	0.359012581278593	0.71958567736535		chr1	0	5000000	chr20	55000000	60000000
473	510	471	648	984	610	597.563517454816	-0.0690913243322806	0.0935406363401614	0.738623629638667	0.460135571553391		chr1	0	5000000	chr20	60000000	64444167
117	101	70	127	207	174	126.025717991732	0.14038563662225	0.162537709524631	-0.86371117836489	0.38774657136709		chr1	0	5000000	chr21	10000000	15000000
164	174	111	220	312	250	195.718151460668	0.128296805363281	0.131716770981578	-0.974035458105979	0.330038933831154		chr1	0	5000000	chr21	15000000	20000000
150	133	105	181	293	241	174.159086483033	0.199727129359293	0.139560773225349	-1.43111222977242	0.15239805279544		chr1	0	5000000	chr21	20000000	25000000
248	212	176	266	465	347	272.566870656972	0.0716627805371341	0.119560450036892	-0.599385336162765	0.548915953247461		chr1	0	5000000	chr21	25000000	30000000
299	242	188	330	455	384	305.58101485442	0.00957755935684451	0.116540968239796	-0.0821819099455019	0.934502058551752		chr1	0	5000000	chr21	30000000	35000000
274	318	243	364	617	369	348.883888724252	-0.000905201206665575	0.108844408220396	0.00831646955011837	0.993364493834983		chr1	0	5000000	chr21	35000000	40000000
264	278	211	366	600	389	332.780138781785	0.158658411526273	0.105248375117299	-1.50746661266218	0.131691095564756		chr1	0	5000000	chr21	40000000	45000000
204	187	195	255	423	279	247.660523578899	0.00979164884637491	0.123658802147949	-0.0791827890638945	0.936887233941973		chr1	0	5000000	chr21	45000000	46709983
150	140	101	158	205	207	156.823864270872	-0.121317703911993	0.150005037937209	0.808757529615606	0.418654629700541		chr1	0	5000000	chr21	5000000	10000000
74	81	69	111	167	126	99.7591591742217	0.16688232163075	0.169080294195425	-0.987000421455773	0.323642431986856		chr1	0	5000000	chr22	10000000	15000000
163	193	133	197	376	276	211.323686981296	0.104411036332447	0.134678632767697	-0.775260590241829	0.438185691649977		chr1	0	5000000	chr22	15000000	20000000
329	336	256	381	653	387	375.592268714681	-0.0679308308696275	0.105861969830686	0.641692488608277	0.521072867271444		chr1	0	5000000	chr22	20000000	25000000
311	336	245	382	593	430	369.048312026915	-0.0268208502781965	0.0960456806826146	0.279250978155141	0.780052224084671		chr1	0	5000000	chr22	25000000	30000000
291	312	266	386	615	411	365.677064287053	0.0102344484944993	0.0984194382625889	-0.103988080760969	0.917178807461733		chr1	0	5000000	chr22	30000000	35000000
414	409	315	497	940	596	498.840138990265	0.138674878860978	0.0983252636471368	-1.41036874672053	0.15843082878173		chr1	0	5000000	chr22	35000000	40000000
429	422	307	492	894	528	487.320944525896	0.0288565534026967	0.102238513814656	-0.282247387271392	0.777753824928764		chr1	0	5000000	chr22	40000000	45000000
326	302	238	364	622	419	362.606525235058	0.00800514296641823	0.102923879096749	-0.0777773150086324	0.938005191775494		chr1	0	5000000	chr22	45000000	50000000
101	93	79	124	208	127	116.476815099244	0.0572389548895389	0.163135890526949	-0.350866720404996	0.725688339448056		chr1	0	5000000	chr22	50000000	50818468
244	238	226	333	475	385	305.459348217485	0.070186089730472	0.106164636708556	-0.661106107518147	0.508544268788182		chr1	0	5000000	chr3	0	5000000
476	504	447	556	968	554	567.483731951541	-0.160620307409695	0.0986079205727194	1.6288783545663	0.103338773151196		chr1	0	5000000	chr3	10000000	15000000
248	213	181	267	412	319	264.527060111954	-0.0464806606384163	0.115563351779355	0.402209350306504	0.687529961440167		chr1	0	5000000	chr3	100000000	105000000
238	242	192	264	393	290	264.198893838224	-0.186777492137573	0.110951942135053	1.68340894754437	0.0922959523361938		chr1	0	5000000	chr3	105000000	110000000
295	264	198	304	472	393	310.440577158452	-0.0512772695207681	0.111633205139395	0.459337071409344	0.64599213029549		chr1	0	5000000	chr3	110000000	115000000
216	209	147	253	366	330	243.625585203404	0.0585198960903836	0.123688610050454	-0.473122756141512	0.636125602484651		chr1	0	5000000	chr3	115000000	120000000
287	307	232	348	524	417	340.991973863259	-0.0376754657918286	0.0989320507188706	0.38082163988381	0.703335600763708		chr1	0	5000000	chr3	120000000	125000000
385	376	325	453	717	470	440.674361934929	-0.0951324813903268	0.0909406042899986	1.04609466951595	0.295517326049708		chr1	0	5000000	chr3	125000000	130000000
264	259	224	313	441	353	301.889723843903	-0.11214961772921	0.104533596057055	1.07285716706807	0.283335206647933		chr1	0	5000000	chr3	130000000	135000000
277	251	216	286	483	409	309.162222203522	-0.0232906164383187	0.113354310083019	0.205467409410909	0.837206958399339		chr1	0	5000000	chr3	135000000	140000000
277	278	184	299	480	399	307.101913594417	-0.00440015484894855	0.114270729719444	0.038506403693682	0.969283925862907		chr1	0	5000000	chr3	140000000	145000000
269	229	171	276	422	342	275.172224107716	-0.0409659820021049	0.119186215139253	0.343714094404641	0.731061310485299		chr1	0	5000000	chr3	145000000	150000000
326	288	244	405	549	426	360.848270474128	0.00901208307539129	0.0994073132969912	-0.0906581495514985	0.9277642254559		chr1	0	5000000	chr3	15000000	20000000
274	244	228	334	482	406	316.99301308707	0.0309885866664803	0.106149699237738	-0.29193287299926	0.770337948705626		chr1	0	5000000	chr3	150000000	155000000
301	337	254	332	550	378	349.733158834792	-0.189487709490912	0.100456517057303	1.88626596901446	0.0592591227193588		chr1	0	5000000	chr3	155000000	160000000
252	189	187	250	355	309	251.964812038001	-0.138070687157076	0.12659868479681	1.09061707377671	0.275441413531117		chr1	0	5000000	chr3	160000000	165000000
273	224	204	287	387	350	281.925675731015	-0.127738069287603	0.117469660841213	1.08741328078124	0.276854204442329		chr1	0	5000000	chr3	165000000	170000000
376	382	257	429	595	474	407.609992742315	-0.109936094359808	0.0956271270511034	1.14963293105164	0.25029508880451		chr1	0	5000000	chr3	170000000	175000000
373	324	273	350	564	438	378.940455915421	-0.205798470681629	0.0995444466055689	2.06740283058759	0.0386962117586412		chr1	0	5000000	chr3	175000000	180000000
373	357	352	460	688	466	438.40398135254	-0.113483225531563	0.0934128466980333	1.21485673055666	0.224420739252924		chr1	0	5000000	chr3	180000000	185000000
404	429	394	490	794	542	495.209723124926	-0.119685322329212	0.0880419537181562	1.35941238551286	0.174015948562995		chr1	0	5000000	chr3	185000000	190000000
364	415	346	424	668	455	437.123231052231	-0.229302730882976	0.0902804974444218	2.53989219569973	0.0110886642283462		chr1	0	5000000	chr3	190000000	195000000
415	403	438	483	854	532	506.798199682614	-0.140650701869764	0.159294920110521	0.882957860628442	0.377259039721262		chr1	0	5000000	chr3	195000000	198295559
267	229	177	272	416	370	278.824627379307	-0.0235785036099299	0.12095877459092	0.194930080018352	0.84544768541692		chr1	0	5000000	chr3	20000000	25000000
283	298	210	313	454	398	317.620543643727	-0.114801692850645	0.107159643963233	1.07131461625642	0.284027989966691		chr1	0	5000000	chr3	25000000	30000000
307	324	278	350	543	393	358.2667609676	-0.186168334254799	0.0964155445572987	1.93089542883992	0.0534959856071913		chr1	0	5000000	chr3	30000000	35000000
301	274	235	329	530	409	334.71436951373	-0.0393771422307829	0.102857044889947	0.382833691877058	0.701843078604032		chr1	0	5000000	chr3	35000000	40000000
300	330	252	338	627	403	360.364358580348	-0.0631869109563299	0.106318870926462	0.594315105171073	0.552301377534813		chr1	0	5000000	chr3	40000000	45000000
558	559	432	634	1162	691	643.156838296987	-0.0165360188045797	0.0986237735940574	0.16766767486147	0.866844727851682		chr1	0	5000000	chr3	45000000	50000000
314	309	276	377	622	456	377.735722879282	0.00438737771105941	0.0962703404881693	-0.0455735140107724	0.963650179988503		chr1	0	5000000	chr3	5000000	10000000
333	352	274	413	731	489	411.312044981787	0.0748908454654933	0.0965292032499781	-0.775836150553851	0.437845736048071		chr1	0	5000000	chr3	50000000	55000000
307	297	229	343	487	402	335.555264473542	-0.111227364212073	0.101023406725146	1.10100587396234	0.270894100673082		chr1	0	5000000	chr3	55000000	60000000
218	211	166	258	397	313	250.665765601509	0.0208318849314411	0.115395667533692	-0.180525711031212	0.856739871482298		chr1	0	5000000	chr3	60000000	65000000
280	216	166	266	433	316	269.694274116936	-0.0664866587091737	0.127766464235214	0.520376447036792	0.602801222831473		chr1	0	5000000	chr3	65000000	70000000
256	264	167	281	445	366	284.958727294534	-0.00698360574607016	0.11828070210393	0.0590426470408828	0.952918139913865		chr1	0	5000000	chr3	70000000	75000000
201	194	128	229	345	283	220.645424205835	0.0381360138328193	0.128086638977427	-0.297736080338091	0.76590460344925		chr1	0	5000000	chr3	75000000	80000000
164	159	117	193	287	271	190.279180978568	0.0977420654856445	0.137623058738127	-0.710215761674288	0.477570348176446		chr1	0	5000000	chr3	80000000	85000000
165	186	122	204	329	254	200.748496526096	0.0543522044282956	0.130152545536206	-0.41760385249765	0.676236779606032		chr1	0	5000000	chr3	85000000	90000000
92	104	50	85	123	122	94.0256326081231	-0.237032319636156	0.192520324879192	1.23120672991226	0.218245554997144		chr1	0	5000000	chr3	90000000	95000000
182	201	143	245	360	369	237.788721318835	0.218490254133918	0.133956526533017	-1.63105344538824	0.102879042739444		chr1	0	5000000	chr3	95000000	100000000
476	507	420	643	1195	736	624.844384342809	0.172715186868951	0.0961691851361195	-1.79595144353658	0.0725022397883939		chr1	0	5000000	chr4	0	5000000
234	214	157	248	407	341	255.757710473423	0.0388559044645729	0.12311835877856	-0.315597972959166	0.752307676453487		chr1	0	5000000	chr4	10000000	15000000
205	198	163	256	375	318	242.831435993256	0.0669755894304824	0.117572197855197	-0.5696549920158	0.568911722289597		chr1	0	5000000	chr4	100000000	105000000
277	253	200	314	418	329	292.004945820539	-0.134300967066587	0.109826164891518	1.22285037631282	0.221386214287468		chr1	0	5000000	chr4	105000000	110000000
276	269	184	259	417	331	282.716480519944	-0.212882339071925	0.115696033644837	1.8400141505752	0.0657661598481304		chr1	0	5000000	chr4	110000000	115000000
264	242	222	259	418	315	281.964988199477	-0.242125707663611	0.110903476952132	2.18321115187504	0.0290202638902151		chr1	0	5000000	chr4	115000000	120000000
337	341	264	337	512	399	359.792778655229	-0.274878556527059	0.0960470839870965	2.86191464765331	0.00421090289440852		chr1	0	5000000	chr4	120000000	125000000
302	293	269	378	464	402	346.251968971822	-0.146999909112108	0.103107952608799	1.42568934202233	0.153958034336129		chr1	0	5000000	chr4	125000000	130000000
219	187	157	168	299	289	216.233195466955	-0.258340291764845	0.145431622475772	1.77636945367836	0.0756720424285492		chr1	0	5000000	chr4	130000000	135000000
307	284	237	311	441	362	319.460888334236	-0.249778642616835	0.103306763831078	2.41783435424675	0.0156131825234087		chr1	0	5000000	chr4	135000000	140000000
320	289	244	335	433	399	332.748040750817	-0.218595383012817	0.106695734439944	2.0487734037377	0.0404842776121958		chr1	0	5000000	chr4	140000000	145000000
320	312	243	338	559	416	353.304287168361	-0.10025651394559	0.0999609034453137	1.00295726119	0.315881482723617		chr1	0	5000000	chr4	145000000	150000000
273	264	198	311	446	305	292.046528200933	-0.148295603050047	0.110763867663064	1.33884457250221	0.180621276954292		chr1	0	5000000	chr4	15000000	20000000
321	361	286	348	607	433	382.284028945397	-0.171267205010342	0.0978742845393533	1.74986929218858	0.0801408705463179		chr1	0	5000000	chr4	150000000	155000000
285	295	224	324	483	368	321.413802643494	-0.132615141477822	0.101368880259958	1.30824313278132	0.190790856539843		chr1	0	5000000	chr4	155000000	160000000
192	173	136	212	308	276	209.071510539882	-0.00705268712525327	0.129598024261819	0.054419711762003	0.956600774409053		chr1	0	5000000	chr4	160000000	165000000
277	230	221	333	452	384	306.791033349153	0.00534926490727292	0.110689704950725	-0.0483266705756803	0.96145589933605		chr1	0	5000000	chr4	165000000	170000000
242	249	214	294	413	351	286.891456306891	-0.0928419925779222	0.108149738424425	0.858457856028937	0.390639692162623		chr1	0	5000000	chr4	170000000	175000000
262	274	251	306	484	413	322.676261652324	-0.0740582410181076	0.10736532255786	0.689778033109315	0.490333784871866		chr1	0	5000000	chr4	175000000	180000000
436	459	424	443	727	478	491.222333573437	-0.37376567236423	0.0900772114754763	4.14939212972849	3.33359332038131e-05		chr1	0	5000000	chr4	180000000	185000000
516	555	481	506	816	613	577.676184487737	-0.370637088453325	0.0820250412750384	4.51858460162843	6.22543977897254e-06		chr1	0	5000000	chr4	185000000	190000000
11	18	14	13	24	22	16.6955073865802	-0.230216274130102	0.383060333545994	0.600992204019109	0.547845178818571		chr1	0	5000000	chr4	190000000	190214555
211	196	126	261	358	329	235.354210945013	0.16541175961943	0.132055480421219	-1.25259291845983	0.21035389335399		chr1	0	5000000	chr4	20000000	25000000
220	251	145	259	363	321	251.458302747819	-0.0511978629640191	0.127390764412737	0.401896190827002	0.687760426210079		chr1	0	5000000	chr4	25000000	30000000
165	149	97	185	278	242	177.546864925788	0.106521433652532	0.1443372318343	-0.738003855961567	0.460512105957986		chr1	0	5000000	chr4	30000000	35000000
237	226	174	265	371	326	259.427723562549	-0.0788676248087057	0.116165715701929	0.678923418429868	0.497186386534845		chr1	0	5000000	chr4	35000000	40000000
201	214	151	245	347	301	235.19419652827	-0.0151049618626818	0.12064883116577	0.125197747186857	0.90036700069754		chr1	0	5000000	chr4	40000000	45000000
214	163	128	229	323	288	215.604960450752	0.0626929867883089	0.138171135892147	-0.453734322899723	0.650020059799645		chr1	0	5000000	chr4	45000000	50000000
331	346	294	427	776	506	423.86301344347	0.117386939899106	0.097887894623316	-1.19919771848015	0.230451074211502		chr1	0	5000000	chr4	5000000	10000000
175	165	135	216	354	256	206.614243699366	0.111097529968025	0.126447679807877	-0.87860473309455	0.379615628601996		chr1	0	5000000	chr4	50000000	55000000
203	242	138	211	337	294	230.600849639848	-0.141639579102613	0.134909043791361	1.04988943010863	0.293768951789441		chr1	0	5000000	chr4	55000000	60000000
175	165	93	192	285	246	184.115767204331	0.072387469006519	0.148965740930917	-0.48593366873588	0.627014196055198		chr1	0	5000000	chr4	60000000	65000000
151	165	116	197	282	273	188.940039421778	0.128804795591916	0.138042286274182	-0.933082166837497	0.350777545906009		chr1	0	5000000	chr4	65000000	70000000
246	221	164	274	373	360	264.249758295545	0.00663770576163985	0.124469268796184	-0.0533280690554146	0.957470516143664		chr1	0	5000000	chr4	70000000	75000000
261	298	205	317	447	298	297.938114097391	-0.202362488729048	0.111989573335963	1.80697615591382	0.0707659970374135		chr1	0	5000000	chr4	75000000	80000000
233	255	189	255	419	321	270.694958614905	-0.128648730189131	0.112553697227528	1.1429987051342	0.253039128676274		chr1	0	5000000	chr4	80000000	85000000
279	285	208	306	426	361	304.57773343879	-0.17156071689201	0.106610816066879	1.60922430970218	0.107567302650466		chr1	0	5000000	chr4	85000000	90000000
189	193	132	247	318	281	218.603449194035	0.0522502639970674	0.126962079638426	-0.411542282119752	0.680674944018052		chr1	0	5000000	chr4	90000000	95000000
206	170	175	215	338	283	225.242798502678	-0.0861813900104589	0.128300412857676	0.671715609411638	0.501764762173162		chr1	0	5000000	chr4	95000000	100000000
237	284	239	348	604	481	345.566373662108	0.223484171232764	0.108663727000087	-2.05665843978079	0.0397190925505233		chr1	0	5000000	chr5	0	5000000
259	237	155	306	454	357	281.083717656837	0.105416535040056	0.119624207468448	-0.881230791584228	0.378192916476978		chr1	0	5000000	chr5	10000000	15000000
201	189	148	241	334	355	235.136369866024	0.121468468814176	0.135584596879428	-0.895886934134525	0.370313153127922		chr1	0	5000000	chr5	100000000	105000000
246	233	188	301	432	356	282.244178882515	0.0297044707828428	0.109556696059702	-0.271133320474137	0.78628849503553		chr1	0	5000000	chr5	105000000	110000000
313	260	196	312	477	384	313.358612215405	-0.0683816150422767	0.114785325031631	0.595734820835619	0.551352392400299		chr1	0	5000000	chr5	110000000	115000000
263	256	183	301	414	357	287.161871056876	-0.0602617467894825	0.112273962832426	0.536738396590009	0.591448329564623		chr1	0	5000000	chr5	115000000	120000000
259	306	239	294	514	329	315.077833278376	-0.194278473970195	0.110588235290341	1.75677343489686	0.0789564348105125		chr1	0	5000000	chr5	120000000	125000000
306	265	215	296	475	342	308.876698037519	-0.183366815213377	0.109637824229293	1.67247769191305	0.0944301632205744		chr1	0	5000000	chr5	125000000	130000000
453	476	411	725	844	1110	639.237988871723	0.345187386003771	0.226781634332387	-1.52211349486017	0.127980645207669		chr1	0	5000000	chr5	130000000	135000000
427	410	333	470	819	496	474.853286930629	-0.0863055372699183	0.0964357460348884	0.8949537989647	0.370811785896775		chr1	0	5000000	chr5	135000000	140000000
432	426	376	477	714	482	477.068124989914	-0.247823406565758	0.0867705371519867	2.85607781972897	0.00428909993973296		chr1	0	5000000	chr5	140000000	145000000
350	326	311	389	559	458	392.019334424944	-0.17215964096287	0.094503907242455	1.82171982076026	0.0684975089194161		chr1	0	5000000	chr5	145000000	150000000
232	180	159	246	394	313	243.637997977705	0.0545092212340198	0.126501213704758	-0.430898800396012	0.666541955750509		chr1	0	5000000	chr5	15000000	20000000
372	393	320	409	686	501	434.298262869095	-0.132078120480998	0.0895912854146948	1.47422955111809	0.140419795872725		chr1	0	5000000	chr5	150000000	155000000
377	367	332	392	602	450	414.376282760594	-0.262010791699795	0.0898842982861453	2.91497844112536	0.0035571311405398		chr1	0	5000000	chr5	155000000	160000000
259	273	232	307	459	353	306.487808282975	-0.13278034342923	0.103397407835244	1.28417477970826	0.199080807564044		chr1	0	5000000	chr5	160000000	165000000
299	314	293	360	603	410	368.626507193253	-0.0955332232357194	0.100802275065087	0.947728840187734	0.343267514912164		chr1	0	5000000	chr5	165000000	170000000
518	550	553	631	1019	654	641.126621755612	-0.193822280178355	0.097251986921649	1.99299043971727	0.046262493959199		chr1	0	5000000	chr5	170000000	175000000
700	715	753	872	1507	781	864.895792743746	-0.176085652711815	0.203085557528485	0.867051575969984	0.385913751100208		chr1	0	5000000	chr5	175000000	180000000
231	281	307	292	449	301	309.55038034983	-0.354131700061602	0.129617123252503	2.73213670520776	0.00629250256653494		chr1	0	5000000	chr5	180000000	181538259
158	118	103	185	233	242	166.726082172889	0.134915579828313	0.155595982722657	-0.867089094895167	0.385893195187116		chr1	0	5000000	chr5	20000000	25000000
159	109	120	197	259	254	175.546371216813	0.196919525901825	0.153674029537881	-1.28141057076455	0.200049493168634		chr1	0	5000000	chr5	25000000	30000000
259	272	223	301	443	346	300.533428297467	-0.149515985641926	0.10405887996508	1.436840235952	0.150763394675265		chr1	0	5000000	chr5	30000000	35000000
277	283	207	313	426	327	299.905267137431	-0.19928412490517	0.106691770859473	1.86784906933126	0.061783111619058		chr1	0	5000000	chr5	35000000	40000000
223	220	178	252	380	315	253.794866423032	-0.0713785963878772	0.114666108091673	0.622490791531978	0.533619196944364		chr1	0	5000000	chr5	40000000	45000000
40	52	27	56	101	91	56.7833968301893	0.38182830714682	0.229987611132653	-1.66021250130116	0.0968717106045247		chr1	0	5000000	chr5	45000000	50000000
233	272	172	244	396	343	268.836288465315	-0.138084138288351	0.122759341656202	1.12483609333021	0.260658496668199		chr1	0	5000000	chr5	5000000	10000000
219	234	169	261	403	334	260.070464035857	0.00345663444082492	0.115236898207833	-0.0299958997038498	0.976070323263097		chr1	0	5000000	chr5	50000000	55000000
266	270	181	290	433	375	292.836616881008	-0.058264943880897	0.114415658933911	0.509239245954541	0.610584537076885		chr1	0	5000000	chr5	55000000	60000000
186	197	145	230	347	291	223.71511358768	0.0392734345907096	0.122088331599342	-0.321680492117736	0.747694757996993		chr1	0	5000000	chr5	60000000	65000000
229	210	159	254	370	294	244.873382434666	-0.0585626266388361	0.118476722659573	0.494296477183185	0.62109681270042		chr1	0	5000000	chr5	65000000	70000000
271	271	195	246	390	337	280.624883223785	-0.27709056851784	0.115600802190372	2.39696060293358	0.0165317010973793		chr1	0	5000000	chr5	70000000	75000000
298	302	232	289	482	386	324.252626535695	-0.208505136265337	0.105448992459504	1.97730799889255	0.0480068260716949		chr1	0	5000000	chr5	75000000	80000000
266	283	198	307	434	358	299.780747320972	-0.116576887169829	0.107494032895725	1.08449635788541	0.278144780963205		chr1	0	5000000	chr5	80000000	85000000
226	180	126	238	331	323	227.979999543405	0.0808848123206804	0.143618154522628	-0.563193508435848	0.573303122795328		chr1	0	5000000	chr5	85000000	90000000
280	252	206	286	420	322	288.727087097137	-0.201872093252133	0.109121353305784	1.84997791116502	0.0643167333145118		chr1	0	5000000	chr5	90000000	95000000
290	253	187	315	439	369	299.518900342991	-0.0504862781759952	0.113865346295044	0.443385804537727	0.657486701852285		chr1	0	5000000	chr5	95000000	100000000
500	543	502	572	927	668	606.922856872631	-0.205272964762372	0.0859266060428202	2.38893369837134	0.0168973514481198		chr1	0	5000000	chr6	0	5000000
316	301	302	290	582	468	366.614014745142	-0.164765256025207	0.184570943578385	0.892693361321161	0.372021406489196		chr1	0	5000000	chr6	10000000	15000000
212	228	158	245	322	291	237.72394074589	-0.147089025897669	0.121906479560119	1.20657266478711	0.227596759195812		chr1	0	5000000	chr6	100000000	105000000
324	341	241	390	577	382	364.545764210981	-0.106200301278823	0.101210044467929	1.04930594425808	0.294037331067989		chr1	0	5000000	chr6	105000000	110000000
336	320	248	369	514	450	364.010588744212	-0.113223110388723	0.0995437066382208	1.13742108077428	0.255362298787279		chr1	0	5000000	chr6	110000000	115000000
270	261	200	286	414	337	288.467982431898	-0.172400048773012	0.10848498833364	1.58916041215588	0.112024181555805		chr1	0	5000000	chr6	115000000	120000000
211	210	158	240	366	323	242.424604958269	0.00494692232421041	0.121196570817737	-0.0408173456627738	0.967441511043038		chr1	0	5000000	chr6	120000000	125000000
314	320	222	320	497	381	334.335998717308	-0.193997958282985	0.103483053251448	1.87468336300051	0.0608362970231516		chr1	0	5000000	chr6	125000000	130000000
365	391	296	402	613	508	418.854863304966	-0.145602952912465	0.0905881547476739	1.60730675349367	0.107987093548975		chr1	0	5000000	chr6	130000000	135000000
370	350	276	398	575	455	395.097978798975	-0.158236643218058	0.0926390733376052	1.70809829499692	0.0876181052333094		chr1	0	5000000	chr6	135000000	140000000
372	362	275	392	562	466	396.79462093254	-0.182814971918385	0.0933660866536699	1.95804470842303	0.0502247668043598		chr1	0	5000000	chr6	140000000	145000000
380	372	278	377	619	415	397.74049993518	-0.232527255871123	0.0966751132036825	2.40524420572663	0.0161616618158549		chr1	0	5000000	chr6	145000000	150000000
321	313	278	363	555	428	367.146140042516	-0.123405419638889	0.0953369837268969	1.29441287960606	0.195522844188161		chr1	0	5000000	chr6	15000000	20000000
350	349	344	392	595	459	408.780516562283	-0.217174729049864	0.0939398759331723	2.3118481570527	0.0207860525183293		chr1	0	5000000	chr6	150000000	155000000
430	437	411	468	826	544	506.342126533604	-0.175682275030802	0.0925779609268734	1.89766844367605	0.0577397720172057		chr1	0	5000000	chr6	155000000	160000000
316	285	299	337	529	414	356.917435799899	-0.183051569250907	0.104269011074376	1.75557020599663	0.0791618232502069		chr1	0	5000000	chr6	160000000	165000000
485	498	539	512	906	603	583.326433493327	-0.304279371260872	0.15924118445387	1.91080826423404	0.0560292252919883		chr1	0	5000000	chr6	165000000	170000000
166	151	182	173	262	162	183.614249137361	-0.441669542659583	0.148987498802715	2.96447383981142	0.00303201021195772		chr1	0	5000000	chr6	170000000	170805979
275	292	239	310	500	362	321.182215537881	-0.147103390671345	0.102270940848896	1.43836938870729	0.150329273344343		chr1	0	5000000	chr6	20000000	25000000
267	288	221	356	488	388	324.002131625866	-0.00890671485125147	0.101179704713897	0.0880286701412769	0.929853889111807		chr1	0	5000000	chr6	25000000	30000000
432	455	373	539	840	593	520.5737316333	-0.0400758250297331	0.082013236696133	0.488650694011966	0.625089016553307		chr1	0	5000000	chr6	30000000	35000000
341	384	256	394	654	490	403.786059354925	-0.0337830879535358	0.0973360286999778	0.347076908774104	0.728533540615929		chr1	0	5000000	chr6	35000000	40000000
342	338	270	363	707	492	399.535033478907	0.0195757577180069	0.104983729741062	-0.186464681396723	0.852080373268521		chr1	0	5000000	chr6	40000000	45000000
256	241	165	251	415	316	265.184912968905	-0.112256196074527	0.120350230209479	0.932746002056963	0.350951127150939		chr1	0	5000000	chr6	45000000	50000000
309	297	265	312	553	391	345.231593604662	-0.166570104212422	0.104071345581185	1.60053762428278	0.109479367218642		chr1	0	5000000	chr6	5000000	10000000
260	191	179	238	376	294	250.365851415136	-0.158078580604036	0.127971781664059	1.23526123140968	0.216733297261484		chr1	0	5000000	chr6	50000000	55000000
184	170	139	205	299	251	202.051894936124	-0.0632260763005801	0.127188263790053	0.497106214178267	0.619114152715002		chr1	0	5000000	chr6	55000000	60000000
145	151	113	190	259	243	176.571457527281	0.0875241774965204	0.137559118036374	-0.636265910583818	0.524603119953825		chr1	0	5000000	chr6	60000000	65000000
160	130	108	180	283	226	172.997919702965	0.109698977924868	0.14064628186491	-0.779963582899638	0.435412310947519		chr1	0	5000000	chr6	65000000	70000000
291	259	202	288	461	374	303.300357865162	-0.102852076023714	0.111663047618348	0.921093219444004	0.357001760005314		chr1	0	5000000	chr6	70000000	75000000
233	227	160	280	392	313	258.261729589645	-0.00549736545872416	0.116194369437705	0.0473118059448779	0.96226471883724		chr1	0	5000000	chr6	75000000	80000000
256	225	184	261	433	340	273.42304842566	-0.0484585728936109	0.116427622677	0.416211993162888	0.677254884525164		chr1	0	5000000	chr6	80000000	85000000
269	227	152	240	434	362	268.739412871055	-0.00444208802477908	0.138417023200488	0.032092064415697	0.974398631831235		chr1	0	5000000	chr6	85000000	90000000
194	185	156	262	348	284	229.732358148749	0.0653762491408532	0.119799680951422	-0.545713048829928	0.585263200834387		chr1	0	5000000	chr6	90000000	95000000
198	182	157	221	351	312	228.03698143514	0.0369365270767845	0.126472445035304	-0.292051972795133	0.770246886703027		chr1	0	5000000	chr6	95000000	100000000
791	708	852	894	1438	935	922.923150175846	-0.235568822443292	0.12310607566164	1.91354343136369	0.0556785190135188		chr1	0	5000000	chr7	0	5000000
277	268	219	321	433	375	308.524326484106	-0.110695776301023	0.105644683143382	1.04781209056007	0.294725190900006		chr1	0	5000000	chr7	10000000	15000000
475	426	325	475	890	584	506.395663933165	-0.0267698699511709	0.10089524741276	0.265323398649849	0.790760340732689		chr1	0	5000000	chr7	100000000	105000000
330	344	254	366	554	425	369.214477560857	-0.144411852662132	0.0952832758857678	1.51560545457382	0.129619146997379		chr1	0	5000000	chr7	105000000	110000000
287	288	227	349	469	343	320.08423235921	-0.142788373144296	0.103576988264028	1.37857235991758	0.1680266434581		chr1	0	5000000	chr7	110000000	115000000
313	315	214	331	455	402	331.39703020888	-0.172187951763029	0.107726503843462	1.59838058063441	0.109958303766693		chr1	0	5000000	chr7	115000000	120000000
293	252	213	281	463	382	305.200158404832	-0.113612527674851	0.113340943336826	1.0023961714984	0.316152290462778		chr1	0	5000000	chr7	120000000	125000000
370	366	290	377	641	450	404.634964827407	-0.172282865278694	0.0941853815162642	1.82918901537754	0.0673712974361106		chr1	0	5000000	chr7	125000000	130000000
403	392	370	486	747	488	468.96056448373	-0.128574848490411	0.0911303459144058	1.41088950338425	0.158277197682254		chr1	0	5000000	chr7	130000000	135000000
397	425	323	457	690	500	454.026056930323	-0.15744617603744	0.085633907527988	1.83859618908528	0.0659746022268141		chr1	0	5000000	chr7	135000000	140000000
324	317	276	343	580	424	367.063891701453	-0.135876735225746	0.0981982353197768	1.38369834023261	0.166450842006454		chr1	0	5000000	chr7	140000000	145000000
291	272	282	331	529	418	344.926542053343	-0.0949429837661625	0.105929160994717	0.89628750831792	0.370099228987466		chr1	0	5000000	chr7	145000000	150000000
350	309	257	331	496	375	348.56905603332	-0.289563522852972	0.100710580711918	2.87520457936061	0.00403765790289853		chr1	0	5000000	chr7	15000000	20000000
424	447	468	518	903	594	543.598096803185	-0.116444850387884	0.100680752326799	1.15657509202868	0.247446003535215		chr1	0	5000000	chr7	150000000	155000000
450	507	552	577	1063	630	611.77718118008	-0.134444664708241	0.198748431997116	0.676456479969574	0.498750868206155		chr1	0	5000000	chr7	155000000	159345973
283	297	206	281	450	412	313.017557857961	-0.135788341721981	0.115996109367594	1.17062841557612	0.24174817035587		chr1	0	5000000	chr7	20000000	25000000
259	317	197	306	508	399	318.197889390007	-0.0296925437215333	0.11330773463846	0.262052222791989	0.793281180561916		chr1	0	5000000	chr7	25000000	30000000
265	306	201	289	571	393	321.501799076153	0.00477176588676713	0.119893168162872	-0.0398001484145019	0.968252457908869		chr1	0	5000000	chr7	30000000	35000000
243	255	190	278	424	339	279.57436273076	-0.082137281493447	0.109569964626498	0.749633184362492	0.453475658979244		chr1	0	5000000	chr7	35000000	40000000
307	354	228	415	650	477	385.473293591094	0.115072199499167	0.0989597526099999	-1.16281818076755	0.244903279113056		chr1	0	5000000	chr7	40000000	45000000
246	264	206	312	490	371	302.543128290013	0.0284094720984182	0.105009102502406	-0.270542947434174	0.786742581029766		chr1	0	5000000	chr7	45000000	50000000
344	351	309	430	632	464	410.213226740278	-0.0802618439668573	0.0896775486156568	0.89500488367324	0.370784477346684		chr1	0	5000000	chr7	5000000	10000000
197	195	118	236	352	294	221.024776989446	0.119276641485678	0.132344505676576	-0.901258732849599	0.367450769666267		chr1	0	5000000	chr7	50000000	55000000
124	147	99	154	220	192	151.344627508331	-0.0598108784415784	0.144995007522766	0.4125030196794	0.679970767849851		chr1	0	5000000	chr7	55000000	60000000
106	109	84	139	188	177	128.925579051112	0.0813951847256818	0.154963835462325	-0.525252775803105	0.59940748132094		chr1	0	5000000	chr7	60000000	65000000
257	251	155	247	441	344	271.010476406986	-0.0431622841660713	0.12938263016077	0.333601845258811	0.738680025641078		chr1	0	5000000	chr7	65000000	70000000
273	276	197	341	546	433	327.333520611371	0.142525773972382	0.105501820447992	-1.35093189261735	0.176717250790765		chr1	0	5000000	chr7	70000000	75000000
353	388	261	437	674	447	411.025075994598	-0.0448131044923857	0.0970339447110359	0.461829152940631	0.644203842971706		chr1	0	5000000	chr7	75000000	80000000
282	306	213	295	503	376	319.070535037291	-0.133152750085443	0.107755969660951	1.23568792062659	0.216574589289972		chr1	0	5000000	chr7	80000000	85000000
206	190	154	242	378	316	237.21021233154	0.085978525636642	0.121241179084017	-0.709152833106821	0.478229639759861		chr1	0	5000000	chr7	85000000	90000000
302	295	217	358	447	378	326.012312073653	-0.12794821814149	0.106452274983759	1.20193033132462	0.229390521675069		chr1	0	5000000	chr7	90000000	95000000
284	292	273	348	614	426	358.116666812102	0.0115712541505505	0.104034033919377	-0.111225660628692	0.911437403639199		chr1	0	5000000	chr7	95000000	100000000
592	649	699	615	889	651	693.123974542707	-0.543972037912941	0.104607190146828	5.20014003960352	1.99138429543658e-07		chr1	0	5000000	chr8	0	5000000
245	243	225	290	483	338	294.019162833876	-0.0531749202291513	0.109831778379256	0.484148768360419	0.628280292695047		chr1	0	5000000	chr8	10000000	15000000
353	375	284	410	633	434	403.565670284331	-0.13861411420079	0.0922565008133593	1.50248614437713	0.132971603629227		chr1	0	5000000	chr8	100000000	105000000
282	312	212	276	461	388	314.208487690194	-0.198954809189145	0.112414333933478	1.76983487983729	0.0767546515144787		chr1	0	5000000	chr8	105000000	110000000
190	164	136	193	335	314	212.149038484292	0.0978158761012048	0.142435911717956	-0.686736054983766	0.492249072038944		chr1	0	5000000	chr8	110000000	115000000
335	349	255	378	515	426	369.25867218022	-0.182642443225851	0.0963285642309683	1.89603618287019	0.0579552601666059		chr1	0	5000000	chr8	115000000	120000000
432	417	338	451	693	503	462.923261654679	-0.211206855875011	0.0856121411930949	2.46701989848194	0.0136242786255827		chr1	0	5000000	chr8	120000000	125000000
342	394	334	393	582	442	409.904129618745	-0.278735559908362	0.091000672478183	3.06300549564826	0.0021912603561102		chr1	0	5000000	chr8	125000000	130000000
371	381	347	405	719	473	437.202284242581	-0.159389904703075	0.0957652785703122	1.66438094351753	0.096036325849618		chr1	0	5000000	chr8	130000000	135000000
342	296	316	338	615	446	382.172185393602	-0.149791578496377	0.109577390172084	1.36699348525402	0.171627347524613		chr1	0	5000000	chr8	135000000	140000000
785	790	876	970	1819	1144	1025.04709582496	-0.0383637512647766	0.127417118679993	0.301087888834833	0.76334747609063		chr1	0	5000000	chr8	140000000	145000000
38	42	54	55	82	63	54.7665236308564	-0.117025661643933	0.229167762634178	0.510654990469763	0.609592662777681		chr1	0	5000000	chr8	145000000	145138636
291	287	221	312	496	375	320.864657244974	-0.117038053631413	0.103239154114493	1.13365955615654	0.256937380684603		chr1	0	5000000	chr8	15000000	20000000
281	303	248	364	622	398	353.152377806093	0.0402706541722071	0.103371069551512	-0.389573739992499	0.696851773370412		chr1	0	5000000	chr8	20000000	25000000
300	306	209	310	544	377	328.627665756932	-0.0922201321439502	0.10997843433287	0.838529232602356	0.401733536906577		chr1	0	5000000	chr8	25000000	30000000
237	220	177	285	445	370	276.143740199093	0.113876686805812	0.113699840950081	-1.00155537469757	0.316558382951004		chr1	0	5000000	chr8	30000000	35000000
259	254	201	273	415	364	286.966569683606	-0.119330936007193	0.111762233417843	1.06772146867406	0.285646171300914		chr1	0	5000000	chr8	35000000	40000000
219	220	163	269	381	306	250.921910166829	-0.00836740397742296	0.115133374541477	0.0726757468088335	0.942064148743683		chr1	0	5000000	chr8	40000000	45000000
192	184	128	238	337	268	215.342525153212	0.0684277377187056	0.125994873756742	-0.543099379192354	0.587061380056029		chr1	0	5000000	chr8	45000000	50000000
247	264	180	256	407	309	270.331863517432	-0.18791031328785	0.113965435341562	1.64883600650206	0.0991812361931116		chr1	0	5000000	chr8	5000000	10000000
193	213	150	237	362	342	239.213927105672	0.0848439859815206	0.127456321533893	-0.665671070374953	0.505621368628602		chr1	0	5000000	chr8	50000000	55000000
187	219	158	265	372	301	240.78572131021	0.058435362848988	0.11761944794055	-0.496817183485881	0.619317976549459		chr1	0	5000000	chr8	55000000	60000000
236	247	171	276	417	346	272.007348384696	-0.00836415123690049	0.114061830366869	0.0733299755930443	0.941543538830626		chr1	0	5000000	chr8	60000000	65000000
270	245	182	277	440	351	284.425708839183	-0.0645347857498633	0.114586447629075	0.563197368320269	0.573300494721123		chr1	0	5000000	chr8	65000000	70000000
221	223	145	265	391	311	248.776846594934	0.041300836540986	0.120651182096412	-0.342316053795335	0.732113055387495		chr1	0	5000000	chr8	70000000	75000000
232	223	132	229	330	308	235.357095532673	-0.101667124177671	0.138150039319156	0.735918170408902	0.46178049852116		chr1	0	5000000	chr8	75000000	80000000
198	183	157	223	370	302	229.186494939304	0.0481511492209241	0.123841308791555	-0.388813310282195	0.697414253893973		chr1	0	5000000	chr8	80000000	85000000
254	201	142	265	361	307	246.702781617277	-0.0232853582668175	0.133557757257709	0.174346730170728	0.861592976204208		chr1	0	5000000	chr8	85000000	90000000
270	253	201	359	478	381	311.495446087872	0.0765374949395743	0.105689244632433	-0.724174869503111	0.468958384770234		chr1	0	5000000	chr8	90000000	95000000
385	351	279	424	619	526	417.680223918385	-0.0483537987007061	0.0938866288764244	0.515023270931907	0.606536758588378		chr1	0	5000000	chr8	95000000	100000000
301	328	246	315	537	398	344.833763041486	-0.172489909602584	0.101735348349717	1.69547666961975	0.0899850323957603		chr1	0	5000000	chr9	0	5000000
203	180	111	218	373	300	217.953498728979	0.172694750208937	0.142268334431756	-1.21386639478637	0.224798747386144		chr1	0	5000000	chr9	10000000	15000000
229	232	206	314	436	376	288.123186552979	0.0771285326704119	0.109180688325248	-0.706430174177387	0.479920661687867		chr1	0	5000000	chr9	100000000	105000000
352	346	271	373	573	438	383.02469621959	-0.167501028724063	0.0934593196040065	1.79223462607877	0.073095390237191		chr1	0	5000000	chr9	105000000	110000000
449	454	356	467	748	545	492.037216983487	-0.201810480905117	0.0840301895332687	2.40164257662679	0.016321647239928		chr1	0	5000000	chr9	110000000	115000000
336	316	276	361	532	398	363.334702547561	-0.206756650516457	0.0958224931014346	2.15770477081609	0.030950792798837		chr1	0	5000000	chr9	115000000	120000000
462	399	385	524	802	546	505.691762828352	-0.102703290493497	0.0900829482990415	1.14009690438374	0.254245931479495		chr1	0	5000000	chr9	120000000	125000000
543	541	519	650	1114	752	663.137783830092	-0.0495577871529879	0.0911386241401561	0.543762730900746	0.586604758333084		chr1	0	5000000	chr9	125000000	130000000
506	498	526	600	1134	688	634.441676370664	-0.0568422411368997	0.167796333173901	0.338757349828315	0.734792533342387		chr1	0	5000000	chr9	130000000	135000000
372	415	495	476	990	618	539.423958703239	-0.035558171650014	0.252114362766327	0.141039848979057	0.887838462037511		chr1	0	5000000	chr9	135000000	138394717
276	283	189	315	480	352	305.004661298892	-0.0613272623396906	0.109323082077902	0.560972680005398	0.57481616162351		chr1	0	5000000	chr9	15000000	20000000
234	204	186	244	403	309	255.204609626262	-0.0732415483161857	0.118231364046727	0.619476472311015	0.535602516703089		chr1	0	5000000	chr9	20000000	25000000
202	181	128	241	350	298	222.818776580647	0.125823368901522	0.128423029302846	-0.979757054358269	0.327206055511468		chr1	0	5000000	chr9	25000000	30000000
257	287	165	306	491	371	298.65856017017	0.0441751607488586	0.119199555661382	-0.37059836761766	0.710936698075031		chr1	0	5000000	chr9	30000000	35000000
234	316	204	337	555	369	320.295965744196	0.0563310783246158	0.11470982934811	-0.491074554331937	0.623373717897484		chr1	0	5000000	chr9	35000000	40000000
73	79	44	94	134	124	86.7701805080944	0.177417313842758	0.187950356330487	-0.94395837979042	0.345190917181135		chr1	0	5000000	chr9	40000000	45000000
1	0	1	0	1	1	0.686157243617137	-0.746667536206808	1.93271384743178	0.38633113598218	0.699251443884212		chr1	0	5000000	chr9	45000000	50000000
264	256	173	253	454	340	279.441424518408	-0.0902115940963979	0.121575008394409	0.742024165063075	0.458072694595254		chr1	0	5000000	chr9	5000000	10000000
59	58	33	51	68	71	56.1161168114432	-0.321544173784156	0.22639854786979	1.42025722695487	0.155532808692961		chr1	0	5000000	chr9	60000000	65000000
131	122	92	133	230	187	143.361066130314	-0.0114571641374274	0.150978855728651	0.0758858853588014	0.939509886329396		chr1	0	5000000	chr9	65000000	70000000
248	263	187	286	476	353	290.189341195697	-0.00858714584936163	0.110734830439478	0.077546927333355	0.938188461024449		chr1	0	5000000	chr9	70000000	75000000
254	298	229	320	486	347	313.690012832458	-0.121639324261465	0.104207216530186	1.16728311446865	0.243096055406245		chr1	0	5000000	chr9	75000000	80000000
293	262	204	294	488	374	308.5885374372	-0.0776242789815888	0.110684253538379	0.701312756784079	0.483107854309017		chr1	0	5000000	chr9	80000000	85000000
272	296	244	360	616	367	343.445589892546	0.0293501023792625	0.109106604252712	-0.26900390292857	0.787926679237018		chr1	0	5000000	chr9	85000000	90000000
374	328	288	378	628	449	396.22769514754	-0.134245619234923	0.0971477123558441	1.38187113190265	0.167011273235584		chr1	0	5000000	chr9	90000000	95000000
366	382	291	399	667	514	422.280733604673	-0.0806893918598994	0.0921045592611854	0.876062949621034	0.380995813177141		chr1	0	5000000	chr9	95000000	100000000
99	110	89	137	226	141	127.642662897855	0.0668194345154747	0.155811518606571	-0.428847848432798	0.668033955038579		chr1	0	5000000	chrX	0	5000000
254	247	219	304	485	362	300.92181532699	-0.0108902820391327	0.106199315521917	0.102545689542464	0.918323548955159		chr1	0	5000000	chrX	10000000	15000000
242	254	190	301	419	308	277.906489112859	-0.0935346791487267	0.109818002656834	0.851724461252586	0.394367040709823		chr1	0	5000000	chrX	100000000	105000000
261	239	231	282	473	362	298.929049193614	-0.0803637401028646	0.111167241428072	0.722908467193205	0.469736121190354		chr1	0	5000000	chrX	105000000	110000000
235	203	186	283	411	316	263.112395583772	0.0123683397986719	0.11448200151872	-0.10803741753807	0.913966011001523		chr1	0	5000000	chrX	110000000	115000000
253	207	217	300	452	356	287.498491432916	0.0231978652103856	0.11510255350608	-0.201540839049764	0.840275699554987		chr1	0	5000000	chrX	115000000	120000000
210	213	177	240	396	303	247.749241674769	-0.0409678756174823	0.116442642510694	0.351828803728151	0.724966655678952		chr1	0	5000000	chrX	120000000	125000000
256	217	179	247	423	392	274.671971411366	0.0212665532747687	0.130810312996353	-0.162575509435267	0.870852671059325		chr1	0	5000000	chrX	125000000	130000000
290	296	254	344	523	385	339.510357622232	-0.109295957573961	0.0984979698113306	1.10962650076254	0.267160006767634		chr1	0	5000000	chrX	130000000	135000000
284	293	230	311	521	403	329.170433093352	-0.0723209556778731	0.103516522843172	0.698641663103767	0.484775999683573		chr1	0	5000000	chrX	135000000	140000000
217	197	154	254	369	317	241.833084320994	0.0509070649295866	0.12069381499819	-0.421786857349319	0.673180599503772		chr1	0	5000000	chrX	140000000	145000000
246	215	215	317	464	356	291.089012011275	0.0645282124870052	0.110726876265727	-0.582769194465015	0.56004868538333		chr1	0	5000000	chrX	145000000	150000000
299	272	225	324	545	393	330.149521062744	-0.0238355663427664	0.105232598009867	0.226503638544888	0.820809729614384		chr1	0	5000000	chrX	15000000	20000000
441	497	514	547	993	660	590.997082215667	-0.115128155107098	0.163495541625391	0.704166939125992	0.481328817257618		chr1	0	5000000	chrX	150000000	155000000
61	57	43	65	92	66	62.7569239745412	-0.208325820278978	0.206196395005658	1.01032717023623	0.312338567962042		chr1	0	5000000	chrX	155000000	156040895
245	277	214	285	461	376	300.147885381513	-0.0752786463309725	0.108525898951701	0.693646835069987	0.487903714626259		chr1	0	5000000	chrX	20000000	25000000
207	179	168	257	358	328	240.467000771619	0.0901579453379968	0.123762039600377	-0.728478179812754	0.466320921062576		chr1	0	5000000	chrX	25000000	30000000
162	186	129	225	321	307	211.590792688749	0.16768596203761	0.132132717165058	-1.26907223006804	0.204415303648243		chr1	0	5000000	chrX	30000000	35000000
215	197	191	270	388	309	253.63080257364	-0.00200565770777197	0.115895024010711	0.0173058138163604	0.986192647543978		chr1	0	5000000	chrX	35000000	40000000
257	244	189	316	448	381	294.366042173869	0.0556208278122832	0.109095857287493	-0.50983446296874	0.610167439245386		chr1	0	5000000	chrX	40000000	45000000
297	275	218	327	511	361	321.032770437069	-0.0823663197809577	0.104749102178396	0.786320054950748	0.431680006129228		chr1	0	5000000	chrX	45000000	50000000
276	243	218	283	418	353	292.65803055662	-0.164645707893547	0.110418970435977	1.49109982862059	0.135935287329127		chr1	0	5000000	chrX	5000000	10000000
208	237	157	242	396	308	248.251567356104	-0.0287589922153268	0.120177972405875	0.239303356843129	0.810870362635639		chr1	0	5000000	chrX	50000000	55000000
113	129	93	172	254	183	149.398018771699	0.181964747585513	0.143588807043318	-1.26726275767872	0.205061352367815		chr1	0	5000000	chrX	55000000	60000000
101	78	70	122	159	142	107.956725049059	0.0917409643153638	0.169851854096517	-0.54012341992589	0.589111920443497		chr1	0	5000000	chrX	60000000	65000000
215	241	177	235	453	324	262.440353057906	-0.0173008123574962	0.123178909858855	0.140452715301023	0.888302309799905		chr1	0	5000000	chrX	65000000	70000000
271	263	218	288	480	320	298.352656004558	-0.157628765514418	0.109051570419921	1.44545158687254	0.148331082266912		chr1	0	5000000	chrX	70000000	75000000
172	157	140	229	330	311	212.74994799814	0.214304967235388	0.130750610412811	-1.63903607454509	0.101205746909789		chr1	0	5000000	chrX	75000000	80000000
170	156	127	185	308	285	196.24132028159	0.0986621841067062	0.139766196907678	-0.705908769714021	0.480244873499542		chr1	0	5000000	chrX	80000000	85000000
165	148	132	181	275	235	183.749846982018	-0.0468512878983925	0.133888403195904	0.349927900998567	0.726392807240051		chr1	0	5000000	chrX	85000000	90000000
141	153	107	146	249	204	161.379520539207	-0.103557514740492	0.143160115791393	0.723368475696063	0.469453533476901		chr1	0	5000000	chrX	90000000	95000000
197	175	144	259	351	302	227.910212450727	0.147879757649099	0.123180379672989	-1.20051389711316	0.229939818672575		chr1	0	5000000	chrX	95000000	100000000
413413	488946	570426	408253	537649	409564	492019.840854368	-0.817210975375976	0.222653891538871	3.67031974931059	0.000242247246782807	0.00750825703598741	chr1	10000000	15000000	chr1	10000000	15000000
1302	1540	939	1801	3652	2096	1748.15208652398	0.295749803666771	0.141494959635219	-2.09017907372269	0.036601716602285	0.128894287219921	chr1	10000000	15000000	chr1	100000000	105000000
1370	1630	1109	2001	4299	2379	1959.57637375017	0.36578645566814	0.142254845068279	-2.5713462026026	0.0101304000009228	0.0556934099642491	chr1	10000000	15000000	chr1	105000000	110000000
1989	2484	1546	2735	5948	3185	2757.18441483795	0.268223183128894	0.152810307576478	-1.75526891727938	0.0792133205170393	0.214201693591219	chr1	10000000	15000000	chr1	110000000	115000000
1779	2038	1378	2321	5095	2794	2378.1218947445	0.26068477354835	0.145535766891149	-1.79120761251304	0.0732599850672711	0.203188986700943	chr1	10000000	15000000	chr1	115000000	120000000
225	254	204	370	697	372	327.230701887065	0.36851437810687	0.125081605502393	-2.94619162127577	0.003217130307455		chr1	10000000	15000000	chr1	120000000	125000000
200	270	166	261	569	334	280.282519629873	0.16487055009265	0.220918273842578	-0.746296570333215	0.455488282777774		chr1	10000000	15000000	chr1	125000000	130000000
233	271	195	320	614	316	305.536864819153	0.133669026149139	0.131799408630599	-1.01418532554862	0.310494329420197		chr1	10000000	15000000	chr1	140000000	145000000
682	725	544	982	1809	1006	894.336285748184	0.257180883569416	0.114561219464244	-2.24492096690438	0.0247732066762529		chr1	10000000	15000000	chr1	145000000	150000000
37384	45251	52808	43513	74957	44395	49857.4688519529	-0.460681948436322	0.217970954684338	2.1135015401638	0.0345578633274028	0.123898344044894	chr1	10000000	15000000	chr1	15000000	20000000
1261	1358	1014	1740	3221	1799	1625.38998030324	0.191332776816056	0.124686479341223	-1.53451102178003	0.124903983854621	0.286166032183965	chr1	10000000	15000000	chr1	150000000	155000000
1210	1173	917	1468	2973	1654	1467.10151906666	0.173081384286195	0.131019426192726	-1.32103604263689	0.186489346682775		chr1	10000000	15000000	chr1	155000000	160000000
1289	1345	1059	1559	2928	1719	1568.52786837979	0.0428382586219307	0.119216240716203	-0.359332406093128	0.719346434407688	0.836245460873252	chr1	10000000	15000000	chr1	160000000	165000000
1230	1295	1089	1564	2925	1621	1540.85005423622	0.0463261041511314	0.124261286345215	-0.372812043989557	0.709288338260877	0.829056114080044	chr1	10000000	15000000	chr1	165000000	170000000
1271	1320	1007	1687	2738	1671	1540.56052685275	0.0685615788436642	0.110341489807961	-0.621358103492975	0.534364031773393	0.701381774420529	chr1	10000000	15000000	chr1	170000000	175000000
1149	1231	988	1377	2662	1466	1409.2186373899	-0.00279593223168604	0.125590860583285	0.0222622268746374	0.982238779996493		chr1	10000000	15000000	chr1	175000000	180000000
1394	1448	1198	1608	2790	1779	1643.93044554199	-0.0872605755789722	0.107188180880615	0.814087662110454	0.415594733406235	0.605380771374251	chr1	10000000	15000000	chr1	180000000	185000000
1122	1109	963	1303	2058	1417	1291.11057892339	-0.110825177892525	0.0964585352631555	1.14894112366703	0.250580258917266		chr1	10000000	15000000	chr1	185000000	190000000
1246	1197	1076	1442	2113	1499	1399.02077145727	-0.164799694402002	0.0974115889423593	1.6917873549883	0.0906865254466826		chr1	10000000	15000000	chr1	190000000	195000000
1313	1375	1092	1542	2318	1523	1491.73690476361	-0.176211340214154	0.101165457415995	1.74181330975027	0.0815411169680224	0.218413706164346	chr1	10000000	15000000	chr1	195000000	200000000
7578	7609	10765	7826	12696	8174	9280.47599605105	-0.582393354902937	0.196164589697205	2.96890155252743	0.00298866329897021	0.0245613034126525	chr1	10000000	15000000	chr1	20000000	25000000
1906	1979	1818	2457	4385	2558	2409.12388059047	0.00981937288410065	0.122178767881156	-0.0803688975948098	0.935943862987786	0.965448016393371	chr1	10000000	15000000	chr1	200000000	205000000
1919	2149	1988	2336	4454	2481	2462.93788280019	-0.105291126128743	0.133973167364899	0.78591204641721	0.43191901663588	0.619318229731492	chr1	10000000	15000000	chr1	205000000	210000000
2084	2430	2200	2556	4485	2690	2667.76707011775	-0.174868435542225	0.12505023493858	1.39838550185943	0.161997334491123	0.337571942711123	chr1	10000000	15000000	chr1	210000000	215000000
1946	2016	1955	2360	3597	2406	2336.23256406635	-0.198515584230068	0.111461507410086	1.78102368111436	0.0749085821693567	0.206238434296676	chr1	10000000	15000000	chr1	215000000	220000000
2263	2494	2365	2667	4349	2871	2783.45485448664	-0.23002505694993	0.115563552317912	1.99046370880965	0.0465398779188368	0.151488304201379	chr1	10000000	15000000	chr1	220000000	225000000
3034	3485	3555	3785	6727	3947	3992.69187049069	-0.197974248859537	0.144362426417087	1.37136964079252	0.170259756416363	0.349303088975244	chr1	10000000	15000000	chr1	225000000	230000000
3009	3408	3515	3690	6266	3783	3876.19917362664	-0.247056681682818	0.14052242504204	1.7581299327058	0.0787254037612426	0.213290025429166	chr1	10000000	15000000	chr1	230000000	235000000
2427	2635	2685	2845	4935	2990	3027.028383185	-0.239587938633907	0.131699635509142	1.81919970930578	0.0688809671847502	0.195325940300794	chr1	10000000	15000000	chr1	235000000	240000000
3113	3455	3297	3629	5911	3545	3773.8910978094	-0.299410476566724	0.129192153125785	2.31755930466776	0.0204732840638051	0.0882014758691487	chr1	10000000	15000000	chr1	240000000	245000000
2953	3569	3708	3645	6177	3519	3888.64376480508	-0.335522568558673	0.152473963236814	2.20052369228153	0.0277697608834252	0.108159047217632	chr1	10000000	15000000	chr1	245000000	248956422
7263	8026	9293	9684	16426	10378	9943.45074151976	-0.151008951739065	0.174343860623799	0.866155832495381	0.386404710639772	0.579156546194872	chr1	10000000	15000000	chr1	25000000	30000000
11866	15163	16944	15598	31620	17113	17560.968344095	-0.191830671616734	0.210277128773317	0.912275494419232	0.361623711086706	0.555567153904157	chr1	10000000	15000000	chr1	30000000	35000000
11161	14992	14306	15626	31428	16697	16684.4284732756	-0.0756865858122613	0.197411791051486	0.383394453842535	0.701427314953401	0.823580396325801	chr1	10000000	15000000	chr1	35000000	40000000
7009	10003	8352	10866	21172	11909	10957.2829336856	0.0730410849424285	0.178981221071638	-0.408093567051895	0.683204982687354	0.810680598573187	chr1	10000000	15000000	chr1	40000000	45000000
8063	10347	9525	10630	23132	11980	11699.0026807696	-0.0241256827971151	0.189375826859862	0.127395788560533	0.898627149324816	0.942657649023318	chr1	10000000	15000000	chr1	45000000	50000000
4446	4981	4299	6732	12442	7200	6268.65794911721	0.229574619657594	0.14142198734112	-1.62333045924354	0.104518781624989	0.255221810865426	chr1	10000000	15000000	chr1	50000000	55000000
4654	5611	4580	6231	11483	6510	6222.81713222387	-0.00464387315515314	0.145130956108185	0.0319978127319127	0.974473795192815	0.9874569946084	chr1	10000000	15000000	chr1	55000000	60000000
4521	5363	4260	5952	11705	6382	6034.40620956279	0.0495150596046603	0.150072847985801	-0.329940160856713	0.741445177102727	0.847432617406454	chr1	10000000	15000000	chr1	60000000	65000000
3164	3671	2730	4251	8012	4499	4146.07971747508	0.102176041992515	0.13472500987838	-0.758404412697781	0.448208917018411	0.633314932002097	chr1	10000000	15000000	chr1	65000000	70000000
2325	2651	1929	3414	6201	3559	3133.29709208648	0.229927342478953	0.125906383046479	-1.82617701275775	0.0678236027345262	0.19349235926307	chr1	10000000	15000000	chr1	70000000	75000000
2310	2633	1807	3171	6020	3586	3044.34461433826	0.219480469092077	0.128212763323811	-1.71184571178583	0.0869251054598723	0.226954748581067	chr1	10000000	15000000	chr1	75000000	80000000
1811	1884	1284	2350	4364	2551	2224.76703265328	0.197564128891023	0.128531218840609	-1.53709060470377	0.124271123390216	0.285075946604198	chr1	10000000	15000000	chr1	80000000	85000000
2216	2565	1696	3040	5756	3298	2897.02857217673	0.200377816158867	0.133076136981143	-1.50573814888585	0.132134406647056	0.296842121304308	chr1	10000000	15000000	chr1	85000000	90000000
1962	2052	1353	2613	5099	2794	2457.76543715775	0.266204466982244	0.139819358049583	-1.90391710200701	0.0569209814213336	0.172588675709523	chr1	10000000	15000000	chr1	90000000	95000000
1557	1759	1182	2131	4024	2338	2024.78524080639	0.216749630747712	0.128804837045354	-1.68277555191031	0.0924185495329982	0.235193027765552	chr1	10000000	15000000	chr1	95000000	100000000
327	268	246	348	588	432	353.796265678221	0.0108184464426797	0.106660733125423	-0.10142857756245	0.919210251833867		chr1	10000000	15000000	chr10	0	5000000
386	392	271	378	713	471	419.190484414095	-0.118576717710984	0.104624000091117	1.13336058273164	0.257062859983905		chr1	10000000	15000000	chr10	10000000	15000000
456	443	413	601	921	615	553.993680291379	0.0131543015236037	0.0860649435626219	-0.152841574967542	0.878523210810226		chr1	10000000	15000000	chr10	100000000	105000000
266	242	221	381	580	415	332.392416704109	0.229785112180819	0.102663682817307	-2.23823172786161	0.025205947630795		chr1	10000000	15000000	chr10	105000000	110000000
459	465	397	556	855	608	540.013997302082	-0.0743901273801223	0.0811178609877228	0.917062240970349	0.359110025879614		chr1	10000000	15000000	chr10	110000000	115000000
466	524	451	588	904	607	575.783282236296	-0.14692409446842	0.08508796748643	1.72673174373159	0.0842158518891841		chr1	10000000	15000000	chr10	115000000	120000000
498	553	480	586	1117	667	625.631711859734	-0.0776475930882903	0.101228950632616	0.767049273977872	0.443052219808571		chr1	10000000	15000000	chr10	120000000	125000000
615	659	586	728	1422	850	775.268081743421	-0.0225727880751057	0.108315312810908	0.208398863367659	0.834917543748098		chr1	10000000	15000000	chr10	125000000	130000000
396	411	461	534	1064	557	543.890376948856	0.0309895279351731	0.232339100033186	-0.133380597285376	0.89389238941799		chr1	10000000	15000000	chr10	130000000	133797422
293	312	223	364	543	431	347.51036167817	0.0146519922065026	0.0992501415953248	-0.147626914893921	0.88263721281947		chr1	10000000	15000000	chr10	15000000	20000000
240	247	200	296	479	420	299.760992237199	0.116023251603754	0.112635279169402	-1.03007914091691	0.302972856165892		chr1	10000000	15000000	chr10	20000000	25000000
282	288	211	344	533	400	329.285986334017	0.0281878100041069	0.101976256548606	-0.276415422159289	0.782229012814483		chr1	10000000	15000000	chr10	25000000	30000000
329	343	228	396	580	429	370.652378922507	-0.0332888064407242	0.0996248118466107	0.334141724573372	0.73827261603797		chr1	10000000	15000000	chr10	30000000	35000000
249	182	136	257	463	340	254.863727462429	0.215126620376497	0.141687699674212	-1.51831542802336	0.128934900196949		chr1	10000000	15000000	chr10	35000000	40000000
199	203	167	260	427	344	253.351062032345	0.171881466539547	0.117115038156747	-1.46762934329151	0.142204932898743		chr1	10000000	15000000	chr10	40000000	45000000
212	254	184	287	476	331	277.545460093879	0.0638072948131426	0.11355723595486	-0.561895455420442	0.574187250215434		chr1	10000000	15000000	chr10	45000000	50000000
301	330	207	362	542	431	348.397240275104	-0.00209191796532207	0.105178936735596	0.019889133986787	0.984131813254439		chr1	10000000	15000000	chr10	5000000	10000000
259	236	160	318	428	363	281.993297579616	0.0920379775123694	0.118837145703805	-0.774488287877336	0.438642091631027		chr1	10000000	15000000	chr10	50000000	55000000
234	217	158	308	412	327	264.499088012816	0.110189423154815	0.11659700035774	-0.945045093928104	0.344635854666545		chr1	10000000	15000000	chr10	55000000	60000000
312	323	210	344	508	432	343.672843979291	-0.0684751688846363	0.106969220396391	0.640138991673407	0.522082241508858		chr1	10000000	15000000	chr10	60000000	65000000
294	285	212	341	554	430	337.328177347532	0.0615073011703631	0.103775856121089	-0.592693748520797	0.553386125924606		chr1	10000000	15000000	chr10	65000000	70000000
413	441	320	491	790	545	481.919931345561	-0.0477451252211757	0.0873015919622463	0.546898677882336	0.584448344095951		chr1	10000000	15000000	chr10	70000000	75000000
394	378	311	428	700	486	436.071470463535	-0.112733079559855	0.090115306204978	1.25098703325082	0.210939208288563		chr1	10000000	15000000	chr10	75000000	80000000
262	214	180	296	484	354	284.414138137407	0.102978283790192	0.116775455470884	-0.881848701638058	0.37785863098834		chr1	10000000	15000000	chr10	80000000	85000000
348	339	253	386	608	437	382.217398735842	-0.0766907898035933	0.0960303113926075	0.798610237657701	0.424516449512467		chr1	10000000	15000000	chr10	85000000	90000000
362	365	325	469	727	501	441.766430671439	0.00118341473786191	0.0888060640704899	-0.013325832534618	0.989367838634375		chr1	10000000	15000000	chr10	90000000	95000000
414	465	363	507	891	578	514.895198675725	-0.0245687672662866	0.0905063538882142	0.271459032551813	0.78603800437679		chr1	10000000	15000000	chr10	95000000	100000000
333	410	327	446	803	512	451.194985596547	0.0204731483221686	0.0995209273250394	-0.205717017239022	0.837011965028086		chr1	10000000	15000000	chr11	0	5000000
393	410	295	424	681	494	436.724416966495	-0.140860507562232	0.0900688496943072	1.56392035693041	0.117836273177685		chr1	10000000	15000000	chr11	10000000	15000000
387	367	256	408	562	426	393.205875984111	-0.205501731110269	0.0988670278340465	2.07856689547919	0.0376571763640798		chr1	10000000	15000000	chr11	100000000	105000000
381	385	332	436	604	465	427.821202063778	-0.22494721194139	0.0874503679754161	2.57228433852476	0.0101029878383303		chr1	10000000	15000000	chr11	105000000	110000000
426	451	340	504	834	553	499.089984665822	-0.0527611426507043	0.0876567542393015	0.601906186335251	0.547236586094956		chr1	10000000	15000000	chr11	110000000	115000000
530	529	465	612	1084	722	632.051885919964	-0.0322941188330937	0.089265577227751	0.361775724036365	0.717519634517108		chr1	10000000	15000000	chr11	115000000	120000000
529	527	468	590	939	666	605.418126454327	-0.163477760206045	0.0817288074163595	2.00024649048436	0.0454736539372946		chr1	10000000	15000000	chr11	120000000	125000000
494	579	472	643	1002	658	623.251698492346	-0.113852910220282	0.0871155476159767	1.30691837836076	0.19124043363905		chr1	10000000	15000000	chr11	125000000	130000000
593	627	575	683	1140	684	701.677172557084	-0.219366803239043	0.0976414274172262	2.24665707007415	0.0246619518479667		chr1	10000000	15000000	chr11	130000000	135000000
13	7	7	7	20	14	10.8296844562886	-0.100799911195114	0.474655440221885	0.212364386149232	0.831822767828986		chr1	10000000	15000000	chr11	135000000	135086622
384	405	314	463	739	515	453.655428370841	-0.0476369657143056	0.0872275249624143	0.546123092852079	0.584981326909124		chr1	10000000	15000000	chr11	15000000	20000000
256	267	191	343	449	393	305.07425368186	0.061981706334101	0.108578574402246	-0.570846565957664	0.568103654474661		chr1	10000000	15000000	chr11	20000000	25000000
284	236	208	333	492	386	310.846413701398	0.0528910707938883	0.108614887021424	-0.486959681534777	0.62628690341322		chr1	10000000	15000000	chr11	25000000	30000000
309	268	218	337	505	396	327.886986149373	-0.0410612800151548	0.105277719427756	0.390028205762303	0.696515690140403		chr1	10000000	15000000	chr11	30000000	35000000
238	211	155	276	438	330	261.657940741654	0.108265476462221	0.119257938424193	-0.907826161451217	0.363970074019415		chr1	10000000	15000000	chr11	35000000	40000000
208	220	162	275	440	328	258.778181925178	0.138550513017463	0.114381839934821	-1.21129816670561	0.22578115112202		chr1	10000000	15000000	chr11	40000000	45000000
292	288	219	344	567	420	339.636310893307	0.0509383292889742	0.102189582569847	-0.498468904637686	0.618153580979019		chr1	10000000	15000000	chr11	45000000	50000000
332	365	279	428	685	486	411.803262474584	0.0264247777571061	0.0910986121262603	-0.290067841214552	0.771764337606711		chr1	10000000	15000000	chr11	5000000	10000000
44	40	27	62	114	95	58.1502533402422	0.603265550878388	0.22554594350818	-2.67469031584027	0.00747983083011869		chr1	10000000	15000000	chr11	50000000	55000000
276	260	176	293	497	346	295.023038860677	-0.0105441568591141	0.117253698366466	0.089926006650633	0.928346014555471		chr1	10000000	15000000	chr11	55000000	60000000
345	365	281	436	753	519	428.03271732058	0.0948009444532637	0.0930912523971713	-1.01836576490343	0.308504165456502		chr1	10000000	15000000	chr11	60000000	65000000
414	379	327	448	779	558	465.710033506224	-0.0198298870566773	0.0918673801983642	0.215853407530069	0.829102016288505		chr1	10000000	15000000	chr11	65000000	70000000
371	369	298	402	823	514	439.621294444606	0.0392210378281785	0.107439846244657	-0.365051135114865	0.715073235925865		chr1	10000000	15000000	chr11	70000000	75000000
388	384	285	439	741	451	431.078477118259	-0.0651678090776436	0.0995721649037378	0.65447817811981	0.512803781661918		chr1	10000000	15000000	chr11	75000000	80000000
251	262	184	309	447	353	290.359970461074	-0.00566282596630938	0.108661566666836	0.052114341252524	0.958437585827569		chr1	10000000	15000000	chr11	80000000	85000000
311	298	215	308	505	409	330.690018018141	-0.112375024620555	0.10807835945299	1.03975509240991	0.298453697751725		chr1	10000000	15000000	chr11	85000000	90000000
309	293	221	336	479	419	333.703514424477	-0.0893374870802644	0.104932504459647	0.851380490157083	0.394558025819596		chr1	10000000	15000000	chr11	90000000	95000000
298	244	187	328	486	367	306.174042522239	0.0181413073629042	0.114804320627988	-0.158019378222614	0.874441528946256		chr1	10000000	15000000	chr11	95000000	100000000
371	377	270	429	754	464	424.366925094884	0.00186068535227823	0.101426166867234	-0.0183452200723886	0.985363453125548		chr1	10000000	15000000	chr12	0	5000000
311	302	191	350	504	391	329.685790018751	-0.0405389056994124	0.111267685861712	0.364336737889885	0.715606569430317		chr1	10000000	15000000	chr12	10000000	15000000
395	402	378	450	743	569	476.424489711921	-0.107139162667435	0.0893121942895457	1.19960284840943	0.230293619801023		chr1	10000000	15000000	chr12	100000000	105000000
553	524	447	587	1001	662	610.322959737945	-0.131992185451493	0.0874640340128982	1.50910242068218	0.131272611061087		chr1	10000000	15000000	chr12	105000000	110000000
562	594	573	661	1247	790	711.334264848152	-0.0688758399067875	0.104051282289237	0.661941288866862	0.508008849200938		chr1	10000000	15000000	chr12	110000000	115000000
478	521	551	654	1133	689	647.608835435338	-0.0395260665429329	0.171581140237094	0.230363701327052	0.817809164818364		chr1	10000000	15000000	chr12	115000000	120000000
538	553	468	694	1100	820	667.145243019355	0.0582326714567596	0.0808549055857611	-0.7202119776764	0.471394490329101		chr1	10000000	15000000	chr12	120000000	125000000
398	442	427	466	880	579	514.987627522443	-0.10431216093001	0.102001853233943	1.02264966393079	0.306473518857438		chr1	10000000	15000000	chr12	125000000	130000000
359	317	385	392	832	484	443.018792029468	-0.0488722317775503	0.234828590402586	0.208118746076721	0.83513625036679		chr1	10000000	15000000	chr12	130000000	133275309
245	233	192	285	390	333	272.800618522774	-0.0859298605110858	0.111561205813615	0.770248581345102	0.441152450951711		chr1	10000000	15000000	chr12	15000000	20000000
270	246	177	287	420	369	285.34916604499	-0.0381396210347036	0.117093673819921	0.325718886345293	0.744637053594504		chr1	10000000	15000000	chr12	20000000	25000000
331	336	217	328	503	416	346.445830084809	-0.177704561265241	0.107847960904906	1.64773223132082	0.0994076309148324		chr1	10000000	15000000	chr12	25000000	30000000
234	227	159	283	425	331	264.734986547709	0.067685645304866	0.115492891336421	-0.586058973168344	0.557835885257408		chr1	10000000	15000000	chr12	30000000	35000000
118	84	67	137	199	189	125.006768358381	0.292862172569364	0.171751424639876	-1.70515134406268	0.0881662018259268		chr1	10000000	15000000	chr12	35000000	40000000
248	270	160	319	430	316	280.18647449374	-0.0164019052333215	0.120755416845162	0.135827490491401	0.891957658185726		chr1	10000000	15000000	chr12	40000000	45000000
358	374	199	404	617	460	385.160144571153	0.0038641374342072	0.192962611644302	-0.0200253168283717	0.984023176704402		chr1	10000000	15000000	chr12	45000000	50000000
317	300	242	377	655	418	366.769119916471	0.0618267791535793	0.103924093386192	-0.594922477926508	0.551895291282569		chr1	10000000	15000000	chr12	5000000	10000000
344	379	301	421	761	462	425.885712031425	-0.015303729366488	0.100485279396047	0.152298221774064	0.878951727379457		chr1	10000000	15000000	chr12	50000000	55000000
322	343	269	384	580	417	375.439839603088	-0.118782723469255	0.0937306592677545	1.26727715773273	0.205056205161873		chr1	10000000	15000000	chr12	55000000	60000000
276	305	210	312	498	367	317.807060783779	-0.108329701119178	0.105477256159767	1.02704322299673	0.304400111767696		chr1	10000000	15000000	chr12	60000000	65000000
336	312	247	418	595	454	379.083923068955	0.034893420236233	0.0953516014341254	-0.365944773988295	0.714406285319338		chr1	10000000	15000000	chr12	65000000	70000000
245	220	208	311	421	352	284.094153008132	0.00919722691536128	0.111198709294197	-0.0827098351567042	0.934082264346753		chr1	10000000	15000000	chr12	70000000	75000000
392	380	271	402	537	395	392.37275411411	-0.317288504817163	0.0984026178581703	3.22439089247074	0.00126240952079554		chr1	10000000	15000000	chr12	75000000	80000000
247	265	194	324	460	354	296.374223371142	0.0119888527721039	0.106127538958953	-0.112966463650314	0.910057143107349		chr1	10000000	15000000	chr12	80000000	85000000
293	325	288	389	496	438	365.298235581261	-0.128361462814285	0.100470728720188	1.27760059521189	0.201390290602359		chr1	10000000	15000000	chr12	85000000	90000000
397	342	300	418	623	463	414.079146936451	-0.149510432226576	0.0932869488562499	1.60269398945573	0.109002231179739		chr1	10000000	15000000	chr12	90000000	95000000
319	366	277	382	597	422	383.397608350293	-0.14226161096544	0.094444693669543	1.50629543532859	0.131991349419584		chr1	10000000	15000000	chr12	95000000	100000000
393	445	369	495	755	529	484.935527523457	-0.126734441805284	0.0852593781733805	1.48645749617785	0.137158151402366		chr1	10000000	15000000	chr13	100000000	105000000
401	446	343	493	747	480	472.582479713835	-0.154067863778848	0.0899474849978819	1.71286460963835	0.0867374504134306		chr1	10000000	15000000	chr13	105000000	110000000
402	433	454	504	900	605	532.14086987944	-0.0671884499645723	0.102838517034501	0.653339350877954	0.513537528863254		chr1	10000000	15000000	chr13	110000000	114364328
69	79	38	80	130	113	80.39803956776	0.125351585059316	0.198659606569995	-0.63098677795453	0.528049169754507		chr1	10000000	15000000	chr13	15000000	20000000
278	302	239	327	549	425	340.391232779781	-0.0193410868684129	0.102085369861916	0.189459928436114	0.849732358751142		chr1	10000000	15000000	chr13	20000000	25000000
313	247	207	338	614	425	337.886462049668	0.150280655297614	0.117626691056261	-1.27760675700496	0.201388116880395		chr1	10000000	15000000	chr13	25000000	30000000
318	323	251	361	558	427	361.934245467432	-0.0885764890352464	0.095919548236593	0.923445644434913	0.355775014333898		chr1	10000000	15000000	chr13	30000000	35000000
290	254	190	346	482	383	311.805339980911	0.0487154330539502	0.110113012615302	-0.442413043625878	0.658190341946104		chr1	10000000	15000000	chr13	35000000	40000000
318	332	243	353	579	484	370.716737842278	-0.0163202043278666	0.101500601999763	0.160789236776198	0.87225940274232		chr1	10000000	15000000	chr13	40000000	45000000
340	351	290	399	570	460	392.86598612309	-0.136562303157748	0.0909374045166615	1.50171762525647	0.13317005003851		chr1	10000000	15000000	chr13	45000000	50000000
247	264	195	333	513	351	303.08088721706	0.0781210004257851	0.107051234207248	-0.729753384015595	0.465540943379558		chr1	10000000	15000000	chr13	50000000	55000000
195	173	126	233	360	319	222.127272108811	0.208788438859509	0.131770791428451	-1.58448193712852	0.113084088928024		chr1	10000000	15000000	chr13	55000000	60000000
242	253	170	328	395	366	282.662010273962	0.0507934210626666	0.118800115061243	-0.427553635250957	0.668976127992484		chr1	10000000	15000000	chr13	60000000	65000000
274	244	170	307	397	367	284.47591585053	-0.0252857833983302	0.122111249660456	0.207071694611596	0.83595386742288		chr1	10000000	15000000	chr13	65000000	70000000
277	275	213	343	473	338	311.015826161282	-0.0845151433784463	0.105483749175814	0.801214822556043	0.423007291583847		chr1	10000000	15000000	chr13	70000000	75000000
330	365	249	410	557	464	384.691314470848	-0.070672011588245	0.0965494249272724	0.7319775507879	0.464182270028169		chr1	10000000	15000000	chr13	75000000	80000000
243	283	182	318	448	385	298.297589393812	0.0306553575597152	0.112174537442008	-0.273282674114554	0.784635932662282		chr1	10000000	15000000	chr13	80000000	85000000
243	235	178	328	374	323	273.041356732759	-0.0185176504726747	0.11950814332064	0.154948859200263	0.876861634688602		chr1	10000000	15000000	chr13	85000000	90000000
316	262	238	376	521	431	345.544833888173	0.0248557461095694	0.104171080478081	-0.238605052337912	0.811411847077124		chr1	10000000	15000000	chr13	90000000	95000000
446	449	427	518	832	565	527.049494674131	-0.159201765423152	0.0873048592861538	1.82351551477045	0.0682253494336225		chr1	10000000	15000000	chr13	95000000	100000000
477	519	481	602	1048	628	604.699702319199	-0.0790927217624703	0.0980665740895281	0.806520697768681	0.419942678631137		chr1	10000000	15000000	chr14	100000000	105000000
143	128	168	188	320	223	188.218744886786	0.0284501963108324	0.151153947162749	-0.188220002486603	0.8507041929941		chr1	10000000	15000000	chr14	105000000	107043718
35	31	30	53	90	82	49.5169361616504	0.542839472950282	0.239438562963088	-2.26713469306098	0.0233819988118261		chr1	10000000	15000000	chr14	15000000	20000000
292	344	249	354	619	436	366.971532722267	-0.0186621235552742	0.102023547319973	0.1829197674998	0.854860972356675		chr1	10000000	15000000	chr14	20000000	25000000
209	217	152	283	376	329	250.548135441047	0.104270117166293	0.11868786116803	-0.878523853578211	0.379659498642272		chr1	10000000	15000000	chr14	25000000	30000000
306	293	206	366	505	387	332.533714558449	-0.0288807038783168	0.105223864297915	0.274469143202614	0.783724113567952		chr1	10000000	15000000	chr14	30000000	35000000
296	328	224	329	517	370	334.733915764132	-0.161291973774758	0.103158465577738	1.56353599165559	0.117926576937066		chr1	10000000	15000000	chr14	35000000	40000000
190	165	157	276	345	321	232.291082548696	0.207777153265503	0.126737258507328	-1.6394322846544	0.101123262528294		chr1	10000000	15000000	chr14	40000000	45000000
256	240	150	303	426	359	276.681296522802	0.0844468393526983	0.12311163746847	-0.685937098142538	0.492752774940614		chr1	10000000	15000000	chr14	45000000	50000000
373	371	257	419	619	461	404.078562414716	-0.0943878763233778	0.0948900551653118	0.994707782168963	0.319878408408926		chr1	10000000	15000000	chr14	50000000	55000000
350	325	199	384	577	450	365.255844354102	0.0193634168045666	0.113310098100288	-0.170888712737928	0.864311272041696		chr1	10000000	15000000	chr14	55000000	60000000
391	339	288	400	606	494	409.125434324868	-0.121744662220584	0.0952188985181859	1.27857667033748	0.201046169735683		chr1	10000000	15000000	chr14	60000000	65000000
374	388	287	424	724	524	435.501366267295	-0.0146759533137327	0.0922271673187144	0.159128310457765	0.873567783880462		chr1	10000000	15000000	chr14	65000000	70000000
404	409	350	474	813	589	486.968955611861	-0.00194977614900465	0.0876236783628412	0.0222517039393258	0.982247174004775		chr1	10000000	15000000	chr14	70000000	75000000
411	451	346	433	813	471	472.772469004457	-0.193729884324404	0.102055953227397	1.89827127372709	0.0576603560685761		chr1	10000000	15000000	chr14	75000000	80000000
327	342	262	407	609	451	386.012619612132	-0.0251593985174772	0.0923258096065174	0.27250666552185	0.785232466798199		chr1	10000000	15000000	chr14	80000000	85000000
384	411	355	475	709	523	464.32365160368	-0.114974353811932	0.0847870077890585	1.35603740254612	0.175087267864617		chr1	10000000	15000000	chr14	85000000	90000000
518	493	459	568	1022	715	606.75828647047	-0.0504118017653025	0.0912272640857367	0.552595786692942	0.580540227714914		chr1	10000000	15000000	chr14	90000000	95000000
469	463	380	543	936	635	548.026317022498	-0.00439525531077813	0.0866098632996983	0.0507477456184074	0.959526530135719		chr1	10000000	15000000	chr14	95000000	100000000
213	227	225	254	453	246	262.82647126098	-0.189658841993915	0.133578245873249	1.41983330260138	0.155656217120755		chr1	10000000	15000000	chr15	100000000	101991189
5	17	13	14	37	18	16.0428184211403	0.25902269357896	0.416503480467336	-0.621898029011245	0.534008921235824		chr1	10000000	15000000	chr15	15000000	20000000
153	166	111	210	386	253	198.73558481797	0.289902053545725	0.13683114339045	-2.11868472602385	0.0341171200169317		chr1	10000000	15000000	chr15	20000000	25000000
224	243	185	297	540	394	295.261021608943	0.225050883974842	0.113969650978168	-1.97465625316298	0.0483071706125292		chr1	10000000	15000000	chr15	25000000	30000000
264	263	204	324	523	360	309.387381098705	0.0368922178072008	0.106221861487626	-0.347312853404461	0.728356295490673		chr1	10000000	15000000	chr15	30000000	35000000
337	302	230	380	608	467	370.599908564433	0.0613468170369215	0.101401977140061	-0.604986399349852	0.545188033613782		chr1	10000000	15000000	chr15	35000000	40000000
353	391	320	471	742	519	448.220998212808	0.0155303233811609	0.0876890805456973	-0.177106696575152	0.85942458197256		chr1	10000000	15000000	chr15	40000000	45000000
292	277	227	364	588	418	344.489030504973	0.0962401881550223	0.100730800133383	-0.955419673303358	0.339365509042115		chr1	10000000	15000000	chr15	45000000	50000000
295	292	199	361	585	417	340.423393952462	0.111772152843579	0.105939699949257	-1.0550544592548	0.291400418459478		chr1	10000000	15000000	chr15	50000000	55000000
352	367	267	447	603	447	402.125056424629	-0.0719116155182535	0.0934051854826187	0.769888900136441	0.441365798777779		chr1	10000000	15000000	chr15	55000000	60000000
356	403	321	422	685	476	431.673964705005	-0.136730009295813	0.0900086545674854	1.51907624831007	0.128743304514655		chr1	10000000	15000000	chr15	60000000	65000000
379	425	312	468	873	523	472.29748701116	0.0414021147925784	0.101168945827005	-0.409237384596004	0.682365461649499		chr1	10000000	15000000	chr15	65000000	70000000
428	375	327	476	759	518	464.412185995673	-0.0552155437362595	0.0911210081416144	0.605958437712269	0.544542352681555		chr1	10000000	15000000	chr15	70000000	75000000
445	462	399	534	884	612	537.318210246482	-0.0553786436060879	0.0841858603017593	0.657814072429579	0.510657610677898		chr1	10000000	15000000	chr15	75000000	80000000
425	432	335	488	698	495	468.880854552356	-0.18391902014145	0.0857250786724697	2.14545175098818	0.0319167451880979		chr1	10000000	15000000	chr15	80000000	85000000
364	389	404	448	756	507	466.265641368008	-0.137754332764778	0.100822091522579	1.36631100073865	0.171841369634359		chr1	10000000	15000000	chr15	85000000	90000000
425	441	392	521	846	533	510.450775260452	-0.0994819820450823	0.0900041609207833	1.10530425512928	0.269027774761268		chr1	10000000	15000000	chr15	90000000	95000000
422	432	412	501	781	596	511.541243178586	-0.120494647126686	0.0857132679434432	1.40578757545673	0.159787212534086		chr1	10000000	15000000	chr15	95000000	100000000
329	346	256	407	745	491	405.909354104245	0.125468190095921	0.100808143102665	-1.24462356149287	0.213270155373962		chr1	10000000	15000000	chr16	0	5000000
331	341	246	401	586	454	379.84577048246	-0.0267410502935351	0.094624454592579	0.282601896187123	0.777482026614598		chr1	10000000	15000000	chr16	10000000	15000000
279	264	196	312	532	344	307.585081332482	-0.00456272487609905	0.112858138409562	0.0404288511258348	0.967751229174587		chr1	10000000	15000000	chr16	15000000	20000000
329	325	218	359	631	480	371.595465919746	0.0690697843369057	0.107937919462873	-0.639902868988165	0.522235748601642		chr1	10000000	15000000	chr16	20000000	25000000
311	298	244	341	586	389	348.611240845589	-0.0664783248465321	0.10332158114719	0.643411803307853	0.519956926571994		chr1	10000000	15000000	chr16	25000000	30000000
240	243	194	235	478	338	276.550432631984	-0.0648393201502485	0.124308723335561	0.521599115576306	0.601949479229984		chr1	10000000	15000000	chr16	30000000	35000000
59	34	36	71	113	101	64.2873490947557	0.460930919629524	0.221564278172515	-2.08034852653745	0.0374935768507111		chr1	10000000	15000000	chr16	35000000	40000000
325	301	262	403	657	468	384.550389403172	0.093919899510038	0.0960548544130022	-0.977773586603081	0.328186317476773		chr1	10000000	15000000	chr16	45000000	50000000
252	267	191	306	540	358	303.390368946163	0.0713972864747351	0.112430778674517	-0.635033282847109	0.525406708151167		chr1	10000000	15000000	chr16	5000000	10000000
371	381	312	468	770	491	446.66011824523	0.00888514333800777	0.0922250071224108	-0.0963420184529177	0.923248940375319		chr1	10000000	15000000	chr16	50000000	55000000
310	376	269	402	750	461	406.551735546639	0.058610964042534	0.106558636498809	-0.550034853751052	0.582295468046332		chr1	10000000	15000000	chr16	55000000	60000000
262	232	197	357	517	374	307.751862769048	0.171288979503888	0.107154451831325	-1.59852415440023	0.109926374194331		chr1	10000000	15000000	chr16	60000000	65000000
418	422	354	498	860	569	499.257644672087	-0.00348907929397948	0.0888455488451677	0.0392712897756977	0.968674096392024		chr1	10000000	15000000	chr16	65000000	70000000
391	418	338	477	852	573	485.652870123807	0.0347318154269805	0.0910289713826118	-0.381546829536239	0.70279752943725		chr1	10000000	15000000	chr16	70000000	75000000
331	391	260	414	703	493	412.851122891145	0.0275161369417113	0.098031258042221	-0.280687379630081	0.778950189374398		chr1	10000000	15000000	chr16	75000000	80000000
456	465	447	576	923	599	560.432475955479	-0.0791918327303823	0.0900141509922942	0.879770923320286	0.378983419300031		chr1	10000000	15000000	chr16	80000000	85000000
342	337	287	427	734	479	414.421607082756	0.0693672390915582	0.0958044020174696	-0.724050645177132	0.469034643203992		chr1	10000000	15000000	chr16	85000000	90000000
10	14	8	17	34	17	15.2908693299563	0.390847107858371	0.405757047724754	-0.963254021217894	0.335420061096871		chr1	10000000	15000000	chr16	90000000	90338345
348	319	296	429	716	522	418.651348277998	0.0998772335355289	0.0940075137618255	-1.06243883641657	0.288036510894123		chr1	10000000	15000000	chr17	0	5000000
304	315	223	336	566	389	342.57979598451	-0.0698369955039672	0.104251160508552	0.669891780228561	0.502926780012137		chr1	10000000	15000000	chr17	10000000	15000000
306	306	242	361	634	381	355.817836125132	-0.00745525642456634	0.107807072677029	0.0691536857410181	0.944867288228054		chr1	10000000	15000000	chr17	15000000	20000000
114	121	104	157	262	178	148.490895950199	0.125076671565106	0.145102540367823	-0.861988158498447	0.388694034102881		chr1	10000000	15000000	chr17	20000000	25000000
231	211	160	312	439	326	266.581539323207	0.162534137878586	0.115119573352256	-1.41187230933566	0.157987562438238		chr1	10000000	15000000	chr17	25000000	30000000
318	323	259	403	674	424	382.383812596385	0.0458536754769124	0.100070274711861	-0.458214745676897	0.646798167013137		chr1	10000000	15000000	chr17	30000000	35000000
308	335	235	388	671	446	377.391879254418	0.0883313012433307	0.101779768807587	-0.867866986515951	0.385467153680399		chr1	10000000	15000000	chr17	35000000	40000000
384	348	270	420	764	513	427.866976619398	0.0666483066864304	0.101255303385339	-0.658220403851762	0.510396515648594		chr1	10000000	15000000	chr17	40000000	45000000
332	317	243	429	728	479	397.7384176782	0.184950591043749	0.0992235406688219	-1.86397894891756	0.0623246606189614		chr1	10000000	15000000	chr17	45000000	50000000
355	324	267	398	668	456	394.993764643394	-0.00393026821839314	0.097541423071092	0.040293324565591	0.967859275683829		chr1	10000000	15000000	chr17	5000000	10000000
270	243	263	333	636	435	344.690169468187	0.147433319638006	0.118114895712714	-1.24821953021574	0.211950673645634		chr1	10000000	15000000	chr17	50000000	55000000
365	458	317	458	730	546	463.368626701482	-0.0773705842945572	0.0910872840211923	0.849411475223657	0.395652370066764		chr1	10000000	15000000	chr17	55000000	60000000
369	393	297	476	698	502	440.076806719501	-0.0182342573627046	0.0872840964377636	0.208906984283285	0.834520851788976		chr1	10000000	15000000	chr17	60000000	65000000
421	464	325	478	802	529	486.219757693042	-0.10733249096448	0.0911805459988691	1.17714244621666	0.239138655764074		chr1	10000000	15000000	chr17	65000000	70000000
431	422	375	464	806	506	487.030623615562	-0.165243257089717	0.0928495067898813	1.77968912062897	0.0751268519106978		chr1	10000000	15000000	chr17	70000000	75000000
445	508	397	511	932	590	544.261794082851	-0.107279591122613	0.0932660911005917	1.15025289316465	0.25003972667076		chr1	10000000	15000000	chr17	75000000	80000000
259	234	185	288	451	302	276.852778651899	-0.0667210282672462	0.114691928426914	0.581741271442333	0.560740967532585		chr1	10000000	15000000	chr17	80000000	83257441
305	298	210	345	521	358	328.662211736298	-0.0898626112067788	0.106344882563779	0.845011147131458	0.398104615286967		chr1	10000000	15000000	chr18	0	5000000
308	269	177	322	539	385	317.917517494041	0.0429751316926783	0.120693678070534	-0.356067793936674	0.721789795398607		chr1	10000000	15000000	chr18	10000000	15000000
15	20	15	20	27	44	22.6020609341631	0.201621255447692	0.354816682536417	-0.568240630644527	0.569871585865043		chr1	10000000	15000000	chr18	15000000	20000000
281	308	210	328	502	353	320.369261304267	-0.114116323481113	0.105496753883284	1.08170459545481	0.279383810540468		chr1	10000000	15000000	chr18	20000000	25000000
246	226	184	308	420	364	280.853729010445	0.0613316417324247	0.112063942081287	-0.547291489067348	0.584178490067125		chr1	10000000	15000000	chr18	25000000	30000000
198	214	158	297	402	369	259.699067236554	0.235126965462933	0.117751395676296	-1.99680831052999	0.0458460104504849		chr1	10000000	15000000	chr18	30000000	35000000
245	247	217	347	517	383	311.668738807553	0.130057379493909	0.103349661718028	-1.25842095012124	0.208239559177243		chr1	10000000	15000000	chr18	35000000	40000000
239	255	183	309	481	344	288.730220237049	0.0619188734905418	0.109051882980704	-0.567792795485227	0.570175672415169		chr1	10000000	15000000	chr18	40000000	45000000
356	361	288	405	741	448	415.154709190177	-0.0329786868394911	0.102173976590768	0.322769925766703	0.74686949071463		chr1	10000000	15000000	chr18	45000000	50000000
311	334	224	332	547	436	351.797743066136	-0.0826843997324546	0.104877708072797	0.78838869814987	0.430469379555075		chr1	10000000	15000000	chr18	5000000	10000000
275	250	204	368	510	381	317.467758186997	0.11055874738484	0.105083763741537	-1.05210113768641	0.292753150242673		chr1	10000000	15000000	chr18	50000000	55000000
397	402	291	443	639	461	428.894839302161	-0.176443281176639	0.0904361602558719	1.95102579186717	0.0510539777350823		chr1	10000000	15000000	chr18	55000000	60000000
275	313	237	344	531	388	337.007509151403	-0.0688820669990085	0.0999039001643258	0.68948326227213	0.490519202672708		chr1	10000000	15000000	chr18	60000000	65000000
279	292	169	304	455	388	303.223732011081	-0.036338915553923	0.12145933986829	0.299185847653452	0.764798246969648		chr1	10000000	15000000	chr18	65000000	70000000
289	317	276	399	563	403	363.953428360712	-0.0531030028511428	0.0974755873187685	0.544782589280363	0.585903054583567		chr1	10000000	15000000	chr18	70000000	75000000
344	409	348	452	812	500	458.442749912703	-0.0213427413863568	0.100588778255424	0.212178155024027	0.831968048511209		chr1	10000000	15000000	chr18	75000000	80000000
30	29	18	31	62	39	32.8591876990833	0.086349291829682	0.281197902797263	-0.307076585460659	0.75878507935907		chr1	10000000	15000000	chr18	80000000	80373285
373	377	282	430	727	515	431.981980181576	0.00872513427208727	0.0923141460932565	-0.0945156797883725	0.924699527531814		chr1	10000000	15000000	chr19	0	5000000
391	347	317	393	797	559	445.99248130907	0.0248131829702838	0.108187053318414	-0.229354457942895	0.818593430006567		chr1	10000000	15000000	chr19	10000000	15000000
328	351	267	420	746	517	415.037595352156	0.139329976610104	0.0962058618275699	-1.4482483079859	0.147547618670821		chr1	10000000	15000000	chr19	15000000	20000000
212	207	160	268	404	311	249.279408974415	0.0831593905761381	0.115273346647434	-0.721410395331739	0.470657052650987		chr1	10000000	15000000	chr19	20000000	25000000
121	103	99	170	255	200	149.564615290703	0.267948320378265	0.145491068644821	-1.8416822618328	0.0655216403269256		chr1	10000000	15000000	chr19	25000000	30000000
290	292	218	374	689	445	360.991373649835	0.219515299762224	0.107792862113995	-2.03645487704074	0.0417046997408689		chr1	10000000	15000000	chr19	30000000	35000000
395	319	230	365	686	447	388.866863093961	-0.0279653799467937	0.194539439899394	0.14375172438687	0.885696525176242		chr1	10000000	15000000	chr19	35000000	40000000
380	367	269	433	771	481	428.821808289225	0.0368199813878669	0.101736448202333	-0.361915341438298	0.717415295185664		chr1	10000000	15000000	chr19	40000000	45000000
413	426	314	481	799	529	474.769529040941	-0.0381382106125794	0.0902696042954407	0.422492276445104	0.672665737036251		chr1	10000000	15000000	chr19	45000000	50000000
339	356	291	427	759	516	426.276024178137	0.0932536156936423	0.0947810974396593	-0.983884109940914	0.325172497420894		chr1	10000000	15000000	chr19	5000000	10000000
322	297	258	410	690	463	386.148124869713	0.141280818143907	0.098648638027767	-1.432161872363	0.152097500619949		chr1	10000000	15000000	chr19	50000000	55000000
230	235	180	285	477	356	279.828789132954	0.107162914272524	0.111722536221216	-0.959187983884797	0.33746405274038		chr1	10000000	15000000	chr19	55000000	58617616
370	406	408	446	796	506	475.560492938377	-0.144449805442805	0.103411050250343	1.39685077265064	0.162458450540521		chr1	10000000	15000000	chr2	0	5000000
398	335	318	429	669	487	427.182554517324	-0.0955283770872273	0.094154042562078	1.01459665976894	0.310298132239646		chr1	10000000	15000000	chr2	10000000	15000000
238	268	182	288	513	365	293.894699366175	0.0729442733214841	0.114867709719892	-0.635028534122954	0.525409805208778		chr1	10000000	15000000	chr2	100000000	105000000
260	244	188	278	474	316	282.563266101524	-0.063403365665721	0.114723644052587	0.552661713191907	0.580495075025288		chr1	10000000	15000000	chr2	105000000	110000000
256	251	185	274	460	335	282.919709959268	-0.0581202507061296	0.112668933108094	0.515849836355239	0.605959292177773		chr1	10000000	15000000	chr2	110000000	115000000
219	192	159	263	392	337	249.105119944506	0.121012761185595	0.120279149763233	-1.00609924017426	0.314367834166969		chr1	10000000	15000000	chr2	115000000	120000000
243	238	164	259	447	377	274.900571647663	0.0663551602443123	0.123430786323198	-0.537590030987602	0.590860114137477		chr1	10000000	15000000	chr2	120000000	125000000
266	230	201	322	488	356	298.064965304235	0.0580250612654589	0.109039149412055	-0.532148880272206	0.594622885184139		chr1	10000000	15000000	chr2	125000000	130000000
291	261	186	347	511	361	312.615673090317	0.0461690488703433	0.111925082925982	-0.412499572601396	0.67997329390007		chr1	10000000	15000000	chr2	130000000	135000000
211	193	158	272	380	318	244.913274698376	0.111398053151549	0.117834716393809	-0.945375493409365	0.344467208999555		chr1	10000000	15000000	chr2	135000000	140000000
291	274	231	328	477	398	324.375005595767	-0.0832984522888063	0.102667137415077	0.811344841066675	0.417167665820334		chr1	10000000	15000000	chr2	140000000	145000000
286	254	240	329	454	416	321.821685866743	-0.0570797187251642	0.109186602498095	0.522772184674946	0.601132798337903		chr1	10000000	15000000	chr2	145000000	150000000
333	377	303	429	627	474	412.302143238493	-0.086703135888326	0.0892844192556091	0.971089206954539	0.331503857955006		chr1	10000000	15000000	chr2	15000000	20000000
298	250	193	324	442	377	304.816017480378	-0.0459815385686106	0.114350869478032	0.402109216820989	0.687603649940484		chr1	10000000	15000000	chr2	150000000	155000000
291	281	240	364	470	367	328.406085976869	-0.110554196983797	0.102566606659736	1.07787710429536	0.281088604310993		chr1	10000000	15000000	chr2	155000000	160000000
310	282	220	350	457	425	332.191827838469	-0.0669108190660791	0.108815148721048	0.614903530000291	0.538618431467408		chr1	10000000	15000000	chr2	160000000	165000000
337	349	284	379	570	451	386.082036014965	-0.152225320218116	0.0919350846427029	1.65579137507433	0.0977640750348475		chr1	10000000	15000000	chr2	165000000	170000000
411	448	362	459	700	544	478.086435990141	-0.202837032964462	0.0834024206508213	2.43202812798054	0.0150145412582753		chr1	10000000	15000000	chr2	170000000	175000000
341	355	279	416	596	439	393.738944532362	-0.106268779311755	0.0912135784329572	1.16505438266369	0.243996980351148		chr1	10000000	15000000	chr2	175000000	180000000
344	357	263	372	553	431	378.364716281062	-0.186259073604725	0.0940841972369882	1.9797062532782	0.0477365455107204		chr1	10000000	15000000	chr2	180000000	185000000
350	380	270	420	500	453	390.548110125644	-0.205539455635707	0.100577442020156	2.04359398596075	0.0409936739043389		chr1	10000000	15000000	chr2	185000000	190000000
355	269	255	359	477	404	347.709348586659	-0.178879911531696	0.111358458082505	1.60634328646294	0.108198504453632		chr1	10000000	15000000	chr2	190000000	195000000
350	347	287	417	549	471	395.48130890658	-0.127407901123898	0.0930411238243041	1.36937190660435	0.170883051263083		chr1	10000000	15000000	chr2	195000000	200000000
357	399	307	437	670	520	434.624871676022	-0.0678730827704359	0.0874918004998185	0.775765070357384	0.437887711464382		chr1	10000000	15000000	chr2	20000000	25000000
477	486	421	503	794	596	536.972186198504	-0.235100094017492	0.0812561058840037	2.89332218741945	0.00381190056911968		chr1	10000000	15000000	chr2	200000000	205000000
389	416	368	429	644	528	455.965028364013	-0.234902473479698	0.0872263328562118	2.69302245993675	0.00708074988931188		chr1	10000000	15000000	chr2	205000000	210000000
355	381	290	423	600	495	413.533797942391	-0.111248637444376	0.089562169739061	1.24213870396953	0.214185390562979		chr1	10000000	15000000	chr2	210000000	215000000
520	563	523	613	950	692	632.016621026035	-0.201220671716961	0.084835362598855	2.37189617103938	0.0176970630257068		chr1	10000000	15000000	chr2	215000000	220000000
541	546	511	536	829	684	604.057180670585	-0.328384985475004	0.0851509897826925	3.85650227100179	0.000115021029964527		chr1	10000000	15000000	chr2	220000000	225000000
461	474	432	511	829	644	545.70001065819	-0.152268768881748	0.0845267138742719	1.80142776055672	0.0716354839021997		chr1	10000000	15000000	chr2	225000000	230000000
628	665	658	837	1242	860	795.224015136042	-0.102633675394607	0.0966763181495502	1.06162168108059	0.288407466992422		chr1	10000000	15000000	chr2	230000000	235000000
635	698	738	746	1351	844	817.337383264286	-0.209912512556648	0.118281865857266	1.77468042996511	0.0759506684479068		chr1	10000000	15000000	chr2	235000000	240000000
294	325	354	371	721	416	399.431500763747	-0.0949042433931855	0.210900110413767	0.449996176896218	0.652713197242199		chr1	10000000	15000000	chr2	240000000	242193529
448	453	444	524	815	620	539.033910303284	-0.14803219248548	0.0861781142968078	1.71774694414454	0.085842782691252		chr1	10000000	15000000	chr2	25000000	30000000
328	365	285	380	600	469	393.476050313859	-0.116387934175128	0.0926735123546298	1.25589212298064	0.209155084859806		chr1	10000000	15000000	chr2	30000000	35000000
296	336	275	388	540	416	366.44656791092	-0.112075089353787	0.095449245406306	1.17418517953399	0.240320860966317		chr1	10000000	15000000	chr2	35000000	40000000
325	340	282	418	599	399	383.374539358743	-0.103132482075007	0.0964832371722687	1.06891606353201	0.285107493005272		chr1	10000000	15000000	chr2	40000000	45000000
292	333	264	362	568	434	363.903771876317	-0.0668492906022705	0.0964056508792767	0.693416723942687	0.488048069957192		chr1	10000000	15000000	chr2	45000000	50000000
412	449	410	510	749	542	502.793556871223	-0.183844781160463	0.0853820481485218	2.15320181638962	0.0313028209955819		chr1	10000000	15000000	chr2	5000000	10000000
296	271	213	326	417	389	312.534523852855	-0.130364849185932	0.111328811055502	1.17098932387718	0.241603068513504		chr1	10000000	15000000	chr2	50000000	55000000
233	214	171	274	467	361	272.140412469033	0.147559531037471	0.116628411684469	-1.26521084276346	0.205795756655189		chr1	10000000	15000000	chr2	55000000	60000000
266	327	231	377	587	434	354.012975726437	0.0804971798402254	0.100495192978424	-0.801005276516138	0.423128591177628		chr1	10000000	15000000	chr2	60000000	65000000
347	377	279	357	586	445	389.799842494807	-0.215489369194855	0.0946147164356567	2.27754600249107	0.0227536408147589		chr1	10000000	15000000	chr2	65000000	70000000
332	369	269	380	612	447	389.483397755116	-0.115009630866399	0.094206077666668	1.22083026610386	0.222150291764457		chr1	10000000	15000000	chr2	70000000	75000000
211	183	130	242	348	307	226.695496765717	0.104255728620866	0.130711674330562	-0.797600743428698	0.425102219480195		chr1	10000000	15000000	chr2	75000000	80000000
201	170	121	250	383	308	225.150491378458	0.258794094097394	0.130600932247619	-1.98156391109615	0.0475280696749831		chr1	10000000	15000000	chr2	80000000	85000000
191	216	170	267	435	333	255.380725387831	0.156955158338835	0.115548895028914	-1.35834408714648	0.174354527075142		chr1	10000000	15000000	chr2	85000000	90000000
91	75	60	75	124	97	85.6509601237912	-0.293978065669284	0.183726741037902	1.60008316703684	0.109580134712334		chr1	10000000	15000000	chr2	90000000	95000000
286	273	253	347	496	380	330.883704996175	-0.0921288378090784	0.101011808711816	0.912060074796991	0.361737094086987		chr1	10000000	15000000	chr2	95000000	100000000
330	347	269	386	696	485	400.040004801176	0.03537916144757	0.0981912810592862	-0.360308584080991	0.718616380664054		chr1	10000000	15000000	chr20	0	5000000
302	270	217	299	504	373	317.400984398935	-0.111321601020344	0.108605162190399	1.02501205997173	0.305357497259		chr1	10000000	15000000	chr20	10000000	15000000
260	296	208	343	559	380	325.521738341888	0.0610591067072464	0.105762793052871	-0.577321238828506	0.563722468767104		chr1	10000000	15000000	chr20	15000000	20000000
243	250	211	279	538	375	300.977832786703	0.0607506707594997	0.116149758669849	-0.523037425606547	0.600948209193111		chr1	10000000	15000000	chr20	20000000	25000000
117	106	84	141	260	180	139.014009737531	0.227622279645799	0.154067632951038	-1.47741790592795	0.139563649261168		chr1	10000000	15000000	chr20	25000000	30000000
272	305	233	384	599	435	353.952376981506	0.123663827434691	0.0977921104111874	-1.26455832597047	0.206029700013455		chr1	10000000	15000000	chr20	30000000	35000000
345	375	250	374	718	493	405.590390346461	0.0158731154876625	0.107440082378929	-0.147739234149875	0.882548567004982		chr1	10000000	15000000	chr20	35000000	40000000
298	296	210	365	632	456	355.505777424584	0.166936789960602	0.104929434775571	-1.59094338321421	0.111622317960111		chr1	10000000	15000000	chr20	40000000	45000000
377	373	288	420	731	469	425.91204904801	-0.0501624773369152	0.0966331455135504	0.519102188698609	0.603689482137366		chr1	10000000	15000000	chr20	45000000	50000000
350	309	224	337	515	432	351.632021345228	-0.135655117149863	0.108520824575433	1.25003765572726	0.211285792089158		chr1	10000000	15000000	chr20	5000000	10000000
312	319	236	398	661	438	374.708388364915	0.0999182165017531	0.0998017277609168	-1.0011672016452	0.316745980258501		chr1	10000000	15000000	chr20	50000000	55000000
290	339	237	367	633	421	364.18265659429	0.025131207642436	0.103524547239039	-0.242756025625573	0.808194403114272		chr1	10000000	15000000	chr20	55000000	60000000
281	283	226	331	661	420	346.157292177244	0.135400192750951	0.114433012928623	-1.18322666934765	0.236719326091915		chr1	10000000	15000000	chr20	60000000	64444167
89	105	68	131	205	171	120.653410776449	0.274880587387273	0.160408168247113	-1.71363210733641	0.0865963129679654		chr1	10000000	15000000	chr21	10000000	15000000
200	198	132	244	334	278	222.627611160379	0.0216859299403485	0.125839369425451	-0.172330249582151	0.86317790435564		chr1	10000000	15000000	chr21	15000000	20000000
160	172	131	239	314	286	207.453594690584	0.186997053444507	0.127744481233885	-1.46383664983647	0.14323858593807		chr1	10000000	15000000	chr21	20000000	25000000
286	275	190	318	435	367	303.445862531626	-0.0932803533249601	0.11117074004368	0.839072882741531	0.401428412083165		chr1	10000000	15000000	chr21	25000000	30000000
302	283	186	351	543	415	330.671118001929	0.0870318238248329	0.110975530274119	-0.784243369775811	0.432897321418289		chr1	10000000	15000000	chr21	30000000	35000000
342	332	217	360	661	436	372.590780482264	0.0197986106134009	0.113202318244755	-0.17489580531906	0.861161506345403		chr1	10000000	15000000	chr21	35000000	40000000
249	253	209	291	563	390	308.931475129966	0.10839852498082	0.115387380261185	-0.939431372264925	0.347509312009117		chr1	10000000	15000000	chr21	40000000	45000000
132	123	83	164	254	193	149.849271377336	0.175780077673847	0.147536866458229	-1.19143155127003	0.233484212883841		chr1	10000000	15000000	chr21	45000000	46709983
129	148	101	150	318	219	166.663078994151	0.163804583254769	0.15319055574171	-1.06928643519614	0.284940621029447		chr1	10000000	15000000	chr21	5000000	10000000
91	89	76	123	233	148	118.412874706786	0.278840187896726	0.164587954150454	-1.69417129786929	0.0902327372064645		chr1	10000000	15000000	chr22	10000000	15000000
200	205	155	203	421	284	233.228409401798	-0.00274183939788273	0.133753913919149	0.0204991339508772	0.983645202939245		chr1	10000000	15000000	chr22	15000000	20000000
275	293	219	332	583	400	334.231449362186	0.0499938366214432	0.105598558148161	-0.473432947363723	0.635904328510687		chr1	10000000	15000000	chr22	20000000	25000000
298	354	235	395	669	474	383.823172198808	0.108572339915223	0.101157705354454	-1.07329777336079	0.283137533927407		chr1	10000000	15000000	chr22	25000000	30000000
335	326	263	382	684	438	387.106528650309	0.00755133386714443	0.101778868236654	-0.0741935334708798	0.940856391213932		chr1	10000000	15000000	chr22	30000000	35000000
358	359	276	408	707	452	409.700362744917	-0.0340253191938481	0.097963804922191	0.347325414941499	0.728346859483836		chr1	10000000	15000000	chr22	35000000	40000000
363	393	282	443	786	504	439.87516384237	0.0472198318393906	0.0973450495021475	-0.485076869146272	0.627621819272233		chr1	10000000	15000000	chr22	40000000	45000000
279	329	227	324	608	387	343.54304218449	-0.0353451411314221	0.112528107644409	0.314100555597304	0.753444667566993		chr1	10000000	15000000	chr22	45000000	50000000
61	57	47	54	99	80	64.6944180526863	-0.190170980860725	0.206241637347326	0.922078506099442	0.356487627507743		chr1	10000000	15000000	chr22	50000000	50818468
345	375	360	479	690	490	444.640620414279	-0.0685524786564478	0.0927414109771321	0.73917873293249	0.459798472985099		chr1	10000000	15000000	chr3	0	5000000
609	596	625	718	1340	785	751.720251527555	-0.0811472434369296	0.113768690730937	0.713265160349281	0.475681691865391		chr1	10000000	15000000	chr3	10000000	15000000
287	277	202	309	442	357	304.844730941454	-0.142399225779706	0.10723851583087	1.32787389564669	0.184219769777253		chr1	10000000	15000000	chr3	100000000	105000000
321	301	186	349	485	424	332.727453646039	-0.0262592063444517	0.117970708069264	0.222590902218152	0.823853917801339		chr1	10000000	15000000	chr3	105000000	110000000
305	314	223	366	544	407	347.403054539955	-0.0329702660604398	0.0996730661895776	0.330784105685388	0.74080756750838		chr1	10000000	15000000	chr3	110000000	115000000
263	231	193	312	449	352	289.459224675783	0.0170749890867431	0.109799926960277	-0.155510022269144	0.876419253431207		chr1	10000000	15000000	chr3	115000000	120000000
308	362	268	442	642	458	397.427652688726	0.0367294022539552	0.0934129411726429	-0.393193938579378	0.694176246256977		chr1	10000000	15000000	chr3	120000000	125000000
404	379	321	433	815	578	466.570144321759	0.0289425676041195	0.0974665031084288	-0.296948866339461	0.766505547886033		chr1	10000000	15000000	chr3	125000000	130000000
329	327	277	376	603	439	379.937466648123	-0.0834084445412148	0.0941679293468738	0.885741516455929	0.375756831007638		chr1	10000000	15000000	chr3	130000000	135000000
316	346	263	376	574	432	373.582265518754	-0.102644654052536	0.0940140211460832	1.09180155046279	0.274920337419839		chr1	10000000	15000000	chr3	135000000	140000000
354	294	268	333	576	441	367.154773797241	-0.131607143683113	0.106297567123295	1.23810118373133	0.215678545033284		chr1	10000000	15000000	chr3	140000000	145000000
319	269	220	396	494	434	343.867448597939	0.0448873200669239	0.108941815941917	-0.412030217036734	0.680317275470911		chr1	10000000	15000000	chr3	145000000	150000000
413	424	369	489	770	549	488.36824005785	-0.103949266098285	0.0841254675412146	1.23564562713852	0.216590316708423		chr1	10000000	15000000	chr3	15000000	20000000
388	386	320	431	638	446	426.801568906925	-0.213916443361493	0.0887194904069183	2.41115500529083	0.0159020884571083		chr1	10000000	15000000	chr3	150000000	155000000
397	396	337	478	661	481	449.246824691387	-0.160603914616292	0.0868037744177605	1.85019505999075	0.0642854407159657		chr1	10000000	15000000	chr3	155000000	160000000
270	319	244	362	493	375	335.740706635813	-0.114595290358118	0.101073132607922	1.13378587762437	0.256884376278825		chr1	10000000	15000000	chr3	160000000	165000000
306	308	259	331	518	407	346.763025332738	-0.159526813465428	0.0982100033429115	1.62434383500041	0.104302446751493		chr1	10000000	15000000	chr3	165000000	170000000
457	443	349	453	728	526	482.894515925168	-0.234550167318802	0.0857777567539818	2.73439381250681	0.00624952493216166		chr1	10000000	15000000	chr3	170000000	175000000
457	494	371	499	689	556	505.156901038348	-0.275456209797818	0.082346905599283	3.34507056207121	0.000822616391859988		chr1	10000000	15000000	chr3	175000000	180000000
465	484	425	572	862	593	552.713408719258	-0.126481267683195	0.0826545160178906	1.5302402551824	0.125957270554221		chr1	10000000	15000000	chr3	180000000	185000000
577	584	492	638	981	723	651.775986833338	-0.182854093066332	0.0794134738005901	2.30255754238235	0.0213037503290068		chr1	10000000	15000000	chr3	185000000	190000000
451	534	468	546	872	589	566.257083067735	-0.227068704433888	0.0888922324647518	2.55442683953209	0.0106362779295611		chr1	10000000	15000000	chr3	190000000	195000000
400	406	426	506	803	550	502.112843396726	-0.104061979192191	0.0952246646774738	1.09280488983237	0.274479474239641		chr1	10000000	15000000	chr3	195000000	198295559
307	301	281	348	536	475	364.87299230772	-0.0718617639519254	0.102848683732738	0.698713501659046	0.484731094430685		chr1	10000000	15000000	chr3	20000000	25000000
325	331	292	403	637	479	396.878747931909	-0.00718034979546658	0.0921536453715137	0.0779171541887387	0.937893953825626		chr1	10000000	15000000	chr3	25000000	30000000
402	422	354	447	686	499	459.696766340391	-0.215022759131917	0.0847741786703067	2.53641807569917	0.0111992943197734		chr1	10000000	15000000	chr3	30000000	35000000
353	359	306	408	672	533	423.338156550984	-0.0232062631960766	0.0917254256546122	0.252997061942876	0.800270483590407		chr1	10000000	15000000	chr3	35000000	40000000
377	379	323	424	726	533	444.383247208443	-0.0495952062102398	0.0903680576377872	0.548813458058677	0.583133473531833		chr1	10000000	15000000	chr3	40000000	45000000
451	430	345	562	890	608	523.944233304442	0.0620480993968405	0.0853368382022097	-0.727096301011464	0.467166964564255		chr1	10000000	15000000	chr3	45000000	50000000
402	452	438	493	828	583	519.532250032717	-0.138848753347486	0.093902546391405	1.47864737095346	0.139234585051805		chr1	10000000	15000000	chr3	5000000	10000000
388	400	321	446	794	516	458.547162414915	-0.0318852278867417	0.0934102658033806	0.34134607810513	0.732843063307531		chr1	10000000	15000000	chr3	50000000	55000000
357	380	248	367	658	462	396.677326714623	-0.0928015691451562	0.104424026913993	0.888699391200369	0.374164658371014		chr1	10000000	15000000	chr3	55000000	60000000
275	266	206	314	508	388	313.402020273334	0.0118583659129622	0.105700426543957	-0.112188439542679	0.910673995210198		chr1	10000000	15000000	chr3	60000000	65000000
295	280	213	337	499	398	325.828607347538	-0.0309558435461562	0.103214051863956	0.299918886887208	0.764239027480603		chr1	10000000	15000000	chr3	65000000	70000000
298	318	221	362	550	426	348.952403148441	-0.0015434713578032	0.0999893213182524	0.0154363619780011	0.9876840542146		chr1	10000000	15000000	chr3	70000000	75000000
260	235	190	291	450	379	289.512592383544	0.0291639493670447	0.11239875453411	-0.25946861678253	0.795273693233002		chr1	10000000	15000000	chr3	75000000	80000000
191	168	119	246	334	284	213.051354768927	0.184365495690038	0.131117278367563	-1.40611136827599	0.159691057141324		chr1	10000000	15000000	chr3	80000000	85000000
183	194	135	244	362	288	223.519559367238	0.127295458013447	0.122080477863	-1.04271756010244	0.297079122555059		chr1	10000000	15000000	chr3	85000000	90000000
80	76	63	123	169	166	106.22652101574	0.391637112704275	0.171846049847843	-2.2789997969173	0.0226670773729232		chr1	10000000	15000000	chr3	90000000	95000000
242	220	161	272	425	351	266.543550960972	0.0720431361177215	0.118753698896084	-0.606660144378013	0.544076477094546		chr1	10000000	15000000	chr3	95000000	100000000
416	457	332	524	1013	562	519.877972230951	0.0945822535010718	0.163001709103529	-0.580253139806031	0.561743922998903		chr1	10000000	15000000	chr4	0	5000000
278	305	207	326	527	424	330.717917523388	0.0129742680920339	0.106343305410542	-0.122003618769854	0.90289615231899		chr1	10000000	15000000	chr4	10000000	15000000
245	262	205	314	473	339	295.751397251337	-0.0217029029614622	0.105879089564617	0.204978178889772	0.837589173764141		chr1	10000000	15000000	chr4	100000000	105000000
383	390	288	372	633	467	412.170770083459	-0.213710020748433	0.0944603575110728	2.26243078450535	0.0236708007381327		chr1	10000000	15000000	chr4	105000000	110000000
314	349	246	382	525	428	364.845858969348	-0.118545880928128	0.0972623482008494	1.21882602179548	0.222910232722736		chr1	10000000	15000000	chr4	110000000	115000000
287	257	241	293	507	364	315.685037850972	-0.125722312027168	0.109189612218844	1.15141275321309	0.249562469636808		chr1	10000000	15000000	chr4	115000000	120000000
394	375	315	439	637	485	431.260693208287	-0.154808583740935	0.087489010126797	1.76946319905291	0.0768166069396481		chr1	10000000	15000000	chr4	120000000	125000000
341	344	287	417	598	483	400.001281945758	-0.0554540785569382	0.0903267845490834	0.613927295583122	0.539263372062549		chr1	10000000	15000000	chr4	125000000	130000000
232	200	185	272	317	311	249.205168550494	-0.121738251203888	0.126945038828561	0.958983921918326	0.337566844934723		chr1	10000000	15000000	chr4	130000000	135000000
348	331	313	429	523	462	395.980755582044	-0.161438074675777	0.0986168167321884	1.6370237858538	0.101625499686415		chr1	10000000	15000000	chr4	135000000	140000000
443	385	340	439	683	510	457.4570730774	-0.202871997400299	0.0896515925205863	2.26289340430528	0.0236422610878714		chr1	10000000	15000000	chr4	140000000	145000000
460	431	417	528	760	568	518.273797407397	-0.180512957996028	0.0847787638129583	2.12922375695736	0.0332357522663071		chr1	10000000	15000000	chr4	145000000	150000000
344	321	236	378	553	407	362.567062559588	-0.107408796065392	0.10010673907227	1.07294271155762	0.283296820828964		chr1	10000000	15000000	chr4	15000000	20000000
484	499	518	575	882	642	590.986431250564	-0.210816823871229	0.0918433141661221	2.29539652162283	0.0217104105182063		chr1	10000000	15000000	chr4	150000000	155000000
372	408	313	438	614	478	429.13670944926	-0.19220157281562	0.0872338079732646	2.20329224736499	0.0275741570500973		chr1	10000000	15000000	chr4	155000000	160000000
266	214	200	283	444	399	289.927763895896	0.0449604622655761	0.121300628592674	-0.370653167977826	0.710895875971674		chr1	10000000	15000000	chr4	160000000	165000000
378	360	296	443	575	456	410.545647648622	-0.162463662463899	0.0919668144244756	1.76654659053475	0.0773041923621289		chr1	10000000	15000000	chr4	165000000	170000000
315	331	335	399	540	451	390.156723433459	-0.180072030357985	0.10023649683769	1.79647170480798	0.0724195288554569		chr1	10000000	15000000	chr4	170000000	175000000
388	358	355	438	613	452	428.934906947051	-0.235799436510404	0.0925476722290992	2.547869987769	0.0108382855159409		chr1	10000000	15000000	chr4	175000000	180000000
644	664	701	752	1221	878	795.511428460752	-0.196864774596182	0.103091376696473	1.90961437226511	0.0561828832339765		chr1	10000000	15000000	chr4	180000000	185000000
709	777	814	790	1229	916	869.459498121788	-0.347705391495825	0.108369912272579	3.20850487191735	0.00133427048620632		chr1	10000000	15000000	chr4	185000000	190000000
8	18	14	12	24	19	15.5156723801706	-0.234399299190105	0.401337287358396	0.584045655794711	0.55918959560373		chr1	10000000	15000000	chr4	190000000	190214555
252	273	176	331	461	391	301.005284787411	0.0852212520189157	0.111572159464552	-0.763821838959672	0.444973420559784		chr1	10000000	15000000	chr4	20000000	25000000
253	267	199	278	429	418	297.591036812035	-0.0291946560436208	0.11976966261264	0.243756686015242	0.807419268095873		chr1	10000000	15000000	chr4	25000000	30000000
193	177	131	209	328	313	215.687236329455	0.0875627228692304	0.136843467688989	-0.639875065635131	0.522253825527821		chr1	10000000	15000000	chr4	30000000	35000000
251	236	195	314	520	363	297.927770949722	0.122575610755224	0.109152629318461	-1.12297442141865	0.261448358008715		chr1	10000000	15000000	chr4	35000000	40000000
264	257	189	321	497	368	302.52123879821	0.0590208472763357	0.107391721212615	-0.549584703642899	0.582604252769681		chr1	10000000	15000000	chr4	40000000	45000000
199	200	184	255	351	310	243.153351273571	-0.0266490389793194	0.11885366030959	0.224217234117182	0.822588273952574		chr1	10000000	15000000	chr4	45000000	50000000
378	366	339	478	912	520	472.393605961659	0.109279952939464	0.106669066206802	-1.0244765125027	0.305610259111792		chr1	10000000	15000000	chr4	5000000	10000000
213	213	146	224	349	269	228.733038169483	-0.120843304480484	0.122823015914192	0.983881592395593	0.325173735399958		chr1	10000000	15000000	chr4	50000000	55000000
229	220	168	298	427	338	268.027601140413	0.107854502352088	0.112250706762023	-0.960835842047253	0.33663471386951		chr1	10000000	15000000	chr4	55000000	60000000
185	178	144	245	314	288	217.972685255899	0.0703208977181403	0.125792063278955	-0.559024916875696	0.576144715198574		chr1	10000000	15000000	chr4	60000000	65000000
188	175	118	258	347	292	217.937266560771	0.230475326408023	0.12934197539581	-1.78190665252117	0.0747644555137411		chr1	10000000	15000000	chr4	65000000	70000000
260	289	178	334	502	363	307.16309629074	0.0458760144374955	0.112011546846856	-0.409565046898406	0.682125041629256		chr1	10000000	15000000	chr4	70000000	75000000
290	326	252	379	574	420	360.63142478642	-0.0212734677431866	0.0960778266252855	0.221419119170499	0.824766106906431		chr1	10000000	15000000	chr4	75000000	80000000
314	318	219	309	527	436	342.394023290427	-0.101405711435116	0.110248062367962	0.919795860871153	0.357679446761908		chr1	10000000	15000000	chr4	80000000	85000000
318	319	256	378	553	439	366.126024064966	-0.0621579483674381	0.0946855175979745	0.65646732408809	0.511523485183907		chr1	10000000	15000000	chr4	85000000	90000000
253	243	161	295	384	312	266.982107357976	-0.0737279899672767	0.119905342389784	0.614884945890106	0.538630705282145		chr1	10000000	15000000	chr4	90000000	95000000
238	245	185	312	452	403	292.635116342135	0.129965809507916	0.110924630622937	-1.17165870896343	0.241334107029331		chr1	10000000	15000000	chr4	95000000	100000000
268	271	256	327	621	418	343.141975858986	0.0775620938689292	0.111650222202125	-0.694688217713666	0.487250713456361		chr1	10000000	15000000	chr5	0	5000000
247	283	202	302	465	377	302.077126697628	-0.0350194094853242	0.107414391343276	0.32602157911419	0.744408028571873		chr1	10000000	15000000	chr5	10000000	15000000
205	197	192	306	382	353	262.927520836267	0.135655298186567	0.119816093764844	-1.13219596736987	0.257552055140481		chr1	10000000	15000000	chr5	100000000	105000000
334	312	261	390	520	416	364.322481448183	-0.127583038539975	0.0970504871314965	1.31460482384915	0.18864274807968		chr1	10000000	15000000	chr5	105000000	110000000
334	353	255	384	602	433	381.063374744242	-0.091355751732663	0.0951845099142301	0.95977540689113	0.337168262289116		chr1	10000000	15000000	chr5	110000000	115000000
317	310	242	392	521	382	351.669410254925	-0.0997356299780005	0.100172227289779	0.995641533351196	0.319424347045862		chr1	10000000	15000000	chr5	115000000	120000000
362	331	329	446	545	443	404.971660486819	-0.187053223754252	0.0993405669275215	1.88294902615892	0.0597072762688952		chr1	10000000	15000000	chr5	120000000	125000000
352	365	279	408	613	490	405.57671795495	-0.0782898293191184	0.0905302438607355	0.864791985312148	0.387152970916345		chr1	10000000	15000000	chr5	125000000	130000000
431	389	352	478	794	576	485.80552920549	-0.0338395668673518	0.0886380755986638	0.381772355038154	0.702630225880676		chr1	10000000	15000000	chr5	130000000	135000000
476	477	412	557	892	595	551.652932114448	-0.108099171892205	0.0841573662623263	1.28448853253381	0.198971073455491		chr1	10000000	15000000	chr5	135000000	140000000
444	508	406	540	739	598	531.138571976859	-0.20998127189126	0.0818186818955046	2.56642208144394	0.0102753708279551		chr1	10000000	15000000	chr5	140000000	145000000
420	363	369	442	726	524	462.45499862966	-0.13959944027212	0.0940974883587621	1.48356181134054	0.137925206898268		chr1	10000000	15000000	chr5	145000000	150000000
254	253	192	282	445	342	285.177069822476	-0.0693091123620652	0.109207250975518	0.63465668939513	0.525652346614702		chr1	10000000	15000000	chr5	15000000	20000000
466	475	388	504	829	628	533.13622046328	-0.125780134874084	0.083020667496421	1.5150460562065	0.129760741088909		chr1	10000000	15000000	chr5	150000000	155000000
465	475	450	561	910	642	567.16080444655	-0.0894981449338697	0.085701164454251	1.04430488784835	0.29634435217834		chr1	10000000	15000000	chr5	155000000	160000000
380	362	302	408	583	484	412.071964777728	-0.179620380793198	0.090480455813537	1.98518430503225	0.0471239698478307		chr1	10000000	15000000	chr5	160000000	165000000
437	432	414	504	776	517	503.986209140333	-0.205909815765116	0.0888072034734923	2.31861614499073	0.0204158589110242		chr1	10000000	15000000	chr5	165000000	170000000
651	685	778	815	1300	886	838.671308173685	-0.202158994644111	0.117577346959909	1.7193702687733	0.0855469723277507		chr1	10000000	15000000	chr5	170000000	175000000
799	904	888	908	1765	1099	1031.12582876786	-0.176925896588221	0.124424692024306	1.42195165372529	0.155040286447412		chr1	10000000	15000000	chr5	175000000	180000000
204	270	286	296	507	305	304.364186286765	-0.173807305781305	0.228475583245005	0.760725952912542	0.446820770010492		chr1	10000000	15000000	chr5	180000000	181538259
200	143	115	218	308	241	195.949079858787	0.069294386809059	0.143904039677035	-0.481531908100543	0.630138507524032		chr1	10000000	15000000	chr5	20000000	25000000
181	142	105	225	307	258	192.884840403166	0.214179554149561	0.141126859435479	-1.51763849210774	0.129105557634097		chr1	10000000	15000000	chr5	25000000	30000000
282	292	211	337	537	388	327.730700630321	0.00185116608394414	0.103169647947516	-0.0179429330309033	0.985684378912858		chr1	10000000	15000000	chr5	30000000	35000000
273	338	198	329	492	402	327.617762944114	-0.0752653213929918	0.113093498073299	0.665514133661425	0.505721706631588		chr1	10000000	15000000	chr5	35000000	40000000
274	245	190	290	447	394	295.892472578869	-0.00369438125942866	0.115455159066383	0.0319984077740908	0.974473320660842		chr1	10000000	15000000	chr5	40000000	45000000
47	62	42	69	106	92	66.3981928372055	0.144538263169238	0.204678039326178	-0.706173772452939	0.480080078599752		chr1	10000000	15000000	chr5	45000000	50000000
263	264	226	319	583	354	319.422827998239	0.03785571477894	0.113509119355967	-0.333503730746283	0.738754073765178		chr1	10000000	15000000	chr5	5000000	10000000
236	233	177	303	443	374	281.603696490447	0.117360406526567	0.110907344325699	-1.05818426399173	0.289971443929037		chr1	10000000	15000000	chr5	50000000	55000000
280	283	226	331	498	371	321.666354634821	-0.0772358157654132	0.10108121731164	0.764096612798895	0.444809670677912		chr1	10000000	15000000	chr5	55000000	60000000
241	241	155	268	421	372	270.857254568662	0.0625451912418239	0.12420363951652	-0.503569714102499	0.614563779484603		chr1	10000000	15000000	chr5	60000000	65000000
270	239	209	276	480	400	300.628075747225	-0.00138944805485476	0.116625202038852	0.011913789048716	0.990494396526209		chr1	10000000	15000000	chr5	65000000	70000000
279	277	199	281	475	364	302.668675326238	-0.11497626781613	0.110876659871991	1.03697448993207	0.299747746121789		chr1	10000000	15000000	chr5	70000000	75000000
306	331	246	364	552	434	360.667784617627	-0.0674310897476973	0.0963615533125014	0.699771718384589	0.484069879500801		chr1	10000000	15000000	chr5	75000000	80000000
308	319	230	373	534	405	350.380743015367	-0.0622854539596909	0.0985355251343894	0.632111655920459	0.527313919265165		chr1	10000000	15000000	chr5	80000000	85000000
247	235	162	294	411	320	268.307313449437	-0.00229493599531914	0.116351677901673	0.0197241332201376	0.984263438997418		chr1	10000000	15000000	chr5	85000000	90000000
301	300	229	341	451	376	327.135287537678	-0.179346091353651	0.102493445283229	1.74982986334441	0.0801476759673758		chr1	10000000	15000000	chr5	90000000	95000000
296	302	247	350	516	390	341.102786685742	-0.109840343947346	0.0976655356011939	1.12465818439646	0.260733907611098		chr1	10000000	15000000	chr5	95000000	100000000
470	461	406	518	913	623	545.993071793145	-0.0766327617005183	0.088136935159571	0.869473865431961	0.384587996691187		chr1	10000000	15000000	chr6	0	5000000
381	403	355	436	695	554	458.912764985487	-0.121944864104199	0.0879604819582945	1.3863596627633	0.165637107038276		chr1	10000000	15000000	chr6	10000000	15000000
269	253	166	306	424	354	285.187429312416	-0.0128895006014128	0.117976622676311	0.109254700711151	0.913000475037365		chr1	10000000	15000000	chr6	100000000	105000000
414	420	318	475	793	548	475.82702188081	-0.0311191520612346	0.0883985006103088	0.3520325780006	0.724813830612022		chr1	10000000	15000000	chr6	105000000	110000000
360	425	275	440	613	461	418.814824495794	-0.15848643719274	0.0950089390793983	1.66812132340826	0.095291645010065		chr1	10000000	15000000	chr6	110000000	115000000
322	306	275	383	482	402	356.948631094631	-0.185499480058769	0.0999145167213247	1.85658186763944	0.0633706656329168		chr1	10000000	15000000	chr6	115000000	120000000
316	231	197	333	432	395	308.558179250855	-0.0269964784911715	0.125372843150515	0.215329554732687	0.829510388694103		chr1	10000000	15000000	chr6	120000000	125000000
354	391	316	394	559	472	409.339270450515	-0.25239332250652	0.0905185681238203	2.78830440801131	0.00529847312849238		chr1	10000000	15000000	chr6	125000000	130000000
454	427	340	462	648	520	469.040306303117	-0.25967645363361	0.0860442448186101	3.01794099281171	0.002544984538178		chr1	10000000	15000000	chr6	130000000	135000000
410	429	336	550	722	533	483.010271649069	-0.0557531362530129	0.0862966603397727	0.646063660325882	0.518238128483453		chr1	10000000	15000000	chr6	135000000	140000000
440	475	373	490	703	524	494.158375291586	-0.26515459754174	0.0820200327954547	3.23280287150085	0.00122582118252894		chr1	10000000	15000000	chr6	140000000	145000000
455	466	410	508	806	631	532.968718182397	-0.139625524558588	0.0827270209562318	1.68778620267808	0.0914522770826971		chr1	10000000	15000000	chr6	145000000	150000000
376	368	313	418	624	484	420.988928155648	-0.152682402896102	0.0880778488279514	1.73349377769599	0.0830079424976422		chr1	10000000	15000000	chr6	15000000	20000000
491	492	461	540	793	613	558.484409807031	-0.254920903585827	0.0819336303874071	3.11130975620736	0.00186259446807387		chr1	10000000	15000000	chr6	150000000	155000000
525	566	500	625	918	702	627.974387078612	-0.187760113362526	0.0804679274031361	2.33335341696906	0.0196296040202322		chr1	10000000	15000000	chr6	155000000	160000000
429	415	411	478	870	601	516.080688893712	-0.0673743258254067	0.0956529986474061	0.704361878645963	0.481207439963901		chr1	10000000	15000000	chr6	160000000	165000000
561	666	696	688	1294	773	761.178040203017	-0.205308516971126	0.205256519055581	1.00025333137181	0.317187925840658		chr1	10000000	15000000	chr6	165000000	170000000
89	92	125	115	218	137	125.847391720271	-0.0997242536712476	0.182741049112986	0.545713479020193	0.585262905078399		chr1	10000000	15000000	chr6	170000000	170805979
363	330	275	363	602	477	390.078851975241	-0.110919799928607	0.0981222712336838	1.13042430157824	0.258297478915342		chr1	10000000	15000000	chr6	20000000	25000000
308	300	305	362	607	422	372.994292541962	-0.089929088495789	0.102938500006904	0.873619573723709	0.382325463004626		chr1	10000000	15000000	chr6	25000000	30000000
337	342	278	444	783	511	424.591208551537	0.166138805121633	0.0960824284936891	-1.72912787203901	0.0837862117724701		chr1	10000000	15000000	chr6	30000000	35000000
328	319	286	390	672	499	398.24646143515	0.0501116545172264	0.0964869673574186	-0.519361898188766	0.603508396265564		chr1	10000000	15000000	chr6	35000000	40000000
362	330	253	369	689	479	395.186026580604	0.00824957275477213	0.105917716080903	-0.0778866185942952	0.937918243888451		chr1	10000000	15000000	chr6	40000000	45000000
280	264	177	365	471	388	311.105541648859	0.0976353120211981	0.113592845389631	-0.859519908021515	0.390053741353166		chr1	10000000	15000000	chr6	45000000	50000000
382	405	373	381	745	534	457.796914671464	-0.186474320097419	0.102574383134507	1.81794239847285	0.069072937148289		chr1	10000000	15000000	chr6	5000000	10000000
263	251	189	340	420	393	299.339315217099	0.0490001027104481	0.114065369635034	-0.429579134028406	0.66750181824144		chr1	10000000	15000000	chr6	50000000	55000000
220	205	126	233	307	261	219.632627428737	-0.123849089236516	0.135315835766892	0.915259389520899	0.360055473166479		chr1	10000000	15000000	chr6	55000000	60000000
186	167	141	247	278	289	211.922578667742	0.0598102862601806	0.137506865537025	-0.434962181899753	0.663589878152712		chr1	10000000	15000000	chr6	60000000	65000000
185	156	112	230	309	301	205.046660540292	0.225518932213946	0.141281529808188	-1.59623789833054	0.110435689236353		chr1	10000000	15000000	chr6	65000000	70000000
274	316	223	318	488	431	331.391582230237	-0.0710041384369517	0.107351457303338	0.661417555202054	0.508344570750217		chr1	10000000	15000000	chr6	70000000	75000000
256	236	178	292	443	323	277.658264640727	-0.0215814379160825	0.112649524020336	0.191580373763377	0.84807091720058		chr1	10000000	15000000	chr6	75000000	80000000
291	327	198	342	494	365	326.213893226788	-0.11493247827359	0.110171914563449	1.04321032024364	0.296850894747834		chr1	10000000	15000000	chr6	80000000	85000000
257	296	208	330	519	393	320.414764843736	0.0252796381837583	0.104340052083807	-0.242281249423314	0.808562241816754		chr1	10000000	15000000	chr6	85000000	90000000
264	230	220	308	400	367	292.095776680716	-0.0842219705826882	0.114398873052674	0.736213288953544	0.461600906202042		chr1	10000000	15000000	chr6	90000000	95000000
228	215	182	249	407	391	267.791478956247	0.0630137280450087	0.127314169733568	-0.494946698995707	0.620637745350541		chr1	10000000	15000000	chr6	95000000	100000000
396	405	358	486	793	589	486.199892920713	-0.00092625934756329	0.0856272089065028	0.0108173483568136	0.991369173080339		chr1	10000000	15000000	chr7	0	5000000
319	312	249	356	510	366	345.117789794857	-0.194795844057289	0.0989362679443992	1.96890228532535	0.0489643130813241		chr1	10000000	15000000	chr7	10000000	15000000
444	382	314	450	748	574	468.485947012639	-0.0497896381178542	0.0941416215327112	0.528880183995492	0.596888569198272		chr1	10000000	15000000	chr7	100000000	105000000
358	307	258	399	631	489	390.950760898375	0.034800558964708	0.0982015568570805	-0.354378892539919	0.723054950833638		chr1	10000000	15000000	chr7	105000000	110000000
382	391	307	392	548	470	411.095577490882	-0.290740045242767	0.0907146626699336	3.20499505466529	0.00135064801171093		chr1	10000000	15000000	chr7	110000000	115000000
325	340	266	384	532	455	374.896772781844	-0.116705423776824	0.094934811406111	1.22932170031478	0.218951214270414		chr1	10000000	15000000	chr7	115000000	120000000
312	315	248	387	555	418	360.928788494217	-0.0430021787701023	0.0954818992680477	0.450369955978584	0.652443704575264		chr1	10000000	15000000	chr7	120000000	125000000
367	341	306	470	684	502	429.299077398027	0.0241204411573106	0.089083447747644	-0.270762321925832	0.786573840451085		chr1	10000000	15000000	chr7	125000000	130000000
485	479	443	582	950	656	579.820489791987	-0.05636218104455	0.0848425759879792	0.664314825289317	0.506488834342417		chr1	10000000	15000000	chr7	130000000	135000000
475	483	430	544	788	644	550.54061023953	-0.17223892014001	0.0810500391402273	2.12509360843138	0.0335788028017479		chr1	10000000	15000000	chr7	135000000	140000000
409	428	363	470	767	581	488.085005075997	-0.0886060113957935	0.084951266832997	1.04302166052428	0.296938260917106		chr1	10000000	15000000	chr7	140000000	145000000
390	374	378	457	773	540	470.255202780125	-0.0655505513298454	0.0939787346855622	0.697504084824795	0.485487383930968		chr1	10000000	15000000	chr7	145000000	150000000
365	349	274	407	602	452	397.294226148681	-0.115852281678106	0.0920783524355841	1.25819238304849	0.208322188987739		chr1	10000000	15000000	chr7	15000000	20000000
571	609	582	658	1228	725	706.650196225985	-0.144823162459559	0.106651927361955	1.35790478467453	0.174493898966862		chr1	10000000	15000000	chr7	150000000	155000000
570	632	668	699	1323	790	756.942652531498	-0.134910772298228	0.186727543603529	0.722500653597624	0.469986723660581		chr1	10000000	15000000	chr7	155000000	159345973
305	282	211	370	571	414	342.840975152794	0.0822671597835663	0.102956558921822	-0.799047293781784	0.424262989374687		chr1	10000000	15000000	chr7	20000000	25000000
297	328	281	373	631	479	382.710765147688	0.0203049901361377	0.0976367218082569	-0.207964685418397	0.83525654143554		chr1	10000000	15000000	chr7	25000000	30000000
309	337	238	364	631	411	365.802431495457	-0.0203339626014697	0.103536540343704	0.196394070479544	0.844301736963675		chr1	10000000	15000000	chr7	30000000	35000000
278	272	225	333	536	396	326.75561371128	0.0204445770563565	0.10202553728964	-0.20038685999091	0.841178035287706		chr1	10000000	15000000	chr7	35000000	40000000
366	385	238	388	623	487	400.086363940518	-0.0776733779185959	0.103404383654856	0.751161364472275	0.452555548815762		chr1	10000000	15000000	chr7	40000000	45000000
302	233	214	316	524	403	318.481385544545	0.0423388644471171	0.115299595785193	-0.367207397031954	0.713464322133137		chr1	10000000	15000000	chr7	45000000	50000000
350	387	312	412	638	503	422.386378968481	-0.117281533479318	0.0889380545194974	1.31868786778563	0.187273484407154		chr1	10000000	15000000	chr7	5000000	10000000
221	221	168	258	397	357	259.80923267983	0.0529051542817423	0.119333635993109	-0.443338157271915	0.657521160120401		chr1	10000000	15000000	chr7	50000000	55000000
149	131	119	154	283	200	165.916599527021	-0.0205058689594103	0.14333713532838	0.143060407286863	0.886242473647689		chr1	10000000	15000000	chr7	55000000	60000000
121	124	75	124	212	176	132.827313103497	-0.000141790165313394	0.160116392945934	0.000885544338744081	0.999293437936556		chr1	10000000	15000000	chr7	60000000	65000000
251	274	206	324	547	434	322.236101218298	0.150667775496372	0.106901211236553	-1.4094113037033	0.158713583542075		chr1	10000000	15000000	chr7	65000000	70000000
291	246	202	320	549	368	314.355838804663	0.0520940723042954	0.113638372934874	-0.458419730579479	0.646650919102814		chr1	10000000	15000000	chr7	70000000	75000000
304	360	237	373	580	409	364.667048534519	-0.0844424892101031	0.101149721984805	0.834826705927957	0.403815287009241		chr1	10000000	15000000	chr7	75000000	80000000
327	310	203	382	512	399	344.272298026523	-0.0459252799577352	0.10936578231052	0.419923663393551	0.6745412204162		chr1	10000000	15000000	chr7	80000000	85000000
253	193	144	336	420	333	266.413413968805	0.219179618643469	0.132293020396408	-1.65677386446171	0.0975652028758406		chr1	10000000	15000000	chr7	85000000	90000000
321	296	215	373	524	416	345.448264060405	-0.0155434101010904	0.103416120932694	0.150299682108618	0.88052818378178		chr1	10000000	15000000	chr7	90000000	95000000
402	351	273	409	601	444	404.017876964466	-0.175971734535029	0.0968649284391133	1.81667129032816	0.0692674602776266		chr1	10000000	15000000	chr7	95000000	100000000
226	209	196	301	507	351	282.790823670797	0.183337430371259	0.113515289439043	-1.61509018985245	0.10629116509656		chr1	10000000	15000000	chr8	0	5000000
291	317	230	403	621	386	357.902247716078	0.0652667507420492	0.104810100419246	-0.622714323151862	0.533472268667692		chr1	10000000	15000000	chr8	10000000	15000000
396	396	276	420	657	458	421.89949231485	-0.158094554000975	0.0943762371682631	1.67515212244697	0.0939043885359742		chr1	10000000	15000000	chr8	100000000	105000000
353	343	276	431	577	470	397.739449098772	-0.0699723487221391	0.0921915670890721	0.758988603095709	0.447859374433561		chr1	10000000	15000000	chr8	105000000	110000000
250	180	180	261	375	347	257.296653104448	0.0100102903812511	0.132136101029706	-0.0757574221067763	0.939612090968798		chr1	10000000	15000000	chr8	110000000	115000000
403	434	300	502	613	520	453.052041144245	-0.140343119149569	0.0936699779425081	1.49827214900923	0.134062557034132		chr1	10000000	15000000	chr8	115000000	120000000
478	480	451	551	798	626	555.210545951827	-0.197248454173221	0.0821692596839467	2.40051395049574	0.0163720666814492		chr1	10000000	15000000	chr8	120000000	125000000
483	472	414	542	789	554	533.496114414554	-0.222971512603722	0.0825099026260643	2.70236063196233	0.00688490412849298		chr1	10000000	15000000	chr8	125000000	130000000
490	482	428	577	950	660	577.62837239502	-0.0485238059199255	0.0837400732298381	0.579457409677015	0.562280576509439		chr1	10000000	15000000	chr8	130000000	135000000
376	390	393	464	871	580	491.247012849383	0.0168812743948835	0.10233188849642	-0.164965922577243	0.868970804366946		chr1	10000000	15000000	chr8	135000000	140000000
627	618	694	769	1429	801	795.716194131758	-0.0966300309151059	0.200679983577597	0.481513049744405	0.630151907230625		chr1	10000000	15000000	chr8	140000000	145000000
10	11	17	11	20	17	14.4136625182092	-0.36518408803042	0.415280377550888	0.879367549663891	0.379202020910823		chr1	10000000	15000000	chr8	145000000	145138636
331	357	253	359	572	439	374.486971474339	-0.139379722954182	0.0968670673908856	1.43887625287288	0.150185586836392		chr1	10000000	15000000	chr8	15000000	20000000
306	312	217	364	558	406	346.842384682156	-0.0103746659582085	0.10145644675421	0.102257335931963	0.918552418724797		chr1	10000000	15000000	chr8	20000000	25000000
317	327	254	372	564	381	359.172358338887	-0.131526193761918	0.0981913086966178	1.33948916159469	0.180411480507416		chr1	10000000	15000000	chr8	25000000	30000000
281	265	197	329	498	366	310.483782497038	0.00295557325138279	0.106640333741741	-0.0277153413504924	0.977889187775716		chr1	10000000	15000000	chr8	30000000	35000000
285	287	200	320	485	391	316.954826648669	-0.0452625617114435	0.106529713216047	0.424882038494266	0.670922668915272		chr1	10000000	15000000	chr8	35000000	40000000
271	244	205	293	461	317	289.906257959471	-0.113764404192934	0.110549036153418	1.02908544616394	0.303439524532738		chr1	10000000	15000000	chr8	40000000	45000000
210	199	164	226	423	337	247.395124458259	0.0910207455116079	0.127200093179501	-0.715571374489188	0.47425605435693		chr1	10000000	15000000	chr8	45000000	50000000
272	264	217	311	517	387	315.379566311091	0.00274929197866712	0.105254521877717	-0.0261204167727938	0.979161292387804		chr1	10000000	15000000	chr8	5000000	10000000
235	244	178	293	458	353	280.899901795022	0.0677256687808959	0.11018661656217	-0.614645143792786	0.538789094372717		chr1	10000000	15000000	chr8	50000000	55000000
226	255	170	311	517	348	287.738766801621	0.167566751579137	0.114454171961861	-1.46405105822595	0.143179998201324		chr1	10000000	15000000	chr8	55000000	60000000
236	207	185	283	424	365	272.065010357438	0.0906544487638701	0.115559585622175	-0.784482293492011	0.432757167611076		chr1	10000000	15000000	chr8	60000000	65000000
252	274	219	309	528	373	312.667097953249	0.0092585414722634	0.106366080570154	-0.0870441161565309	0.930636445536831		chr1	10000000	15000000	chr8	65000000	70000000
262	289	220	328	486	406	320.881593599032	-0.0162531242477671	0.103028731521521	0.15775331800889	0.874651184768726		chr1	10000000	15000000	chr8	70000000	75000000
237	232	196	310	413	338	278.989562396122	-0.00172761072643115	0.10951611272366	0.0157749456537997	0.987413936422195		chr1	10000000	15000000	chr8	75000000	80000000
242	210	171	309	454	349	275.567497296179	0.156207118042608	0.113367624101028	-1.37788120092738	0.168239969993218		chr1	10000000	15000000	chr8	80000000	85000000
272	264	197	305	446	375	300.415366229619	-0.0565391366400665	0.108253394332669	0.522285116218329	0.601471830584685		chr1	10000000	15000000	chr8	85000000	90000000
367	353	290	389	575	523	406.462127682974	-0.119157773834977	0.096872984627622	1.23004131949704	0.218681632297958		chr1	10000000	15000000	chr8	90000000	95000000
409	385	290	437	665	516	437.297197296094	-0.101664327974837	0.090482244361224	1.1235831813474	0.261189894374792		chr1	10000000	15000000	chr8	95000000	100000000
363	355	331	417	683	484	426.284229591929	-0.0975375948931209	0.0917810753846393	1.06272011397074	0.287908896522312		chr1	10000000	15000000	chr9	0	5000000
231	218	160	293	413	371	268.458349374254	0.150764541837937	0.117977024680591	-1.27791442652596	0.201279600752291		chr1	10000000	15000000	chr9	10000000	15000000
282	265	222	336	539	401	326.979447190423	0.044404052672011	0.102751221968003	-0.432151090970369	0.665631603768918		chr1	10000000	15000000	chr9	100000000	105000000
403	445	421	483	859	558	512.626470746066	-0.120473845354973	0.0965004603916097	1.248427674501	0.211874479528361		chr1	10000000	15000000	chr9	105000000	110000000
418	440	359	510	798	541	495.259234317262	-0.0838682831344435	0.0847401649953238	0.989711114429285	0.32231534090523		chr1	10000000	15000000	chr9	110000000	115000000
382	373	361	475	698	496	453.043706147303	-0.107156066812033	0.089574712629371	1.19627586476785	0.231588924008907		chr1	10000000	15000000	chr9	115000000	120000000
460	510	413	540	922	592	555.202642938624	-0.123688864250085	0.0882120165054902	1.402177040612	0.160862385913798		chr1	10000000	15000000	chr9	120000000	125000000
415	472	393	542	924	612	537.295044125152	0.00440525497072912	0.0884173651519136	-0.0498234137961504	0.960263108340227		chr1	10000000	15000000	chr9	125000000	130000000
456	440	475	547	888	621	557.038290785501	-0.11499087234353	0.0952333938162526	1.20746376597057	0.227253591183503		chr1	10000000	15000000	chr9	130000000	135000000
230	276	297	346	595	405	344.526268334481	0.038535382718	0.12308558631634	-0.313077947396381	0.754221442930438		chr1	10000000	15000000	chr9	135000000	138394717
343	324	264	416	579	464	386.229629850678	-0.0287825743441228	0.0934554181129314	0.307981869059126	0.758096128623774		chr1	10000000	15000000	chr9	15000000	20000000
260	254	203	305	484	382	302.522663361845	0.0244476746771345	0.106583315601003	-0.22937618837694	0.818576541755279		chr1	10000000	15000000	chr9	20000000	25000000
221	203	168	284	405	324	256.630710626896	0.0966489737230993	0.114419703457854	-0.844688203187831	0.398284947705678		chr1	10000000	15000000	chr9	25000000	30000000
305	271	194	365	508	372	323.295473769515	0.0192833487450353	0.110730730391784	-0.174146315813213	0.861750474514717		chr1	10000000	15000000	chr9	30000000	35000000
318	308	223	349	622	382	351.104682933856	-0.0205906819408639	0.111112075241751	0.185314529461032	0.852982342539707		chr1	10000000	15000000	chr9	35000000	40000000
85	103	65	103	199	132	108.317009457056	0.0869463048846822	0.172407434072451	-0.50430716837967	0.614045540890077		chr1	10000000	15000000	chr9	40000000	45000000
2	3	0	1	0	0	1.14146053011345	-2.834604859159	1.68529474940847	1.68196385834225	0.0925758484106466		chr1	10000000	15000000	chr9	45000000	50000000
263	304	210	369	567	395	335.144123611335	0.0947866431635065	0.103392607354676	-0.916764221240227	0.359266204976057		chr1	10000000	15000000	chr9	5000000	10000000
70	55	40	66	115	101	70.9684582678892	0.0925664294848862	0.206489854511649	-0.448285605623612	0.653947087725508		chr1	10000000	15000000	chr9	60000000	65000000
142	155	129	188	288	214	179.301801435895	0.0109838673840263	0.131740474332081	-0.0833750405083484	0.933553334187918		chr1	10000000	15000000	chr9	65000000	70000000
333	305	229	398	579	463	369.270542348705	0.0556031808115993	0.099257239204226	-0.560192699871427	0.575348005831289		chr1	10000000	15000000	chr9	70000000	75000000
389	360	300	481	724	518	444.230282927012	0.0322975035137985	0.0884600414678052	-0.365108392194832	0.715030496648901		chr1	10000000	15000000	chr9	75000000	80000000
343	379	287	406	675	484	413.868728206971	-0.0539270068874939	0.0920821409942233	0.58564023713216	0.558117302804401		chr1	10000000	15000000	chr9	80000000	85000000
392	369	314	478	790	510	455.400398862021	0.0338973142061566	0.0924318226016342	-0.366727748648303	0.713822106093191		chr1	10000000	15000000	chr9	85000000	90000000
390	424	330	492	852	555	484.541492974148	0.0381844222522611	0.0907198747540545	-0.420904706446969	0.673824668346604		chr1	10000000	15000000	chr9	90000000	95000000
413	420	365	495	843	554	496.095777032978	-0.0353684171630045	0.0889335055803577	0.397695074901176	0.69085496829527		chr1	10000000	15000000	chr9	95000000	100000000
143	151	112	163	282	208	169.322563730418	-0.00158420539773966	0.138230905564726	0.011460573098813	0.99085598583663		chr1	10000000	15000000	chrX	0	5000000
360	366	333	393	640	477	418.967749526783	-0.178210779228339	0.091342858717915	1.95100943554536	0.0510559233698071		chr1	10000000	15000000	chrX	10000000	15000000
297	278	275	355	599	394	353.535751316337	-0.0323425629361903	0.105583124969663	0.306323221115905	0.759358560572881		chr1	10000000	15000000	chrX	100000000	105000000
332	320	272	357	574	392	365.394536316797	-0.170934006673757	0.097683190309079	1.74988149069359	0.080138765178666		chr1	10000000	15000000	chrX	105000000	110000000
293	307	251	359	525	403	346.58936676282	-0.08438800228833	0.0967812172310614	0.871946072829988	0.383237797547323		chr1	10000000	15000000	chrX	110000000	115000000
334	390	286	442	627	460	411.059255107209	-0.0800473310584797	0.0913190239207144	0.876567966034974	0.380721345037956		chr1	10000000	15000000	chrX	115000000	120000000
249	246	263	358	515	415	329.162619925266	0.0773038329267119	0.108871588987635	-0.710045969251825	0.477675630166549		chr1	10000000	15000000	chrX	120000000	125000000
272	271	245	358	506	415	333.418380141841	0.0181022125588543	0.10063082029459	-0.179887359616679	0.857240998887935		chr1	10000000	15000000	chrX	125000000	130000000
405	406	422	506	774	569	501.710075920395	-0.108193334509322	0.0914945700694723	1.18251098865398	0.237003007961136		chr1	10000000	15000000	chrX	130000000	135000000
359	423	386	455	725	538	469.648401932843	-0.134764456666269	0.0919786169439943	1.46517159252707	0.142874107930625		chr1	10000000	15000000	chrX	135000000	140000000
283	288	233	372	592	383	343.028284288725	0.0556718036231972	0.102708880280284	-0.542034958138708	0.58779442379151		chr1	10000000	15000000	chrX	140000000	145000000
306	318	309	391	675	453	393.142461971486	0.00402400661740084	0.101432199794405	-0.0396718855112791	0.96835471613676		chr1	10000000	15000000	chrX	145000000	150000000
361	414	376	475	792	508	472.050093255358	-0.0726247007605656	0.0955780189789606	0.759847311509483	0.447345858923601		chr1	10000000	15000000	chrX	15000000	20000000
484	538	529	611	1108	719	641.696176474582	-0.0558106349472065	0.102023744158265	0.547035745528313	0.584354174567538		chr1	10000000	15000000	chrX	150000000	155000000
52	58	40	61	123	73	64.0920694720075	0.0799293343919813	0.21180792629306	-0.377367059820934	0.70590084287259		chr1	10000000	15000000	chrX	155000000	156040895
293	306	248	360	591	463	361.262278863152	0.0532934630682036	0.0983725506864817	-0.541751359462586	0.587989803458098		chr1	10000000	15000000	chrX	20000000	25000000
259	272	213	310	502	390	312.004845648363	0.00748903532550001	0.104769184980553	-0.0714812788406258	0.943014723760693		chr1	10000000	15000000	chrX	25000000	30000000
258	222	184	286	475	380	287.203928490936	0.0957925803332524	0.115883681249287	-0.826627004773738	0.408448506283495		chr1	10000000	15000000	chrX	30000000	35000000
267	250	212	313	532	371	310.159343533534	0.0470809309544186	0.1079140031371	-0.436281942896736	0.66263218135363		chr1	10000000	15000000	chrX	35000000	40000000
269	290	217	371	595	443	345.299740662896	0.176358958077613	0.0998059488978804	-1.76701849964936	0.077225130168848		chr1	10000000	15000000	chrX	40000000	45000000
299	316	257	335	632	383	355.922441716982	-0.0704449213872591	0.109823135956215	0.641439718269786	0.521237034638246		chr1	10000000	15000000	chrX	45000000	50000000
292	322	258	397	623	428	370.85148610512	0.0446998159128109	0.0963723932286546	-0.463823865064297	0.642773943604261		chr1	10000000	15000000	chrX	5000000	10000000
193	270	213	281	498	372	290.823438417696	0.0739835718057665	0.122682782851728	-0.603047714488036	0.546476947715514		chr1	10000000	15000000	chrX	50000000	55000000
152	129	103	199	310	235	177.100648062862	0.271945257931486	0.137654367401077	-1.97556578164448	0.0482039773779144		chr1	10000000	15000000	chrX	55000000	60000000
110	96	83	139	220	178	130.546338828106	0.210246903516301	0.153913509270082	-1.36600682106057	0.171936822458646		chr1	10000000	15000000	chrX	60000000	65000000
231	262	190	303	526	422	304.87663515552	0.187255561586611	0.11290740984906	-1.65848779842654	0.097219048293147		chr1	10000000	15000000	chrX	65000000	70000000
293	302	245	371	592	404	353.381739839722	0.0148225517892729	0.0987731313154113	-0.150066638486333	0.880712040511315		chr1	10000000	15000000	chrX	70000000	75000000
234	239	160	272	427	323	264.687656766007	0.0120683481163088	0.11646739471013	-0.103619971463645	0.917470938043904		chr1	10000000	15000000	chrX	75000000	80000000
213	194	148	259	356	323	239.237025714263	0.0859188578371203	0.123595450538248	-0.695161977750398	0.486953797495506		chr1	10000000	15000000	chrX	80000000	85000000
194	172	132	249	329	280	216.895833866845	0.114076376182787	0.127134020876782	-0.89729228570022	0.369562971804352		chr1	10000000	15000000	chrX	85000000	90000000
163	177	141	204	311	264	202.576234346366	0.0151046207407737	0.126990124423368	-0.118943270662661	0.905320300039984		chr1	10000000	15000000	chrX	90000000	95000000
231	261	224	292	448	363	294.477973712265	-0.0610399145520905	0.108284778401721	0.563698014190333	0.572959669092049		chr1	10000000	15000000	chrX	95000000	100000000
391871	472254	524436	432669	466386	422913	471521.624659208	-0.7456197461511	0.22688673466932	3.28630824203018	0.00101509862282349	0.0112207771928116	chr1	100000000	105000000	chr1	100000000	105000000
79175	93976	103711	85859	114349	83431	96087.9080420388	-0.661099862215555	0.209225824418594	3.15974313425528	0.00157908286894191	0.0152437792710644	chr1	100000000	105000000	chr1	105000000	110000000
14001	16205	18077	15767	22276	14820	17169.6028850056	-0.57260107331404	0.183108947325821	3.12710592069083	0.00176536313006985	0.0163643211495239	chr1	100000000	105000000	chr1	110000000	115000000
14845	18337	19282	18125	27033	18470	19424.4093089782	-0.426227869863454	0.18112342056385	2.35324547502789	0.0186103437871625	0.0824652684904785	chr1	100000000	105000000	chr1	115000000	120000000
1302	1818	1551	1976	2750	1857	1844.71311414709	-0.193076373880778	0.131310513852086	1.47038015629326	0.141458822692406	0.309857305318269	chr1	100000000	105000000	chr1	120000000	125000000
422	570	563	527	826	571	579.546398461141	-0.396851379056589	0.186171050713913	2.13164924156993	0.0330356924707331		chr1	100000000	105000000	chr1	125000000	130000000
386	489	553	474	652	476	514.07694309181	-0.534314304796571	0.225259665519024	2.37199280024433	0.0176924354674626		chr1	100000000	105000000	chr1	140000000	145000000
896	1033	1103	1188	1629	1199	1169.72524029501	-0.288555952486301	0.124907145070492	2.31016370059097	0.0208790928594998		chr1	100000000	105000000	chr1	145000000	150000000
1384	1639	1635	1941	2741	1965	1855.18391038057	-0.180960308599606	0.123841263416503	1.46122789454271	0.143952910290544	0.313429141287592	chr1	100000000	105000000	chr1	150000000	155000000
1504	1799	2038	1948	3006	2052	2047.79813129049	-0.318890826533483	0.145756982593419	2.18782538482573	0.0286823240567296	0.110340013062663	chr1	100000000	105000000	chr1	155000000	160000000
1519	1654	1780	1924	2819	2076	1941.00382224281	-0.237700447294894	0.125166219913144	1.89907826136988	0.0575541868590965	0.173753907433899	chr1	100000000	105000000	chr1	160000000	165000000
1270	1490	1484	1630	2521	1704	1659.0911250255	-0.237870485443279	0.123175319345516	1.93115379531539	0.0534640360074426	0.165894169585888	chr1	100000000	105000000	chr1	165000000	170000000
1161	1274	1127	1724	2466	1837	1537.61544432724	0.0733668218760115	0.0985236803736236	-0.744661807169487	0.456476193376274	0.639376671537225	chr1	100000000	105000000	chr1	170000000	175000000
1097	1187	1012	1418	2414	1575	1390.84644768335	0.0144697755379509	0.104529297470138	-0.138427942100009	0.889902214991134		chr1	100000000	105000000	chr1	175000000	180000000
954	1016	953	1443	2065	1558	1278.89017988091	0.105945899650181	0.0995475829504945	-1.06427395332007	0.287204613823034		chr1	100000000	105000000	chr1	180000000	185000000
1251	1435	1190	1847	2851	1990	1683.67721777134	0.0968406379859918	0.100648864662746	-0.96216324258088	0.335967609987056	0.530429029337601	chr1	100000000	105000000	chr1	185000000	190000000
1110	1199	947	1626	2220	1818	1425.74822117105	0.12504493288058	0.0939462159694178	-1.33102681774096	0.18318018694319		chr1	100000000	105000000	chr1	190000000	195000000
992	1138	909	1644	2251	1747	1377.27585205443	0.215970452185707	0.0957860337964677	-2.25471755772469	0.0241510628726368		chr1	100000000	105000000	chr1	195000000	200000000
686	739	598	983	1550	1105	896.863000271846	0.158571348653149	0.0877613247919387	-1.80684770915986	0.0707860275699306		chr1	100000000	105000000	chr1	200000000	205000000
851	859	676	1043	1800	1241	1027.07486678485	0.0820211978075946	0.0978605200134053	-0.838143899055094	0.401949890453834		chr1	100000000	105000000	chr1	205000000	210000000
828	900	618	1147	1747	1231	1025.69877625545	0.134981771174085	0.0977337278561405	-1.38111759507191	0.167242806424313		chr1	100000000	105000000	chr1	210000000	215000000
842	898	698	1284	1853	1360	1097.7765565782	0.203597880017028	0.0902654959371352	-2.25554491118979	0.0240991465972806		chr1	100000000	105000000	chr1	215000000	220000000
735	823	556	1129	1718	1209	968.268282574112	0.261100469079793	0.0974488716944332	-2.67935856557187	0.00737633577766688		chr1	100000000	105000000	chr1	220000000	225000000
718	814	508	1026	1613	1151	916.33247049712	0.216120810086315	0.1037508304092	-2.08307547259064	0.0372443446846593		chr1	100000000	105000000	chr1	225000000	230000000
804	814	633	1074	1733	1114	978.600629997701	0.110343467682504	0.0978496801508957	-1.12768347849826	0.259453617515615		chr1	100000000	105000000	chr1	230000000	235000000
961	1038	835	1367	2289	1691	1287.22901307776	0.224382945271787	0.098007378023946	-2.28944952712605	0.0220532473074629		chr1	100000000	105000000	chr1	235000000	240000000
830	908	652	1251	2033	1372	1102.18648733239	0.275033300281993	0.0993639129248005	-2.76793950828145	0.00564119252290747		chr1	100000000	105000000	chr1	240000000	245000000
722	788	562	1029	1618	1176	929.413302922118	0.201336059925696	0.092117538183027	-2.18564308053549	0.028841728191725		chr1	100000000	105000000	chr1	245000000	248956422
339	347	310	456	587	510	414.288748507461	-0.0339789993264215	0.0927375781891491	0.366399468154295	0.714067016537813		chr1	100000000	105000000	chr10	0	5000000
358	385	286	437	632	483	417.903063044242	-0.0853359134372102	0.088751498605272	0.961515183160424	0.336293195031481		chr1	100000000	105000000	chr10	10000000	15000000
300	306	209	396	516	448	348.888289760155	0.0718182137198005	0.104442142254292	-0.687636352239311	0.491681810092882		chr1	100000000	105000000	chr10	100000000	105000000
301	322	216	413	618	520	377.4512962553	0.211803232645754	0.100115438915341	-2.11559011217897	0.034379683533626		chr1	100000000	105000000	chr10	105000000	110000000
288	302	228	359	473	424	336.4947748527	-0.0517689587546251	0.102928669818129	0.502959562637881	0.614992702828177		chr1	100000000	105000000	chr10	110000000	115000000
286	309	232	401	545	503	363.642782886927	0.137978886342011	0.10138647733384	-1.3609200158684	0.173538967362903		chr1	100000000	105000000	chr10	115000000	120000000
246	234	186	303	478	390	291.935863486665	0.132254191228701	0.110168292707773	-1.20047418343417	0.229955233214802		chr1	100000000	105000000	chr10	120000000	125000000
280	252	187	334	445	412	306.886244312416	0.0604577361865543	0.114813719695245	-0.526572402209683	0.598490561053217		chr1	100000000	105000000	chr10	125000000	130000000
159	128	123	192	276	243	179.454324005871	0.114669767956606	0.139064830095109	-0.82457777338944	0.409611344468		chr1	100000000	105000000	chr10	130000000	133797422
421	475	369	596	806	658	535.545350331946	0.0284680225877401	0.0817899304035271	-0.348062682622266	0.727793109063116		chr1	100000000	105000000	chr10	15000000	20000000
390	421	448	566	750	637	523.98674540472	-0.0506172020589085	0.098634323406525	0.513180405266104	0.60782513132865		chr1	100000000	105000000	chr10	20000000	25000000
481	491	435	587	835	655	567.750391184046	-0.119772357342287	0.0797879611197863	1.50113319931151	0.133321113436912		chr1	100000000	105000000	chr10	25000000	30000000
357	371	308	486	663	564	442.433129183941	0.0494490053235194	0.0875217995732053	-0.564990728763056	0.572080070268313		chr1	100000000	105000000	chr10	30000000	35000000
353	338	340	500	679	540	443.383774533928	0.055221744281531	0.0917160013827319	-0.602094982870983	0.547110913986759		chr1	100000000	105000000	chr10	35000000	40000000
262	272	272	327	401	364	314.829962172567	-0.237497163610571	0.113296040648965	2.09625298686676	0.0360597548037516		chr1	100000000	105000000	chr10	40000000	45000000
296	270	264	341	515	412	340.494330258277	-0.074720631205455	0.102448253735493	0.729349974069577	0.465787610342507		chr1	100000000	105000000	chr10	45000000	50000000
352	383	377	517	674	595	470.455949911814	0.00468703474766134	0.0952212529631914	-0.0492225695609483	0.960741925156084		chr1	100000000	105000000	chr10	5000000	10000000
464	509	526	733	854	787	632.541505953226	-0.010322345537965	0.105513526383328	0.0978295948565318	0.922067606798735		chr1	100000000	105000000	chr10	50000000	55000000
487	545	526	712	893	734	637.706094322559	-0.0918507553176265	0.09367533868114	0.980522265633603	0.326828384399604		chr1	100000000	105000000	chr10	55000000	60000000
381	462	379	577	746	661	518.342978090332	0.0261870434956958	0.0893642425408737	-0.293037156150216	0.769493751156389		chr1	100000000	105000000	chr10	60000000	65000000
436	457	463	671	791	698	573.050043356392	-0.00212505761976527	0.0979178610883007	0.0217024513826842	0.982685308313747		chr1	100000000	105000000	chr10	65000000	70000000
306	282	254	437	573	487	374.05668029376	0.154986217201433	0.0977531924936889	-1.58548496727039	0.112856189761715		chr1	100000000	105000000	chr10	70000000	75000000
333	317	218	414	533	433	362.367032844772	0.00199071558604971	0.104698149331055	-0.0190138564890492	0.984830051528573		chr1	100000000	105000000	chr10	75000000	80000000
361	398	400	512	695	611	484.346627103021	-0.0327709907769905	0.096385095448888	0.340000605118128	0.733856072229066		chr1	100000000	105000000	chr10	80000000	85000000
310	329	206	417	504	485	361.785939277931	0.0779575442763506	0.113497381733832	-0.686866455291212	0.492166887296307		chr1	100000000	105000000	chr10	85000000	90000000
306	340	253	516	620	551	411.294616753752	0.242858956367552	0.0972620598927773	-2.49695468752443	0.0125264962137159		chr1	100000000	105000000	chr10	90000000	95000000
342	303	231	430	574	510	382.162227201373	0.119995442255783	0.10252787414696	-1.17036896799192	0.241852518176613		chr1	100000000	105000000	chr10	95000000	100000000
256	251	202	329	504	410	310.669043443342	0.128810072867117	0.105040173443218	-1.22629341369803	0.220088278984099		chr1	100000000	105000000	chr11	0	5000000
347	356	299	459	695	537	430.836744619304	0.0717255547355793	0.0871612305596962	-0.822906632627851	0.410561090642753		chr1	100000000	105000000	chr11	10000000	15000000
352	370	312	530	626	564	445.058638487648	0.0666497983252612	0.0941936502886485	-0.707582709885629	0.479204433135804		chr1	100000000	105000000	chr11	100000000	105000000
353	373	316	446	635	515	427.868613995066	-0.0647766705553637	0.0875354771610288	0.740004768994423	0.459297100611083		chr1	100000000	105000000	chr11	105000000	110000000
293	288	206	416	505	421	341.446616969234	0.105166115580567	0.106939202292224	-0.983419675164478	0.325400930719039		chr1	100000000	105000000	chr11	110000000	115000000
263	257	215	303	481	392	307.32063875352	-0.00577386676377268	0.10639466482099	0.0542683862342839	0.956721336553032		chr1	100000000	105000000	chr11	115000000	120000000
296	312	264	408	519	439	363.244232996051	-0.0258502756411319	0.097887738916152	0.264080833078334	0.791717632778459		chr1	100000000	105000000	chr11	120000000	125000000
291	304	245	384	519	430	351.182312332268	-0.00918749057510405	0.0974258927800178	0.0943023493338562	0.924868983735416		chr1	100000000	105000000	chr11	125000000	130000000
255	247	225	316	449	416	308.073602752522	0.0217689306279375	0.110582321219944	-0.196857240721506	0.843939255805945		chr1	100000000	105000000	chr11	130000000	135000000
3	3	4	0	6	2	3.05977392885852	-1.08534869372373	0.91057992908363	1.19193127265169	0.233288194771602		chr1	100000000	105000000	chr11	135000000	135086622
325	382	304	534	655	528	438.743180977112	0.0931757490312419	0.0934113974456279	-0.997477305544827	0.318532884170018		chr1	100000000	105000000	chr11	15000000	20000000
459	497	459	578	744	716	567.502015116477	-0.147675193034028	0.0934768358772891	1.57980521749674	0.114151480403245		chr1	100000000	105000000	chr11	20000000	25000000
431	453	417	616	755	671	544.162574979145	-0.0222237249063376	0.0892451075198621	0.249018971727851	0.80334610626303		chr1	100000000	105000000	chr11	25000000	30000000
444	453	434	559	772	660	542.253177992595	-0.100036040865658	0.0860874397811301	1.1620282949521	0.245223971754823		chr1	100000000	105000000	chr11	30000000	35000000
514	559	547	688	925	787	657.940473269298	-0.114649718581672	0.0914921971729378	1.25310925001574	0.210165950143866		chr1	100000000	105000000	chr11	35000000	40000000
409	456	442	577	815	707	551.606660241427	-1.99261374869986e-05	0.0915076069781881	0.000217753891124573	0.99982625753359		chr1	100000000	105000000	chr11	40000000	45000000
402	422	387	541	711	549	491.799287790873	-0.106711107103768	0.0865698783952198	1.23265862309055	0.217703155257229		chr1	100000000	105000000	chr11	45000000	50000000
381	421	292	530	690	552	461.244982647218	0.0259789399598422	0.089462659315828	-0.290388639891973	0.771518933521116		chr1	100000000	105000000	chr11	5000000	10000000
96	116	110	124	213	162	132.694433848008	-0.06235764517536	0.156584057809791	0.398237509281488	0.690455119216688		chr1	100000000	105000000	chr11	50000000	55000000
486	507	516	591	855	710	601.525617951996	-0.172605158283027	0.0910080544464653	1.89659211300424	0.0578817923357391		chr1	100000000	105000000	chr11	55000000	60000000
343	387	346	449	658	548	443.210792484515	-0.0618981564315329	0.0904674698668099	0.684203465871899	0.493846694006353		chr1	100000000	105000000	chr11	60000000	65000000
285	314	233	349	512	414	340.633616836705	-0.0620040513787677	0.0992124811209804	0.624962209171641	0.531995861339984		chr1	100000000	105000000	chr11	65000000	70000000
279	286	228	359	527	396	333.464315089975	0.0120888705837734	0.0991089625428698	-0.121975553709831	0.902918378997563		chr1	100000000	105000000	chr11	70000000	75000000
335	343	280	471	637	528	415.775094589728	0.0965007714003166	0.0895938697861204	-1.07709122990986	0.281439510721465		chr1	100000000	105000000	chr11	75000000	80000000
451	473	505	677	869	677	595.532603942226	-0.046557814908941	0.0985486791125627	0.47243469246059	0.636616546531661		chr1	100000000	105000000	chr11	80000000	85000000
400	413	360	523	649	606	481.723994810028	-0.0704337519308092	0.0911126105286098	0.773040652903834	0.439498321891235		chr1	100000000	105000000	chr11	85000000	90000000
381	372	373	484	668	556	462.033940955024	-0.0814298141309173	0.0907969505245159	0.896834240142576	0.369807374204253		chr1	100000000	105000000	chr11	90000000	95000000
417	400	388	619	768	647	522.690330787745	0.0802502597250367	0.0895175291189155	-0.896475366499805	0.369998930949524		chr1	100000000	105000000	chr11	95000000	100000000
303	299	285	428	613	531	393.119373993459	0.143980417195883	0.096627650504611	-1.49005400052662	0.13621003777577		chr1	100000000	105000000	chr12	0	5000000
436	423	408	580	764	645	528.966845426963	-0.0277583646470052	0.0863646587830578	0.321408838269509	0.747900586188246		chr1	100000000	105000000	chr12	10000000	15000000
305	282	222	400	534	512	359.795311879948	0.168912904599569	0.106913620322339	-1.57990070947281	0.114129606743127		chr1	100000000	105000000	chr12	100000000	105000000
277	282	214	349	475	390	320.99483773856	-0.0227248049029774	0.102600128441455	0.221489049265124	0.824711662300148		chr1	100000000	105000000	chr12	105000000	110000000
246	269	212	342	443	449	315.423413078082	0.0954983932705901	0.114394169191553	-0.834818714498272	0.403819787173269		chr1	100000000	105000000	chr12	110000000	115000000
267	249	229	325	495	412	317.611898556041	0.0418553053565103	0.105608223154439	-0.396326196069999	0.691864404430119		chr1	100000000	105000000	chr12	115000000	120000000
260	288	203	352	548	432	330.241899439792	0.146789466762766	0.103071149235981	-1.42415669031392	0.15440111888372		chr1	100000000	105000000	chr12	120000000	125000000
235	223	170	289	398	364	269.407836194403	0.071534184835352	0.11693483417082	-0.611744014027967	0.540707136361012		chr1	100000000	105000000	chr12	125000000	130000000
146	149	106	171	257	199	165.42907904743	-0.0334875921090922	0.137527581211501	0.243497281156949	0.807620191064074		chr1	100000000	105000000	chr12	130000000	133275309
614	603	616	748	853	838	711.800407835808	-0.256959130350733	0.106309393174649	2.41708773493412	0.0156452456043694		chr1	100000000	105000000	chr12	15000000	20000000
500	578	549	763	961	826	680.221056113024	-0.0287204246824203	0.0960724138259356	0.29894559258661	0.764981558971672		chr1	100000000	105000000	chr12	20000000	25000000
355	356	302	540	660	605	451.482373080391	0.164673143134386	0.0929781791306643	-1.77109451566015	0.0765449858696942		chr1	100000000	105000000	chr12	25000000	30000000
410	390	415	516	762	562	497.253120524657	-0.0922468020168165	0.0921004119564543	1.00158946151545	0.31654191286559		chr1	100000000	105000000	chr12	30000000	35000000
265	306	324	355	511	385	353.447257485136	-0.208767321185558	0.113189315458677	1.84440837317171	0.0651236479613597		chr1	100000000	105000000	chr12	35000000	40000000
513	546	598	710	959	791	674.958192096716	-0.117973182104977	0.103304657498346	1.14199286810341	0.253456984180591		chr1	100000000	105000000	chr12	40000000	45000000
373	353	305	547	737	564	458.889355869435	0.164148616110922	0.0870648201007874	-1.8853609979427	0.0593811159388967		chr1	100000000	105000000	chr12	45000000	50000000
385	418	377	484	688	562	475.686329244661	-0.126590329378437	0.0860855292218174	1.47051810592057	0.141421485612818		chr1	100000000	105000000	chr12	5000000	10000000
324	367	256	375	579	477	384.250066693653	-0.0824991804621391	0.097037434944981	0.850178907850513	0.39522562645171		chr1	100000000	105000000	chr12	50000000	55000000
375	444	345	531	751	598	490.175008471708	0.0133820444949436	0.0843421162110486	-0.158663845491591	0.873933724394246		chr1	100000000	105000000	chr12	55000000	60000000
456	469	448	594	822	669	563.163404593196	-0.0794318805345932	0.0841682341497213	0.943727539695048	0.345308897063769		chr1	100000000	105000000	chr12	60000000	65000000
414	390	295	573	694	595	475.727259090281	0.095709310771769	0.0934889298368896	-1.02375020164156	0.305953277025015		chr1	100000000	105000000	chr12	65000000	70000000
474	504	445	604	757	729	575.813974870372	-0.116052075473609	0.0911447619138948	1.27327202393973	0.202921530463627		chr1	100000000	105000000	chr12	70000000	75000000
368	365	290	565	656	545	448.11538138659	0.122381192004989	0.0955202068895586	-1.28120735905113	0.200120841979351		chr1	100000000	105000000	chr12	75000000	80000000
407	447	414	576	788	723	541.98365113606	0.0404311524287582	0.0910205155435074	-0.444198235829947	0.656899267620481		chr1	100000000	105000000	chr12	80000000	85000000
350	407	320	599	651	657	480.082857732594	0.166841073104607	0.103784156927022	-1.60757747660777	0.107927748413464		chr1	100000000	105000000	chr12	85000000	90000000
312	278	226	479	543	482	370.466514335328	0.220331835386865	0.108587445522844	-2.02907282997565	0.0424508728151278		chr1	100000000	105000000	chr12	90000000	95000000
355	347	293	429	581	512	408.92057600176	-0.0617163031878666	0.0925144307869111	0.667099204555644	0.504708768210216		chr1	100000000	105000000	chr12	95000000	100000000
374	346	312	500	707	542	445.808580738793	0.0798220299411304	0.0875291191986859	-0.911948282718796	0.361795943010266		chr1	100000000	105000000	chr13	100000000	105000000
320	347	250	507	653	566	418.993967522248	0.243767586073437	0.0935241838672322	-2.60646579305618	0.00914819610683753		chr1	100000000	105000000	chr13	105000000	110000000
211	239	190	238	425	307	259.432112204997	-0.0922613381320223	0.117876394637067	0.78269562295393	0.433805873189841		chr1	100000000	105000000	chr13	110000000	114364328
160	142	154	191	253	196	180.572580320591	-0.194292551114471	0.137884987440116	1.40909140814806	0.158808141079619		chr1	100000000	105000000	chr13	15000000	20000000
381	392	411	545	697	577	490.458647364259	-0.0616096123125723	0.0962188612621768	0.640307019896012	0.52197301783263		chr1	100000000	105000000	chr13	20000000	25000000
377	430	371	508	705	583	483.447115190426	-0.0710371001459267	0.0860195613693717	0.825824952081427	0.408903397480084		chr1	100000000	105000000	chr13	25000000	30000000
371	364	380	546	619	575	467.163073301518	-0.0288870913215811	0.104389594663902	0.276723857531849	0.781992151311913		chr1	100000000	105000000	chr13	30000000	35000000
472	503	479	610	804	683	582.86161292739	-0.150802509074895	0.0871326035238914	1.73072424070911	0.0835009596223686		chr1	100000000	105000000	chr13	35000000	40000000
300	366	278	495	626	539	416.764751694138	0.14414298752632	0.0951681070383798	-1.51461442296199	0.129870077512806		chr1	100000000	105000000	chr13	40000000	45000000
368	376	315	485	661	540	443.579668979347	-0.00611664100281878	0.0864031846349308	0.0707918467202651	0.943563420920115		chr1	100000000	105000000	chr13	45000000	50000000
405	394	425	539	756	595	506.920858049789	-0.0608811648224369	0.0933665608890217	0.652066052800231	0.51435856237349		chr1	100000000	105000000	chr13	50000000	55000000
440	493	535	694	859	742	614.930327462059	-0.0381310395836579	0.170583029358369	0.223533605465232	0.823120231341832		chr1	100000000	105000000	chr13	55000000	60000000
410	417	476	580	722	662	536.564969046154	-0.0907082216227751	0.169584938844072	0.534883712203822	0.592730271854176		chr1	100000000	105000000	chr13	60000000	65000000
419	438	406	642	803	715	551.528560680928	0.100517662371848	0.0886531310333761	-1.13383093411562	0.256865472441011		chr1	100000000	105000000	chr13	65000000	70000000
387	440	370	644	695	660	517.973885003842	0.0793086550200566	0.100308332096673	-0.790648726405122	0.429149004294903		chr1	100000000	105000000	chr13	70000000	75000000
354	377	299	585	687	538	455.207439530201	0.145771962425352	0.0950432807079905	-1.53374295730825	0.125092901191403		chr1	100000000	105000000	chr13	75000000	80000000
425	405	424	656	701	719	542.426156886997	0.0638610006005614	0.176720315628727	-0.361367624165677	0.71782464725189		chr1	100000000	105000000	chr13	80000000	85000000
403	437	383	652	800	715	543.869134987454	0.154367520691085	0.0885764908591074	-1.74275949740013	0.0813756339336871		chr1	100000000	105000000	chr13	85000000	90000000
383	395	372	607	783	690	516.769046625001	0.179031613739994	0.0886687044180542	-2.01910713498077	0.043476085439022		chr1	100000000	105000000	chr13	90000000	95000000
314	343	297	444	670	542	416.851007542444	0.112048207119096	0.0906383593516122	-1.23621177524219	0.216379854840137		chr1	100000000	105000000	chr13	95000000	100000000
234	258	201	317	422	395	294.595908017311	0.0392782644602273	0.111563155405118	-0.352072010849789	0.724784258331817		chr1	100000000	105000000	chr14	100000000	105000000
86	71	74	113	149	153	103.575691569742	0.170327183854239	0.177084651648817	-0.961840465948574	0.336129747594992		chr1	100000000	105000000	chr14	105000000	107043718
113	128	138	184	241	150	155.775758802796	-0.0884215373204334	0.159096947621816	0.555771425172891	0.578367122042467		chr1	100000000	105000000	chr14	15000000	20000000
466	448	400	535	683	559	510.327366743214	-0.239582904338702	0.0851223486910045	2.81457112054546	0.00488423688123052		chr1	100000000	105000000	chr14	20000000	25000000
537	617	666	716	983	837	719.633790609744	-0.212376078530535	0.170942598995082	1.24238241245323	0.214095501545203		chr1	100000000	105000000	chr14	25000000	30000000
435	435	389	573	773	631	524.503433886784	-0.0271604056818137	0.0824351675049886	0.329475956728906	0.741795964145446		chr1	100000000	105000000	chr14	30000000	35000000
423	439	494	569	750	660	548.744951308569	-0.14186714931822	0.166641297198935	0.851332483021059	0.394584685554756		chr1	100000000	105000000	chr14	35000000	40000000
490	496	551	666	882	844	641.729329507615	-0.0462372416947344	0.168626199403669	0.274199631245015	0.783931211488074		chr1	100000000	105000000	chr14	40000000	45000000
470	480	578	654	852	718	618.379965933774	-0.150138393335334	0.195101238799654	0.769540953502137	0.441572242373179		chr1	100000000	105000000	chr14	45000000	50000000
323	330	215	470	533	494	379.353488915158	0.131754791251134	0.111661160410792	-1.17995183613012	0.238019371489566		chr1	100000000	105000000	chr14	50000000	55000000
357	382	308	485	618	545	436.942229221632	-0.0167829560684918	0.0903891070346042	0.185674542199722	0.852699993524914		chr1	100000000	105000000	chr14	55000000	60000000
323	362	293	482	650	510	420.718214909676	0.0705463994745021	0.0893907317837347	-0.789191430328335	0.430000129925247		chr1	100000000	105000000	chr14	60000000	65000000
328	333	277	447	582	487	396.374099702667	0.0186384581716371	0.0926947715148586	-0.201073457186843	0.84064113621664		chr1	100000000	105000000	chr14	65000000	70000000
328	281	281	407	575	413	369.974567112829	-0.0368385893833781	0.101368716169621	0.363411817525004	0.716297275257868		chr1	100000000	105000000	chr14	70000000	75000000
293	292	225	395	452	396	334.308826798708	-0.0452058087631284	0.108711832207404	0.415831541472717	0.677533276692111		chr1	100000000	105000000	chr14	75000000	80000000
364	367	279	483	606	560	429.051904894292	0.0405570431209097	0.0949659403900277	-0.427069357227874	0.669328811209432		chr1	100000000	105000000	chr14	80000000	85000000
283	303	217	465	545	486	365.901134608092	0.235601606576734	0.104947494433432	-2.24494741726469	0.0247715084001755		chr1	100000000	105000000	chr14	85000000	90000000
273	279	210	356	491	398	322.571441868881	0.0336114822893191	0.102231207309584	-0.328779080027241	0.742322676542868		chr1	100000000	105000000	chr14	90000000	95000000
255	222	179	326	500	362	291.806885930842	0.173824434323294	0.111467146966682	-1.55942301434566	0.118896292693055		chr1	100000000	105000000	chr14	95000000	100000000
89	121	79	119	186	149	119.402292937307	-0.0273711915478206	0.161200964382405	0.169795457816803	0.86517099919701		chr1	100000000	105000000	chr15	100000000	101991189
19	18	20	27	31	31	23.9197951959256	-0.0312149242760095	0.32331423587823	0.0965467053784975	0.923086381619994		chr1	100000000	105000000	chr15	15000000	20000000
248	297	256	393	526	433	346.310469627383	0.0772015772018953	0.102453020046726	-0.753531493426801	0.451130593670722		chr1	100000000	105000000	chr15	20000000	25000000
329	346	321	416	551	485	401.12486296504	-0.133718823563758	0.0956607538600982	1.39784413323063	0.162159878139062		chr1	100000000	105000000	chr15	25000000	30000000
313	305	308	378	533	456	374.977626890797	-0.121341747619819	0.100490424283094	1.20749562443864	0.227241329144128		chr1	100000000	105000000	chr15	30000000	35000000
405	446	330	565	714	637	499.818603807551	0.0304244800163914	0.0881425521705494	-0.345173576974742	0.729963881936746		chr1	100000000	105000000	chr15	35000000	40000000
290	290	240	437	623	480	373.429647844487	0.229425240609171	0.0939818873499732	-2.44116443155508	0.0146399871542468		chr1	100000000	105000000	chr15	40000000	45000000
387	428	391	542	656	605	492.933467727201	-0.0913806732262035	0.0941929550392659	0.970143395417522	0.331975020891442		chr1	100000000	105000000	chr15	45000000	50000000
376	406	338	534	756	608	483.744360650199	0.0815828222642318	0.0831901643540306	-0.980678700393493	0.326751210674783		chr1	100000000	105000000	chr15	50000000	55000000
305	412	328	507	644	603	451.272181370667	0.0768162059650642	0.102567779339754	-0.748931160053801	0.453898698152423		chr1	100000000	105000000	chr15	55000000	60000000
297	336	266	434	574	478	383.940170219591	0.0507835908448021	0.0944544365210241	-0.53765172622144	0.590817512306917		chr1	100000000	105000000	chr15	60000000	65000000
287	310	229	395	559	463	358.326103737423	0.10326126643096	0.0973814710921028	-1.06037899482229	0.288972214334907		chr1	100000000	105000000	chr15	65000000	70000000
288	272	228	371	505	416	334.864019062592	0.0373053505843911	0.100837678054749	-0.369954478366078	0.71141640870096		chr1	100000000	105000000	chr15	70000000	75000000
265	263	218	362	507	433	327.272620874541	0.126738352668242	0.102155280181383	-1.24064416879099	0.214737227648981		chr1	100000000	105000000	chr15	75000000	80000000
278	248	233	367	485	390	322.993993921711	0.0327287011493125	0.105098135339602	-0.311410864175248	0.755488295817795		chr1	100000000	105000000	chr15	80000000	85000000
267	266	224	348	499	399	321.916453275944	0.0391416561810524	0.101181142764974	-0.386847342414106	0.69886922640446		chr1	100000000	105000000	chr15	85000000	90000000
294	293	246	367	540	468	354.789161350746	0.0438792576933153	0.0994138673611796	-0.441379647105951	0.658938174182387		chr1	100000000	105000000	chr15	90000000	95000000
314	321	253	451	554	513	386.75552122242	0.106706709158509	0.0993477065861076	-1.07407320033124	0.282789874898971		chr1	100000000	105000000	chr15	95000000	100000000
291	277	206	323	499	356	314.751821785989	-0.0759535746485191	0.106187436651682	0.715278351596936	0.47443706268014		chr1	100000000	105000000	chr16	0	5000000
332	348	292	436	596	442	397.179727410459	-0.0786267674343651	0.0916940179035365	0.85749069821634	0.391173753334908		chr1	100000000	105000000	chr16	10000000	15000000
280	247	189	290	435	364	291.794680105242	-0.0719156071613055	0.113608017093215	0.633015248407155	0.526723685402273		chr1	100000000	105000000	chr16	15000000	20000000
339	330	299	377	589	475	391.433177036844	-0.111719081873615	0.0942390332186742	1.18548629010634	0.235825232132389		chr1	100000000	105000000	chr16	20000000	25000000
300	279	275	375	553	417	355.718976681431	-0.0313087755692166	0.099658583271971	0.314160351685656	0.753399254044048		chr1	100000000	105000000	chr16	25000000	30000000
278	323	299	389	487	407	359.211286545129	-0.165106834126095	0.104889937062243	1.57409603581056	0.115465248907403		chr1	100000000	105000000	chr16	30000000	35000000
95	92	90	128	177	151	118.322928461963	0.0384724074064192	0.158927934552813	-0.242074544759371	0.808722402023913		chr1	100000000	105000000	chr16	35000000	40000000
308	295	295	397	525	433	367.837774696639	-0.0866914731150418	0.100257253347873	0.864690286439817	0.387208802305787		chr1	100000000	105000000	chr16	45000000	50000000
292	312	297	411	560	477	380.424402983467	0.00401985568147319	0.0983783303238945	-0.0408611903478996	0.967406557206667		chr1	100000000	105000000	chr16	5000000	10000000
374	338	322	472	642	529	433.502053468554	-0.0112454601346246	0.091051213851644	0.123506976556596	0.901705650096389		chr1	100000000	105000000	chr16	50000000	55000000
346	333	333	462	700	494	429.272608030932	0.0199633808642925	0.0932190989150403	-0.21415547990318	0.830425812519773		chr1	100000000	105000000	chr16	55000000	60000000
488	482	568	651	965	806	643.923342069387	-0.0435639508491882	0.170718467959738	0.255180071434699	0.798584022359472		chr1	100000000	105000000	chr16	60000000	65000000
311	306	270	407	565	511	381.335378671141	0.0647413365539741	0.0978564013423279	-0.661595313805702	0.508230611636123		chr1	100000000	105000000	chr16	65000000	70000000
365	350	289	434	596	534	416.021463074216	-0.0347804597029279	0.0932555794313678	0.37295848586223	0.709179341789137		chr1	100000000	105000000	chr16	70000000	75000000
410	409	347	501	660	577	473.602917144923	-0.0982013159656007	0.0866044603766185	1.13390598519465	0.256833986260333		chr1	100000000	105000000	chr16	75000000	80000000
306	373	267	404	552	418	377.792696986494	-0.136772657447152	0.0969785878890483	1.4103387193432	0.158439690754184		chr1	100000000	105000000	chr16	80000000	85000000
235	215	168	329	463	336	276.675035479754	0.190109184176782	0.113022425090163	-1.68204835478555	0.0925594637459317		chr1	100000000	105000000	chr16	85000000	90000000
8	5	6	5	13	18	8.6886226541971	0.234298600156979	0.542963693068437	-0.431517987570943	0.666091776469993		chr1	100000000	105000000	chr16	90000000	90338345
321	311	242	421	643	457	380.697206312229	0.116318744346215	0.0952225928224142	-1.22154565317439	0.221879491262393		chr1	100000000	105000000	chr17	0	5000000
414	472	380	561	716	613	514.807708394976	-0.0941348839242259	0.0855036258425027	1.10094610604727	0.270920113859043		chr1	100000000	105000000	chr17	10000000	15000000
293	338	266	430	567	498	384.929716059799	0.0641110258601409	0.0963296001612946	-0.66553817053941	0.505706337895043		chr1	100000000	105000000	chr17	15000000	20000000
221	227	211	282	387	265	261.045692615166	-0.181009786757579	0.116861558685234	1.54892497408089	0.121399756619097		chr1	100000000	105000000	chr17	20000000	25000000
251	260	258	363	538	374	328.629203775549	0.0392129726079888	0.106733707406718	-0.367390710589339	0.713327599750796		chr1	100000000	105000000	chr17	25000000	30000000
341	347	324	463	632	547	429.080458952254	0.019196439430674	0.0917295995817884	-0.209272029074519	0.834235885897833		chr1	100000000	105000000	chr17	30000000	35000000
364	324	264	425	598	486	396.975100633592	-0.0119093142063911	0.0948766249069476	0.125524218616244	0.900108552986749		chr1	100000000	105000000	chr17	35000000	40000000
279	288	247	397	558	426	351.77540596341	0.0820323095213922	0.0968806409196167	-0.846735826091981	0.397142384970014		chr1	100000000	105000000	chr17	40000000	45000000
264	269	213	386	588	392	333.754210080221	0.187469100962109	0.102992322206082	-1.82022404142897	0.0687248933514297		chr1	100000000	105000000	chr17	45000000	50000000
353	365	276	412	633	465	404.352713760693	-0.0788920836076558	0.0907970076695298	0.868884180575599	0.384910483041018		chr1	100000000	105000000	chr17	5000000	10000000
522	599	603	771	1065	876	720.918093843591	-0.0329807988665621	0.0997222165960046	0.330726692530052	0.740850938140999		chr1	100000000	105000000	chr17	50000000	55000000
401	411	349	563	755	590	494.282288052039	0.0392701401680356	0.0832434139996744	-0.471750716137005	0.637104732381831		chr1	100000000	105000000	chr17	55000000	60000000
303	348	246	443	637	526	397.560325822709	0.164939380792148	0.0938188099247236	-1.7580630251491	0.0787367861685996		chr1	100000000	105000000	chr17	60000000	65000000
326	347	288	482	645	539	420.730329521981	0.118139664772461	0.0895847657095196	-1.31874726508222	0.187253619606566		chr1	100000000	105000000	chr17	65000000	70000000
269	289	238	433	565	454	358.056722766155	0.192288742115208	0.0978224588006251	-1.96569115592481	0.049334297050984		chr1	100000000	105000000	chr17	70000000	75000000
295	292	210	326	543	379	327.801364588831	-0.038656387443652	0.106272062836745	0.363749290375927	0.716045232612965		chr1	100000000	105000000	chr17	75000000	80000000
188	157	117	173	289	226	185.585313359754	-0.107902366426476	0.140411058016641	0.768474847712405	0.442205128107979		chr1	100000000	105000000	chr17	80000000	83257441
543	614	595	723	878	783	685.719158323967	-0.230439757920577	0.0995222133945659	2.31546053951769	0.0205877417001304		chr1	100000000	105000000	chr18	0	5000000
344	374	329	529	631	563	448.495621775472	0.0487308782355945	0.0945179350477614	-0.51557281917945	0.606152798284047		chr1	100000000	105000000	chr18	10000000	15000000
47	46	41	34	86	56	50.4607654291696	-0.313986264933428	0.238375920521399	1.31718952252663	0.187775105044592		chr1	100000000	105000000	chr18	15000000	20000000
272	313	253	412	585	463	367.006853981153	0.121419362900175	0.0956849737298523	-1.26894911674406	0.204459212672702		chr1	100000000	105000000	chr18	20000000	25000000
494	540	507	710	969	768	646.204922826396	-0.0150988877907718	0.0859959277870517	0.175576776474353	0.860626448588093		chr1	100000000	105000000	chr18	25000000	30000000
498	594	627	659	1012	794	686.279165846166	-0.180460605498587	0.169813925021665	1.06269615684087	0.287919764279338		chr1	100000000	105000000	chr18	30000000	35000000
420	396	394	530	748	580	498.632296835507	-0.0657388581111564	0.0868485488452125	0.756936747766744	0.449087758190321		chr1	100000000	105000000	chr18	35000000	40000000
399	440	400	606	720	661	524.434159797147	0.0113378831850264	0.0935754087806361	-0.121163063381376	0.903561879676792		chr1	100000000	105000000	chr18	40000000	45000000
336	335	304	409	542	483	394.038182369826	-0.119489052060708	0.0955547901116627	1.25047684078502	0.211125410176256		chr1	100000000	105000000	chr18	45000000	50000000
411	422	371	532	721	591	495.335179990645	-0.0631243995858693	0.0834545809605059	0.756392265821122	0.449414043714232		chr1	100000000	105000000	chr18	5000000	10000000
381	397	336	477	686	604	465.60923919533	-0.0128280762889334	0.0879390367062504	0.145874651001511	0.88402034307383		chr1	100000000	105000000	chr18	50000000	55000000
322	378	306	499	569	522	422.339074185741	-0.00420091062300014	0.100508991958082	0.0417963660878436	0.966661031925137		chr1	100000000	105000000	chr18	55000000	60000000
442	477	432	594	789	708	559.972353496489	-0.0463281655388779	0.0870616494825221	0.532130574302735	0.594635562947089		chr1	100000000	105000000	chr18	60000000	65000000
530	531	505	731	927	810	655.877664397217	-0.0190176695868265	0.0885484954457128	0.214771233447844	0.829945681914961		chr1	100000000	105000000	chr18	65000000	70000000
444	499	449	611	845	756	584.005933009588	-0.0106663507490869	0.0883206819890852	0.120768437345231	0.903874450431027		chr1	100000000	105000000	chr18	70000000	75000000
312	294	262	419	550	536	381.050268121757	0.122080773870646	0.103767513441387	-1.17648356235889	0.239401697183913		chr1	100000000	105000000	chr18	75000000	80000000
22	18	18	14	22	30	20.9250822978063	-0.489260416572361	0.352606805765587	1.38755239142384	0.16527338710958		chr1	100000000	105000000	chr18	80000000	80373285
284	269	200	293	480	374	306.161685273145	-0.0755288057098388	0.109641478539136	0.688870733195005	0.490904618408994		chr1	100000000	105000000	chr19	0	5000000
354	371	257	444	665	483	412.117281352806	0.0182615142135752	0.09279585940619	-0.196792338908573	0.84399004655363		chr1	100000000	105000000	chr19	10000000	15000000
316	316	221	399	684	472	378.724929759732	0.179151427821442	0.102295066180594	-1.75132031788478	0.0798907498204439		chr1	100000000	105000000	chr19	15000000	20000000
388	383	395	508	671	618	483.492156135961	-0.0553784733357778	0.0968301761351184	0.57191338016882	0.567380658834366		chr1	100000000	105000000	chr19	20000000	25000000
183	170	172	242	324	283	222.578812908166	0.0139545302681259	0.125576781733457	-0.111123490150791	0.911518421653111		chr1	100000000	105000000	chr19	25000000	30000000
348	368	304	415	669	501	419.909983114992	-0.0508258215680807	0.0895285850730313	0.567704957323076	0.57023532487042		chr1	100000000	105000000	chr19	30000000	35000000
326	332	297	381	585	449	385.291595980526	-0.118675115401496	0.0931229022308182	1.27439236276532	0.202524397600353		chr1	100000000	105000000	chr19	35000000	40000000
321	330	273	428	629	502	397.59538832918	0.0738941264526476	0.090694521104717	-0.814758439126974	0.415210594986797		chr1	100000000	105000000	chr19	40000000	45000000
302	319	244	386	585	416	361.512527646647	-0.00151235676636273	0.0963407314452072	0.0156979996277365	0.987475322867156		chr1	100000000	105000000	chr19	45000000	50000000
355	344	293	394	619	455	399.033458625306	-0.120573847113263	0.0915430157802874	1.31712775775983	0.187795804104647		chr1	100000000	105000000	chr19	5000000	10000000
328	323	295	398	512	484	383.169140790245	-0.113985857725379	0.100568293647239	1.13341743795717	0.257038994542244		chr1	100000000	105000000	chr19	50000000	55000000
251	256	203	308	416	354	290.372192499646	-0.0716998925213824	0.107662846573984	0.665966903188944	0.505432255450664		chr1	100000000	105000000	chr19	55000000	58617616
248	205	180	293	438	346	273.328462461375	0.0851734820621438	0.115324280179845	-0.738556372771785	0.460176424141486		chr1	100000000	105000000	chr2	0	5000000
294	255	200	370	502	434	328.159084916136	0.130454214382645	0.108424656818678	-1.20317848550636	0.228907258583656		chr1	100000000	105000000	chr2	10000000	15000000
437	475	478	634	882	658	578.733354030561	-0.0421637672997644	0.0912815102294954	0.461909177376211	0.644146452452614		chr1	100000000	105000000	chr2	100000000	105000000
372	384	371	487	695	541	463.336988493856	-0.0724244874441107	0.0883505842051775	0.819739768510398	0.412364473871681		chr1	100000000	105000000	chr2	105000000	110000000
316	347	302	405	606	467	395.853692354819	-0.069405011016389	0.0919373944133522	0.754916010609815	0.450299378548892		chr1	100000000	105000000	chr2	110000000	115000000
399	436	492	522	727	617	527.072731935968	-0.20156766933727	0.177275250454018	1.13703220737828	0.255524821905836		chr1	100000000	105000000	chr2	115000000	120000000
373	372	360	444	614	519	440.167536370069	-0.168246043412875	0.0911072198314878	1.8466817857472	0.0647932730303326		chr1	100000000	105000000	chr2	120000000	125000000
270	291	327	424	511	460	373.43747601265	-0.0291176368762705	0.18114136589741	0.160745375480725	0.872293949643766		chr1	100000000	105000000	chr2	125000000	130000000
290	310	276	409	509	515	374.155023099669	0.0404094362899613	0.107562312583889	-0.375683966988396	0.707151858705472		chr1	100000000	105000000	chr2	130000000	135000000
351	380	342	503	596	529	441.634365168968	-0.0691246381867962	0.0957347517967009	0.722043321672646	0.4702678431115		chr1	100000000	105000000	chr2	135000000	140000000
279	343	294	448	510	550	393.647823372579	0.0564504364284251	0.116421127743812	-0.484881374389759	0.627760495210246		chr1	100000000	105000000	chr2	140000000	145000000
303	327	249	517	542	467	387.323777560601	0.139007823202106	0.110766168300995	-1.25496643365299	0.209490945398556		chr1	100000000	105000000	chr2	145000000	150000000
278	298	188	369	491	417	326.705200269578	0.0748110014421464	0.109601378994586	-0.682573541760293	0.494876357579857		chr1	100000000	105000000	chr2	15000000	20000000
304	345	310	416	534	514	395.475827478457	-0.0631885625694308	0.102920675618782	0.613954020312506	0.539245711458261		chr1	100000000	105000000	chr2	150000000	155000000
365	331	250	464	534	545	402.627893218286	0.0489231318055671	0.110896169487192	-0.441161602170736	0.659096009142376		chr1	100000000	105000000	chr2	155000000	160000000
352	351	268	466	546	544	409.608930654537	0.0196085783578243	0.103532833213302	-0.189394781821782	0.849783413962392		chr1	100000000	105000000	chr2	160000000	165000000
305	273	237	394	437	442	340.543225141083	-0.0170417139184195	0.115897713228791	0.147040985051861	0.883099670497552		chr1	100000000	105000000	chr2	165000000	170000000
296	301	231	405	480	439	348.626265129099	0.0128840706453741	0.105323966596093	-0.122328004363748	0.902639254269124		chr1	100000000	105000000	chr2	170000000	175000000
289	264	229	377	463	447	334.500070991285	0.0511341696978199	0.109825274985656	-0.465595644577249	0.641504961123902		chr1	100000000	105000000	chr2	175000000	180000000
256	274	243	478	469	482	354.317934079868	0.232161003145935	0.123382063722754	-1.88164305362579	0.0598844964491075		chr1	100000000	105000000	chr2	180000000	185000000
318	305	226	455	512	500	372.36125406971	0.131972087951942	0.110764227300468	-1.19146850177489	0.23346971487418		chr1	100000000	105000000	chr2	185000000	190000000
317	296	222	479	540	510	377.591144699802	0.214806483279391	0.10965905082945	-1.95885776554344	0.0501294463453648		chr1	100000000	105000000	chr2	190000000	195000000
277	279	212	384	452	460	332.660891507832	0.0943638003527045	0.113950752299796	-0.828110376177599	0.407607993724414		chr1	100000000	105000000	chr2	195000000	200000000
293	321	232	411	519	490	364.344127173746	0.0815321522800501	0.103666179609745	-0.786487479204703	0.431581951551596		chr1	100000000	105000000	chr2	20000000	25000000
278	281	181	397	447	450	325.981131964454	0.154552081735997	0.122868522346906	-1.25786555241249	0.20844038357515		chr1	100000000	105000000	chr2	200000000	205000000
296	262	198	385	468	402	323.681327929362	0.0665613924016925	0.112178245074407	-0.593353839307637	0.552944374468733		chr1	100000000	105000000	chr2	205000000	210000000
278	275	217	397	535	472	345.86380100619	0.194004236144159	0.101418370074741	-1.91291021538983	0.0557595475834633		chr1	100000000	105000000	chr2	210000000	215000000
269	273	170	321	406	441	302.52636056894	0.0593935349436699	0.132348786063081	-0.44876524152901	0.653601015188522		chr1	100000000	105000000	chr2	215000000	220000000
235	244	168	378	433	385	293.523023864769	0.227171951855818	0.118246985264959	-1.92116485123733	0.0547109278567188		chr1	100000000	105000000	chr2	220000000	225000000
283	261	200	413	462	436	329.778685182911	0.158914952529837	0.115585702033733	-1.37486687136666	0.169172721622445		chr1	100000000	105000000	chr2	225000000	230000000
225	232	176	336	455	358	283.141192182844	0.185429093976307	0.109082225275661	-1.69990200977024	0.0891493588337575		chr1	100000000	105000000	chr2	230000000	235000000
228	233	189	307	447	350	280.547409538417	0.0840955390769959	0.107969175962717	-0.778884698592446	0.43604763829251		chr1	100000000	105000000	chr2	235000000	240000000
98	110	66	133	176	115	112.376886712763	-0.0416073122764476	0.169434340148807	0.245565994708662	0.806018215555965		chr1	100000000	105000000	chr2	240000000	242193529
283	302	216	375	526	397	337.044562436998	0.0206107488909555	0.100676665635427	-0.204722204106278	0.837789171447227		chr1	100000000	105000000	chr2	25000000	30000000
335	320	291	450	575	509	401.374744103535	0.0235866774289436	0.0955927589357095	-0.246741256257775	0.805108475608714		chr1	100000000	105000000	chr2	30000000	35000000
351	359	287	495	630	544	428.985270025004	0.072397252930262	0.0908247366948638	-0.797109417156792	0.42538748759555		chr1	100000000	105000000	chr2	35000000	40000000
360	345	311	508	618	510	429.798523521738	0.0150223692599579	0.0937617096830225	-0.160218593610799	0.872708883015045		chr1	100000000	105000000	chr2	40000000	45000000
352	310	264	402	522	483	379.693946755295	-0.0670555023922207	0.102123166665808	0.656614014052813	0.511429135577726		chr1	100000000	105000000	chr2	45000000	50000000
258	275	192	378	465	401	315.540244853027	0.113805915159973	0.109151268604709	-1.04264399868883	0.297113203473807		chr1	100000000	105000000	chr2	5000000	10000000
351	386	349	572	669	546	465.384922389986	0.0472097837273835	0.0961705211396072	-0.490896619545721	0.623499568100741		chr1	100000000	105000000	chr2	50000000	55000000
388	436	408	538	762	683	520.318259172534	0.00519194588689607	0.0921124676727462	-0.0563652892824653	0.955050808116047		chr1	100000000	105000000	chr2	55000000	60000000
367	350	342	526	665	571	455.874999487308	0.0585252761213857	0.0925767934674677	-0.632180851478205	0.527268708244807		chr1	100000000	105000000	chr2	60000000	65000000
351	400	298	456	605	522	427.735286872731	-0.0782534964791782	0.0907293733177708	0.862493519106575	0.388415997919152		chr1	100000000	105000000	chr2	65000000	70000000
317	391	347	449	585	539	429.889020865118	-0.0993567379581546	0.100649456873294	0.987156225624078	0.323566057650649		chr1	100000000	105000000	chr2	70000000	75000000
505	592	610	733	864	795	679.059365924821	-0.189090095453117	0.174117515481737	1.08599123373634	0.277482870658583		chr1	100000000	105000000	chr2	75000000	80000000
539	555	620	667	947	763	675.314166460989	-0.220556833469545	0.103149061429152	2.13823403154311	0.032497753617226		chr1	100000000	105000000	chr2	80000000	85000000
288	338	270	376	503	405	356.665071006008	-0.157086285021096	0.0981768068019931	1.60003457168773	0.109590914170311		chr1	100000000	105000000	chr2	85000000	90000000
121	128	106	159	199	195	147.663533234334	-0.0301801839300992	0.148247190963021	0.203580140264697	0.838681613903389		chr1	100000000	105000000	chr2	90000000	95000000
336	331	292	452	613	491	405.824932448268	0.01993484022617	0.0907834705872905	-0.219586672520987	0.826193071878391		chr1	100000000	105000000	chr2	95000000	100000000
330	324	286	463	599	470	399.117839960075	0.0284318087577459	0.0933491809221325	-0.304574806944073	0.760690010036868		chr1	100000000	105000000	chr20	0	5000000
448	490	393	571	755	660	540.537438849512	-0.0957794213720838	0.0833165664746782	1.14958435548581	0.250315104750888		chr1	100000000	105000000	chr20	10000000	15000000
360	387	348	482	615	578	451.825081752905	-0.0599972006652882	0.094488321671251	0.634969481985655	0.525448319043258		chr1	100000000	105000000	chr20	15000000	20000000
328	348	336	383	551	461	396.399310540967	-0.221145788130597	0.0966414714513526	2.28831147549235	0.0221193887083162		chr1	100000000	105000000	chr20	20000000	25000000
175	176	159	225	293	243	207.501056396429	-0.0993287950356812	0.12529200425118	0.792778402974152	0.427906941532912		chr1	100000000	105000000	chr20	25000000	30000000
328	318	268	410	560	438	376.395165003189	-0.0543240371791358	0.0940128211764299	0.577836474848342	0.563374527024769		chr1	100000000	105000000	chr20	30000000	35000000
302	356	271	394	594	459	383.290994924836	-0.0420563893042394	0.0939479819720746	0.447656122264982	0.654401392873302		chr1	100000000	105000000	chr20	35000000	40000000
330	347	294	366	577	462	386.912945579641	-0.151858518699458	0.0937401938457482	1.61999364914206	0.105233641156972		chr1	100000000	105000000	chr20	40000000	45000000
270	304	275	373	581	439	360.248073426018	0.025886561103075	0.0993290848822399	-0.260614110497091	0.79439010703098		chr1	100000000	105000000	chr20	45000000	50000000
439	501	415	552	791	622	541.689034801848	-0.144630749980604	0.0812049162322624	1.78105903793966	0.0749028065474694		chr1	100000000	105000000	chr20	5000000	10000000
402	397	330	470	617	524	448.813058729691	-0.161003693773355	0.0875744045338206	1.83847888695808	0.0659918701633		chr1	100000000	105000000	chr20	50000000	55000000
350	309	322	393	638	467	401.679585670476	-0.0834071777466581	0.0993012485615924	0.839940876422355	0.400941537202203		chr1	100000000	105000000	chr20	55000000	60000000
190	208	178	238	418	295	243.906200483934	0.0294359155297925	0.120393843328904	-0.244496850635266	0.806846040804382		chr1	100000000	105000000	chr20	60000000	64444167
313	320	347	397	575	512	402.400749363502	-0.0889580697622094	0.107160162975229	0.830141232453822	0.406458937065655		chr1	100000000	105000000	chr21	10000000	15000000
666	698	716	862	1107	968	827.535423473944	-0.18265630190836	0.103624262687781	1.76267890521645	0.0779546605470078		chr1	100000000	105000000	chr21	15000000	20000000
658	740	831	940	1343	1004	903.815679689337	-0.137941241981254	0.121658303716997	1.133841569106	0.256861010580347		chr1	100000000	105000000	chr21	20000000	25000000
447	518	420	664	858	735	588.121865527712	0.0317383308403739	0.0844407163676576	-0.375865248492021	0.707017077001777		chr1	100000000	105000000	chr21	25000000	30000000
390	455	417	542	755	598	514.585357018389	-0.0965053486198306	0.0880649853873124	1.09584244175363	0.273147731410203		chr1	100000000	105000000	chr21	30000000	35000000
344	359	297	478	656	544	430.086817654899	0.0699148565269911	0.0878882283438515	-0.795497393046293	0.426324226816818		chr1	100000000	105000000	chr21	35000000	40000000
293	278	254	336	530	373	334.464213089441	-0.102527219707339	0.101825273501781	1.00689363437404	0.313985891343777		chr1	100000000	105000000	chr21	40000000	45000000
80	83	74	94	179	123	100.771692280199	0.0432341522708503	0.1732199843997	-0.249591018153476	0.802903645275812		chr1	100000000	105000000	chr21	45000000	46709983
230	240	248	333	436	344	298.356142569757	-0.0502629985021663	0.114107712735741	0.440487301840578	0.659584207180188		chr1	100000000	105000000	chr21	5000000	10000000
204	214	234	260	361	294	258.378940850556	-0.19868607128789	0.124301071234108	1.59842605791937	0.109948189216185		chr1	100000000	105000000	chr22	10000000	15000000
226	232	249	297	421	345	289.164949490921	-0.0989877880052448	0.11677970648239	0.847645459874247	0.396635448988566		chr1	100000000	105000000	chr22	15000000	20000000
307	264	214	370	490	376	326.500221180829	-0.0189352979730016	0.107537671930441	0.176080601644879	0.860230620459961		chr1	100000000	105000000	chr22	20000000	25000000
325	313	289	392	577	446	379.943190083089	-0.0740265294863213	0.0940841044677927	0.7868122878468	0.431391759218153		chr1	100000000	105000000	chr22	25000000	30000000
332	337	296	447	619	483	405.88073908594	0.00273818404941889	0.0901910507812326	-0.0303598198014194	0.975780089226111		chr1	100000000	105000000	chr22	30000000	35000000
288	274	215	361	522	427	333.960259563485	0.0762889698712047	0.101491554308994	-0.751678012920573	0.4522447158975		chr1	100000000	105000000	chr22	35000000	40000000
298	255	233	361	596	407	341.724094627259	0.10342157842123	0.105854826430931	-0.977013348453327	0.328562543989786		chr1	100000000	105000000	chr22	40000000	45000000
255	270	244	332	497	379	319.52890832534	-0.0339569065240758	0.102743670378921	0.3305012016686	0.741021284792422		chr1	100000000	105000000	chr22	45000000	50000000
49	41	41	44	70	58	50.0156805972876	-0.293042238515398	0.229613122521043	1.27624342763137	0.201869481441538		chr1	100000000	105000000	chr22	50000000	50818468
249	316	222	374	518	507	348.602950939128	0.160831808951915	0.112752333803264	-1.42641667384502	0.153748103551332		chr1	100000000	105000000	chr3	0	5000000
284	272	181	249	402	339	282.153082765903	-0.250584743801077	0.120921167067184	2.07229842283818	0.0382376194232566		chr1	100000000	105000000	chr3	10000000	15000000
546	495	486	732	771	709	617.003189439386	-0.127618683744848	0.105015011007519	1.21524230222392	0.224273690663908		chr1	100000000	105000000	chr3	100000000	105000000
407	453	377	650	687	638	523.215382807328	0.0159639483144978	0.100674626547298	-0.158569729652762	0.874007879235457		chr1	100000000	105000000	chr3	105000000	110000000
385	461	358	557	625	592	488.286687391169	-0.10210311282705	0.0984390726736726	1.03722140054614	0.299632686670986		chr1	100000000	105000000	chr3	110000000	115000000
386	448	408	555	720	630	513.006782625782	-0.0596543131839758	0.091038631393382	0.655263730033538	0.512297968581386		chr1	100000000	105000000	chr3	115000000	120000000
383	394	337	508	624	535	454.245282996234	-0.0898386185186861	0.0899073540437702	0.999235484952091	0.317680629810835		chr1	100000000	105000000	chr3	120000000	125000000
296	273	222	371	541	427	340.63949895704	0.0801979918743998	0.100312174765144	-0.799484131035571	0.424009744599027		chr1	100000000	105000000	chr3	125000000	130000000
320	321	275	432	548	488	386.117002894912	0.00839729789122996	0.0964925600336797	-0.0870253404853076	0.930651369722158		chr1	100000000	105000000	chr3	130000000	135000000
294	313	286	414	551	454	374.710651743268	-0.010453993013454	0.0967381628835963	0.108064828831132	0.913944267254811		chr1	100000000	105000000	chr3	135000000	140000000
281	288	264	399	575	538	373.939074358311	0.180742653246077	0.103674799988114	-1.74336148482369	0.0812704915681253		chr1	100000000	105000000	chr3	140000000	145000000
334	323	299	481	580	585	419.59055519024	0.115842202374108	0.103551079654434	-1.118696229539	0.263269754284922		chr1	100000000	105000000	chr3	145000000	150000000
319	270	219	421	523	450	353.048047525533	0.119285398877136	0.10757587946473	-1.10884893036124	0.267495358083566		chr1	100000000	105000000	chr3	15000000	20000000
350	336	252	480	549	470	394.697262441566	0.0147796467041271	0.103538273680374	-0.142745732363206	0.886490997323825		chr1	100000000	105000000	chr3	150000000	155000000
263	291	217	432	537	463	350.338082766338	0.225145597544046	0.102168993633718	-2.20365875728606	0.0275483516928667		chr1	100000000	105000000	chr3	155000000	160000000
297	305	260	473	585	500	386.815533355758	0.182559496683124	0.0967720387700351	-1.88649013706274	0.0592289362569482		chr1	100000000	105000000	chr3	160000000	165000000
345	310	258	517	625	576	418.726846028118	0.246156191118064	0.0996287052299215	-2.47073562333254	0.0134835459839001		chr1	100000000	105000000	chr3	165000000	170000000
346	302	220	470	532	529	384.530525646555	0.164328007397475	0.116247482771635	-1.41360486678488	0.157477951533298		chr1	100000000	105000000	chr3	170000000	175000000
314	294	186	439	479	431	344.288825920993	0.12089631061484	0.190674673183808	-0.634044934212616	0.526051497831965		chr1	100000000	105000000	chr3	175000000	180000000
282	279	223	432	566	468	357.084439972434	0.229964988027301	0.0984600967810916	-2.33561610789991	0.0195112583080972		chr1	100000000	105000000	chr3	180000000	185000000
270	280	183	388	513	436	328.369256475494	0.200142442925629	0.10831935546811	-1.84770710701424	0.0646447252937034		chr1	100000000	105000000	chr3	185000000	190000000
267	296	225	414	598	491	361.650490119719	0.254008395834198	0.0968431998585235	-2.62288313691901	0.00871891733718644		chr1	100000000	105000000	chr3	190000000	195000000
151	188	126	224	308	271	202.481924868798	0.117263947485352	0.130820142027642	-0.896375326213712	0.370052340651386		chr1	100000000	105000000	chr3	195000000	198295559
318	305	228	398	516	482	361.891720137074	0.0470462453435134	0.10451900397712	-0.450121447328491	0.652622872896041		chr1	100000000	105000000	chr3	20000000	25000000
345	303	232	427	604	500	384.363229367771	0.124683037290893	0.0998097549618805	-1.24920692710359	0.211589399028899		chr1	100000000	105000000	chr3	25000000	30000000
313	292	230	410	559	456	361.693201044059	0.0967710737363806	0.0983718950612234	-0.983726842673443	0.325249837997243		chr1	100000000	105000000	chr3	30000000	35000000
316	321	242	407	532	475	370.054716806712	0.0161517439810809	0.0989562522098527	-0.163221055975609	0.870344388245618		chr1	100000000	105000000	chr3	35000000	40000000
288	303	232	385	484	444	345.646372872563	0.00604081948204827	0.103329422619653	-0.0584617558958404	0.953380824741352		chr1	100000000	105000000	chr3	40000000	45000000
273	304	242	386	598	469	361.034820386838	0.143851445356263	0.09677882738938	-1.48639376232046	0.137174998763015		chr1	100000000	105000000	chr3	45000000	50000000
234	276	170	314	485	455	305.355229219508	0.212150338500846	0.122761068310945	-1.72815650287015	0.083960169688826		chr1	100000000	105000000	chr3	5000000	10000000
302	317	274	391	585	447	373.34423904077	-0.0117666972082397	0.0938651364592769	0.125357482576555	0.900240546516455		chr1	100000000	105000000	chr3	50000000	55000000
319	336	261	394	567	496	382.733287638097	-0.00652553459859591	0.0956497823324312	0.0682232038533699	0.945607955997875		chr1	100000000	105000000	chr3	55000000	60000000
308	329	314	446	644	526	412.260923859856	0.0807102710837709	0.0937384121027434	-0.861015983450917	0.389229240042317		chr1	100000000	105000000	chr3	60000000	65000000
372	384	288	495	643	587	445.692582295363	0.0558551666311376	0.0922044207907764	-0.605775364696234	0.544663930721841		chr1	100000000	105000000	chr3	65000000	70000000
386	447	393	559	642	550	490.378440852473	-0.154844149901535	0.0964061119857085	1.60616528052173	0.108237599632827		chr1	100000000	105000000	chr3	70000000	75000000
462	487	513	710	734	681	593.593562213076	-0.125765201297254	0.189583658455629	0.663375748320041	0.507089934029612		chr1	100000000	105000000	chr3	75000000	80000000
599	665	741	792	1061	904	788.801098563704	-0.229880312493765	0.11589957188272	1.98344401760502	0.0473178544677149		chr1	100000000	105000000	chr3	80000000	85000000
542	664	660	783	1009	822	739.451009908084	-0.196840869130111	0.107853275839782	1.82508011553141	0.067988940377978		chr1	100000000	105000000	chr3	85000000	90000000
239	248	243	321	354	314	285.708489762308	-0.231374824025982	0.121791801231694	1.8997569761352	0.0574650194137081		chr1	100000000	105000000	chr3	90000000	95000000
527	573	566	685	905	781	664.351318511003	-0.171767522851253	0.0935551467752798	1.83600292203956	0.0663572244928692		chr1	100000000	105000000	chr3	95000000	100000000
261	292	259	405	580	445	358.007775181006	0.133360348904743	0.0979929115262174	-1.36091832386329	0.173539502128072		chr1	100000000	105000000	chr4	0	5000000
381	378	395	483	658	537	464.551584802652	-0.144101850627042	0.0939131682571643	1.53441581517562	0.12492738930623		chr1	100000000	105000000	chr4	10000000	15000000
366	351	342	519	596	579	448.495925524403	0.00978146213688802	0.102106267727571	-0.0957968825477578	0.923681893340334		chr1	100000000	105000000	chr4	100000000	105000000
307	369	273	471	580	513	405.2915513938	0.0535252139152257	0.0975548481818936	-0.548667902341733	0.583233377502104		chr1	100000000	105000000	chr4	105000000	110000000
355	331	278	458	579	518	407.388929951866	0.0195352044041882	0.0957465372723448	-0.204030401106012	0.838329741926551		chr1	100000000	105000000	chr4	110000000	115000000
334	346	322	502	560	532	423.259507123576	0.00367729789938563	0.103520003358293	-0.0355225828834081	0.971663039200173		chr1	100000000	105000000	chr4	115000000	120000000
346	311	206	439	533	494	373.361780990783	0.106985201548954	0.115104888790633	-0.929458363350249	0.352651593504198		chr1	100000000	105000000	chr4	120000000	125000000
320	282	254	451	509	492	372.903055309597	0.0991212976810309	0.109823327022556	-0.902552311683956	0.366763546009382		chr1	100000000	105000000	chr4	125000000	130000000
299	313	281	464	534	554	394.40860333624	0.13285656924874	0.109060981726829	-1.21818607484675	0.223153270147058		chr1	100000000	105000000	chr4	130000000	135000000
315	295	237	436	532	515	373.70477658624	0.143315429991071	0.105475514929642	-1.35875544278377	0.174224096895817		chr1	100000000	105000000	chr4	135000000	140000000
306	287	221	412	525	474	356.342818095765	0.125899427241796	0.10374833264956	-1.21350795744408	0.224935673879432		chr1	100000000	105000000	chr4	140000000	145000000
320	289	234	396	515	439	354.218062448579	0.00798676093251704	0.101767165282751	-0.0784807251958581	0.937445661992521		chr1	100000000	105000000	chr4	145000000	150000000
415	406	408	568	723	636	513.911533692874	-0.0283645728919748	0.0917412699917003	0.309180076693302	0.757184548434041		chr1	100000000	105000000	chr4	15000000	20000000
303	259	213	395	501	451	339.991190612679	0.129144303878849	0.108780414780849	-1.1872017967483	0.235148032344766		chr1	100000000	105000000	chr4	150000000	155000000
302	303	239	442	539	493	371.723006026861	0.137881061938634	0.101252823998701	-1.36175028501331	0.173276705915997		chr1	100000000	105000000	chr4	155000000	160000000
288	289	220	444	588	506	369.03656416873	0.277034490047879	0.0981554811665493	-2.82240468647706	0.00476649880373476		chr1	100000000	105000000	chr4	160000000	165000000
308	283	228	463	557	516	374.8446483633	0.242398441182752	0.10442986795026	-2.32116008514162	0.0202782055299244		chr1	100000000	105000000	chr4	165000000	170000000
301	330	265	422	548	539	387.184890314842	0.0827016981441465	0.102507878531747	-0.806783823143252	0.419791040746647		chr1	100000000	105000000	chr4	170000000	175000000
299	297	241	488	590	545	390.288295132409	0.288991150233619	0.100183414941989	-2.88462067699488	0.00391885530937161		chr1	100000000	105000000	chr4	175000000	180000000
270	309	225	410	517	432	347.261997985515	0.0881479006534549	0.10189856010724	-0.865055409621945	0.387008377146584		chr1	100000000	105000000	chr4	180000000	185000000
310	263	204	375	520	470	341.612902008502	0.142058428607288	0.110874376919728	-1.28125571077741	0.200103863723641		chr1	100000000	105000000	chr4	185000000	190000000
7	5	5	6	11	3	6.10244608587793	-0.470180794105591	0.623573509663287	0.754010211818453	0.45084308991896		chr1	100000000	105000000	chr4	190000000	190214555
430	420	491	573	758	681	550.168180886756	-0.102634701642688	0.170021121302823	0.603658538752288	0.546070684835543		chr1	100000000	105000000	chr4	20000000	25000000
452	497	473	674	868	724	598.751057069024	-0.00611912673115338	0.0891558871273073	0.0686340176551187	0.945280940528182		chr1	100000000	105000000	chr4	25000000	30000000
545	622	620	772	1062	881	734.595593869992	-0.0822170926933873	0.0989634747540113	0.830782194115055	0.406096683306752		chr1	100000000	105000000	chr4	30000000	35000000
475	529	510	642	881	710	612.860294659498	-0.122980790158786	0.0888525720158172	1.38409938360471	0.166328025649746		chr1	100000000	105000000	chr4	35000000	40000000
532	515	533	678	922	750	642.701101043271	-0.111313062338367	0.0902090466478325	1.2339456681426	0.217223150600879		chr1	100000000	105000000	chr4	40000000	45000000
478	582	522	647	879	727	629.518570956895	-0.170619771485013	0.0906696766857534	1.88177324240776	0.0598668103063474		chr1	100000000	105000000	chr4	45000000	50000000
250	279	205	319	462	359	302.439642533328	-0.0427338660250305	0.10489249675364	0.407406319304223	0.683709586439773		chr1	100000000	105000000	chr4	5000000	10000000
264	283	233	335	459	358	314.726754628615	-0.115553706575167	0.102300945214803	1.12954681242228	0.258667233527081		chr1	100000000	105000000	chr4	50000000	55000000
455	482	506	626	831	678	586.45517962061	-0.119281137874504	0.0951933231421049	1.25304101104277	0.210190781962962		chr1	100000000	105000000	chr4	55000000	60000000
515	541	599	727	840	803	666.192677496315	-0.157564415792125	0.183517102187342	0.858581646691853	0.390571367383289		chr1	100000000	105000000	chr4	60000000	65000000
516	562	539	672	857	727	638.898312853724	-0.197467323547954	0.0908140881130469	2.17441288737209	0.0296741411061122		chr1	100000000	105000000	chr4	65000000	70000000
454	441	428	588	741	713	549.090399647948	-0.0471524581001007	0.0942107684582026	0.500499665502891	0.616723291615158		chr1	100000000	105000000	chr4	70000000	75000000
385	402	363	488	689	560	469.710803524038	-0.0863190973911673	0.0854793908175514	1.00982349740194	0.312579860362154		chr1	100000000	105000000	chr4	75000000	80000000
352	410	377	530	660	576	473.566320725163	-0.0422513485483457	0.0950047104761871	0.444728985926819	0.656515619426809		chr1	100000000	105000000	chr4	80000000	85000000
412	448	349	542	694	559	489.55827064534	-0.102225064229552	0.0851727413439873	1.20020868902993	0.230058301592699		chr1	100000000	105000000	chr4	85000000	90000000
389	385	356	532	748	622	487.359885924033	0.070479295339499	0.0853698173752252	-0.825576269300448	0.409044501311104		chr1	100000000	105000000	chr4	90000000	95000000
362	368	363	511	617	582	457.393887759253	-0.0269617244048028	0.0990931388142801	0.272084674352019	0.785556913269088		chr1	100000000	105000000	chr4	95000000	100000000
331	309	301	419	570	453	387.657017572135	-0.0653747208007115	0.0957240822565235	0.68294956984303	0.494638709528855		chr1	100000000	105000000	chr5	0	5000000
484	541	521	705	910	738	636.425894165205	-0.0739711560083662	0.0917052357989851	0.806618677373106	0.419886209696605		chr1	100000000	105000000	chr5	10000000	15000000
368	404	408	532	691	599	489.838536813639	-0.0535919928281297	0.0963620984074541	0.556152197947404	0.578106814267688		chr1	100000000	105000000	chr5	100000000	105000000
338	368	294	491	594	543	425.143507551674	0.0357835169769597	0.0949632794445619	-0.376814250584612	0.706311649633519		chr1	100000000	105000000	chr5	105000000	110000000
287	327	276	395	476	450	362.081684301873	-0.0989327340220089	0.104878633981935	0.943306851603822	0.345523972316685		chr1	100000000	105000000	chr5	110000000	115000000
320	333	241	436	522	518	382.376326531492	0.0626864694800386	0.106316761914236	-0.589619814894349	0.555445564220905		chr1	100000000	105000000	chr5	115000000	120000000
279	281	227	416	516	489	352.890237205454	0.18512255386208	0.104725883257628	-1.76768672751773	0.0771132900554762		chr1	100000000	105000000	chr5	120000000	125000000
300	325	202	446	497	462	358.598754762156	0.11248160279127	0.11652319753366	-0.965315106108189	0.334387007818639		chr1	100000000	105000000	chr5	125000000	130000000
265	317	238	385	557	502	361.029011076646	0.140889394191719	0.102792058180243	-1.3706252864854	0.170491796187836		chr1	100000000	105000000	chr5	130000000	135000000
252	274	214	362	521	404	323.289335645753	0.119191353041681	0.100914952722903	-1.18110696012476	0.237560235329462		chr1	100000000	105000000	chr5	135000000	140000000
298	307	232	406	539	472	361.50261311597	0.088369469100278	0.0989323284219551	-0.893231469529095	0.371733228768042		chr1	100000000	105000000	chr5	140000000	145000000
263	293	228	400	538	473	349.859162326451	0.174593358528483	0.100390281295737	-1.73914602364897	0.082009080938507		chr1	100000000	105000000	chr5	145000000	150000000
506	533	550	771	936	788	666.227984034336	-0.0266148475560445	0.0997377306359817	0.26684833699678	0.78958593566524		chr1	100000000	105000000	chr5	15000000	20000000
260	217	189	331	502	422	303.567464866727	0.233368596056317	0.11236736230504	-2.07683611387797	0.0378166878079672		chr1	100000000	105000000	chr5	150000000	155000000
270	252	198	344	432	424	309.309708433111	0.0715426163410259	0.114824737796813	-0.623059261564556	0.533245579323265		chr1	100000000	105000000	chr5	155000000	160000000
276	282	196	377	505	473	335.639306389476	0.178747608772204	0.109214060585877	-1.63667212640309	0.101698996075577		chr1	100000000	105000000	chr5	160000000	165000000
254	257	161	350	450	436	302.785506644733	0.219298059447418	0.122231476768586	-1.79412100094808	0.0727938577241241		chr1	100000000	105000000	chr5	165000000	170000000
249	236	193	363	460	376	300.050599826519	0.150779759194893	0.108660850117448	-1.38761807064752	0.165253375853761		chr1	100000000	105000000	chr5	170000000	175000000
222	192	158	273	427	366	258.817200837746	0.217663183006762	0.121057696061037	-1.79801194049668	0.072175115588024		chr1	100000000	105000000	chr5	175000000	180000000
58	56	71	73	122	94	76.9649838354554	-0.0549445035678128	0.198426486913818	0.276901055007221	0.781856082480789		chr1	100000000	105000000	chr5	180000000	181538259
591	725	678	884	1278	1039	840.202827079754	-0.00481946685821544	0.103110887132188	0.0467406206294868	0.962719955127666		chr1	100000000	105000000	chr5	20000000	25000000
626	769	755	874	1188	1045	863.734714012493	-0.153310740223802	0.113206018169011	1.35426316289048	0.17565243407175		chr1	100000000	105000000	chr5	25000000	30000000
388	469	389	638	757	664	534.577922314861	0.0562624386842696	0.0928957846110828	-0.605651148971051	0.544746429554649		chr1	100000000	105000000	chr5	30000000	35000000
444	469	420	600	858	711	564.72161671277	0.0209762245012856	0.0820223785545352	-0.255737822664322	0.79815328779687		chr1	100000000	105000000	chr5	35000000	40000000
479	525	507	647	832	737	611.465508612146	-0.12525580498199	0.0922700283240129	1.35749177991086	0.174625003565526		chr1	100000000	105000000	chr5	40000000	45000000
158	167	178	219	299	242	206.402880997227	-0.0899329211630945	0.132396795755139	0.679268109550181	0.496967998855522		chr1	100000000	105000000	chr5	45000000	50000000
387	394	401	574	737	566	496.951952050509	-0.0142318854416375	0.0935320858163786	0.152160462555892	0.879060377099026		chr1	100000000	105000000	chr5	5000000	10000000
449	481	524	657	835	737	602.787132196764	-0.0670316414554211	0.158791964225558	0.422134972524209	0.67292650239202		chr1	100000000	105000000	chr5	50000000	55000000
398	406	364	493	625	610	474.230249474691	-0.10628953529334	0.0948345377307244	1.12078930141612	0.262377559188344		chr1	100000000	105000000	chr5	55000000	60000000
445	455	498	598	810	636	564.847450091664	-0.139807557920091	0.0973033099006478	1.43682222180152	0.150768514520667		chr1	100000000	105000000	chr5	60000000	65000000
372	387	342	503	653	575	459.748901418333	-0.0219280004561959	0.0889880012540758	0.246415248653442	0.805360803382802		chr1	100000000	105000000	chr5	65000000	70000000
261	280	236	373	475	443	333.708009294895	0.0612821708896574	0.105652856268477	-0.580033262271033	0.561892187272143		chr1	100000000	105000000	chr5	70000000	75000000
360	361	341	514	653	546	449.721078251677	0.0134279261801357	0.0910978842355166	-0.147401076246955	0.882815456079848		chr1	100000000	105000000	chr5	75000000	80000000
379	394	336	527	689	567	467.574614350716	0.00964277237446507	0.0858941988088196	-0.112263371778199	0.910614583253408		chr1	100000000	105000000	chr5	80000000	85000000
402	422	403	611	758	658	526.698219606588	0.0492811723790078	0.0904554330508175	-0.544811635043766	0.585883075631252		chr1	100000000	105000000	chr5	85000000	90000000
385	418	331	486	614	541	454.215971512753	-0.137297750286946	0.0891505199229039	1.54006673663462	0.123544086866229		chr1	100000000	105000000	chr5	90000000	95000000
322	366	315	473	616	556	427.875485896765	0.0395734863683967	0.0941174962706616	-0.420468966307729	0.674142895672418		chr1	100000000	105000000	chr5	95000000	100000000
293	275	231	380	527	413	340.509860866437	0.0462937754057996	0.0995278033643334	-0.465134101637265	0.641835426371191		chr1	100000000	105000000	chr6	0	5000000
312	329	280	406	555	452	378.932063832213	-0.0604964622105941	0.0935091441154239	0.646957715022177	0.517659310798866		chr1	100000000	105000000	chr6	10000000	15000000
419	450	420	642	723	666	541.786719087661	-0.0113815845555746	0.0973633864698074	0.116897993878881	0.906940887907581		chr1	100000000	105000000	chr6	100000000	105000000
330	339	255	428	545	479	384.680027203385	-0.0166932877509648	0.0968802613910294	0.172308450774995	0.863195040962353		chr1	100000000	105000000	chr6	105000000	110000000
291	326	283	480	623	520	403.080965089863	0.174956719757505	0.0941838260998222	-1.85760896538727	0.0632245644456088		chr1	100000000	105000000	chr6	110000000	115000000
306	342	281	495	595	535	410.160740586377	0.138431768695154	0.0971048807804327	-1.4255902235045	0.153986659910775		chr1	100000000	105000000	chr6	115000000	120000000
363	376	329	496	601	593	448.5516222932	-0.00579420895005917	0.0978008515547019	0.0592449744347917	0.952756988110662		chr1	100000000	105000000	chr6	120000000	125000000
305	337	277	471	543	532	398.314737613678	0.0866516857172781	0.10369285974035	-0.835657208550871	0.403347774941202		chr1	100000000	105000000	chr6	125000000	130000000
286	336	239	394	493	482	360.953541715611	0.00493856365224497	0.107348786480899	-0.0460048391243221	0.963306392931693		chr1	100000000	105000000	chr6	130000000	135000000
294	294	211	382	503	423	338.773651602238	0.0413406148985978	0.10313899369745	-0.400824299487224	0.688549487152818		chr1	100000000	105000000	chr6	135000000	140000000
317	272	224	448	472	452	353.232258292618	0.099714782643522	0.118971244118928	-0.838141883628986	0.401951022240536		chr1	100000000	105000000	chr6	140000000	145000000
315	273	211	446	546	481	361.58886100908	0.217727061682087	0.107950016559658	-2.01692476408062	0.0437033653178637		chr1	100000000	105000000	chr6	145000000	150000000
346	348	294	444	618	512	413.830891118414	-0.00599156540945815	0.089455168603969	0.0669784150313738	0.946598886915358		chr1	100000000	105000000	chr6	15000000	20000000
315	315	214	404	592	482	368.975659929174	0.134141502248146	0.100539873634169	-1.33421196386462	0.182134399723984		chr1	100000000	105000000	chr6	150000000	155000000
265	299	223	383	454	425	331.910824904636	0.0174871543212298	0.108669710288932	-0.160920225836021	0.872156231997619		chr1	100000000	105000000	chr6	155000000	160000000
232	215	183	338	458	385	287.315695194674	0.23105075727602	0.109811331079209	-2.10407027221406	0.0353723175709501		chr1	100000000	105000000	chr6	160000000	165000000
229	245	133	292	369	379	263.114257613808	0.130734102763054	0.215529914418022	-0.606570568712304	0.544135936941686		chr1	100000000	105000000	chr6	165000000	170000000
28	29	22	34	56	52	35.0379356204582	0.165799433548622	0.271640943366013	-0.610362456756827	0.541621732114831		chr1	100000000	105000000	chr6	170000000	170805979
315	353	322	456	625	571	426.01063921424	0.0604656457392065	0.0967591097440323	-0.624909074702765	0.532030736060215		chr1	100000000	105000000	chr6	20000000	25000000
398	378	308	505	606	569	449.624788565696	-0.0332140046554018	0.0956977011769859	0.34707212657047	0.728537133228734		chr1	100000000	105000000	chr6	25000000	30000000
285	300	232	373	495	461	346.136107085676	0.0314307231776058	0.10342751585271	-0.303891308985571	0.761210699290811		chr1	100000000	105000000	chr6	30000000	35000000
318	352	298	427	584	479	399.012000600664	-0.0558758588888042	0.0918410748117485	0.608397266727724	0.542924023850231		chr1	100000000	105000000	chr6	35000000	40000000
344	341	274	432	597	476	398.190611168626	-0.0265834424077337	0.0910191679968472	0.292064221117188	0.770237521990547		chr1	100000000	105000000	chr6	40000000	45000000
489	550	474	604	862	731	606.183225896051	-0.142145608688146	0.0833375332607587	1.70566134041165	0.0880711514676028		chr1	100000000	105000000	chr6	45000000	50000000
292	348	283	436	546	521	392.587935304484	0.0341046662801141	0.102000399745535	-0.334358162960111	0.73810930557789		chr1	100000000	105000000	chr6	5000000	10000000
500	502	506	620	834	660	596.314978724822	-0.195988497068727	0.0881589839465473	2.22312563388388	0.0262073295832984		chr1	100000000	105000000	chr6	50000000	55000000
288	340	264	440	498	460	372.703259654332	-0.0145393734326541	0.106176039090912	0.136936483571447	0.891081000737262		chr1	100000000	105000000	chr6	55000000	60000000
470	473	501	598	815	653	577.006399552038	-0.169176090673436	0.0926468671695612	1.82603142277668	0.0678455287677921		chr1	100000000	105000000	chr6	60000000	65000000
589	625	681	742	995	906	750.19855417572	-0.20550970683467	0.110002186560419	1.86823292573183	0.0617296112472155		chr1	100000000	105000000	chr6	65000000	70000000
420	451	376	623	735	657	528.807246845485	0.0252197354372715	0.0896007329567358	-0.281467959078515	0.778351500040486		chr1	100000000	105000000	chr6	70000000	75000000
428	483	416	590	722	619	534.31328426434	-0.13069557497	0.0881149903578762	1.48323882734576	0.138010968653942		chr1	100000000	105000000	chr6	75000000	80000000
365	431	335	545	656	598	475.254277766603	0.00307633170495188	0.0931766582739951	-0.0330161197228776	0.973661732969234		chr1	100000000	105000000	chr6	80000000	85000000
360	385	337	521	678	574	461.08719373731	0.0369289908804319	0.0878912983918252	-0.420166632603378	0.674363728616507		chr1	100000000	105000000	chr6	85000000	90000000
458	461	423	601	779	668	552.419815649092	-0.0661392460671174	0.0846335774491178	0.781477612793582	0.43452163874362		chr1	100000000	105000000	chr6	90000000	95000000
370	442	357	554	732	668	502.911272581006	0.0683408260029655	0.090242862293038	-0.757298962670844	0.44887077223811		chr1	100000000	105000000	chr6	95000000	100000000
277	270	248	371	574	403	342.588761617917	0.0730373551894529	0.100621560442356	-0.725861881572533	0.467923446558032		chr1	100000000	105000000	chr7	0	5000000
428	424	414	612	759	693	540.091217536046	0.0311902034702718	0.0919979646655069	-0.339031451224769	0.734586037137242		chr1	100000000	105000000	chr7	10000000	15000000
293	336	268	436	535	461	377.371800222785	0.00500786602127151	0.0988266104766645	-0.0506732548765699	0.959585888777452		chr1	100000000	105000000	chr7	100000000	105000000
302	386	295	519	622	557	430.894236650009	0.122140918951662	0.0995933339177773	-1.22639652823049	0.220049491873524		chr1	100000000	105000000	chr7	105000000	110000000
329	347	262	557	598	577	427.080516511717	0.229107196847437	0.105672063948675	-2.16809616739117	0.0301513703990162		chr1	100000000	105000000	chr7	110000000	115000000
397	389	306	535	660	586	463.899955750189	0.0382888753829418	0.0910661761207241	-0.420451116034379	0.674155933228815		chr1	100000000	105000000	chr7	115000000	120000000
352	370	324	581	654	625	467.334608021771	0.166316026439084	0.098853035305003	-1.68245745743598	0.0924801677730787		chr1	100000000	105000000	chr7	120000000	125000000
348	345	245	461	672	576	419.352564173847	0.191576448759688	0.0949853420955495	-2.01690539332873	0.0437053871411555		chr1	100000000	105000000	chr7	125000000	130000000
300	329	226	394	500	463	357.445920753081	0.00171365963203824	0.104868071874614	-0.0163410998352976	0.986962268985033		chr1	100000000	105000000	chr7	130000000	135000000
313	345	238	422	603	501	386.710374266515	0.0943591918952609	0.0958042752049274	-0.984916296203114	0.324665187965805		chr1	100000000	105000000	chr7	135000000	140000000
259	290	211	380	541	408	332.593735915508	0.128780044584591	0.100794086965963	-1.27765475595883	0.201371184671011		chr1	100000000	105000000	chr7	140000000	145000000
299	269	253	419	675	587	391.932549164506	0.347668164480503	0.10332412630148	-3.36483043143354	0.000765907136631872		chr1	100000000	105000000	chr7	145000000	150000000
422	420	328	556	616	562	475.401689753652	-0.0922807987267504	0.0975199215416138	0.946276384024492	0.344007635383963		chr1	100000000	105000000	chr7	15000000	20000000
217	228	195	270	389	317	262.213814880426	-0.0717555061434591	0.111791597235809	0.64186851174602	0.520958560822292		chr1	100000000	105000000	chr7	150000000	155000000
214	169	139	218	356	298	222.598005779198	0.0581248943911376	0.133780339190518	-0.43448009433106	0.663939846663366		chr1	100000000	105000000	chr7	155000000	159345973
349	339	324	491	601	521	426.563489309605	-0.00111189091792437	0.0955486639362293	0.0116369070180454	0.990715301107224		chr1	100000000	105000000	chr7	20000000	25000000
321	347	286	391	621	514	399.034426427043	-0.00630131518645111	0.0942733387410798	0.0668409040201448	0.946708359504546		chr1	100000000	105000000	chr7	25000000	30000000
375	363	349	507	595	540	446.902710162908	-0.075466428045336	0.0974899420618781	0.774094500922327	0.438874909181763		chr1	100000000	105000000	chr7	30000000	35000000
381	415	327	441	649	547	449.460193942688	-0.135018239326748	0.0871457569513036	1.54933807508489	0.121300471416592		chr1	100000000	105000000	chr7	35000000	40000000
373	379	312	477	620	525	436.733218155995	-0.0651222314258928	0.0886025567490689	0.734992688871556	0.462343946758156		chr1	100000000	105000000	chr7	40000000	45000000
352	407	369	534	688	559	472.341619772008	-0.018785326980578	0.0913516420016102	0.205637540486102	0.837074051097479		chr1	100000000	105000000	chr7	45000000	50000000
381	394	398	513	727	562	483.906796362466	-0.0671068971474059	0.0903563946090139	0.742691177949141	0.457668672103941		chr1	100000000	105000000	chr7	5000000	10000000
490	517	547	583	799	673	599.241365453737	-0.283100009899834	0.0965058882524561	2.93349986230119	0.00335163802961986		chr1	100000000	105000000	chr7	50000000	55000000
215	226	173	224	349	306	243.220611371003	-0.161584985955225	0.120030238551708	1.34620232288896	0.178237276152611		chr1	100000000	105000000	chr7	55000000	60000000
223	221	250	260	363	323	271.629599139371	-0.239986253151448	0.125748135691222	1.90846768289862	0.0563307962287287		chr1	100000000	105000000	chr7	60000000	65000000
341	334	352	418	571	433	403.808406742393	-0.21657943728247	0.0994357262441707	2.17808473335474	0.0293997289732105		chr1	100000000	105000000	chr7	65000000	70000000
310	275	291	363	525	471	363.41483086252	-0.0506154282482922	0.107518928229049	0.470758303509737	0.637813343713989		chr1	100000000	105000000	chr7	70000000	75000000
306	284	247	497	565	513	384.877418283779	0.247674577789118	0.104801108875949	-2.3632820343751	0.0181138785506667		chr1	100000000	105000000	chr7	75000000	80000000
432	472	418	778	787	767	590.279175815135	0.16486175070186	0.163870201090895	-1.00605082317813	0.314391122815969		chr1	100000000	105000000	chr7	80000000	85000000
572	566	613	766	1031	838	717.300273531768	-0.0967854318537049	0.0989388094186799	0.978235258968373	0.327957981575737		chr1	100000000	105000000	chr7	85000000	90000000
397	409	380	609	739	625	510.763424973473	0.0612117233598324	0.0900456526636341	-0.679785437154741	0.496640328967753		chr1	100000000	105000000	chr7	90000000	95000000
356	324	320	438	669	553	427.61738810748	0.0448481648456775	0.0941090882872069	-0.476555087950779	0.633678971122559		chr1	100000000	105000000	chr7	95000000	100000000
349	358	348	426	626	543	431.575473684873	-0.0879695835842619	0.094713373063372	0.92879791669337	0.352993824335101		chr1	100000000	105000000	chr8	0	5000000
410	413	347	534	678	578	481.580632239764	-0.0589891884625046	0.0863402644053382	0.683217602688479	0.494469351229786		chr1	100000000	105000000	chr8	10000000	15000000
302	310	277	453	590	546	396.660559676573	0.164112660248954	0.097870904494717	-1.67682786928584	0.0935761463050538		chr1	100000000	105000000	chr8	100000000	105000000
352	364	328	494	675	540	444.007248987913	0.0312828873699445	0.0874931659322078	-0.357546638490409	0.720682617937526		chr1	100000000	105000000	chr8	105000000	110000000
492	429	397	631	846	736	568.229750478418	0.0717914254706322	0.0875520976310254	-0.819985213526076	0.412224536588093		chr1	100000000	105000000	chr8	110000000	115000000
311	354	263	499	582	533	408.172050182577	0.135585499096367	0.100039151068654	-1.35532436699027	0.175314234862143		chr1	100000000	105000000	chr8	115000000	120000000
297	288	202	426	508	516	356.404159502979	0.224094640329951	0.115010294290894	-1.94847462752466	0.0513581978816999		chr1	100000000	105000000	chr8	120000000	125000000
316	317	271	481	572	456	389.324742416153	0.0689353579557908	0.0992712765191677	-0.694413936970787	0.487422655976736		chr1	100000000	105000000	chr8	125000000	130000000
300	327	206	368	513	413	342.696399043922	-0.0346024286322045	0.105610360099123	0.327642369552833	0.743182082394924		chr1	100000000	105000000	chr8	130000000	135000000
318	252	234	350	520	458	342.666439275751	0.0439814328037021	0.111103571762422	-0.395859755955909	0.692208491059801		chr1	100000000	105000000	chr8	135000000	140000000
245	215	198	307	451	374	286.404173790095	0.101124561802169	0.111226834399884	-0.90917414262286	0.363258210864519		chr1	100000000	105000000	chr8	140000000	145000000
8	4	1	5	13	3	5.21938807690477	-0.0156559748431594	0.699456396912148	0.0223830604913687	0.982142392737234		chr1	100000000	105000000	chr8	145000000	145138636
438	433	407	620	676	638	526.889621666248	-0.0665450594894166	0.0994140397889312	0.66937285347925	0.503257663944495		chr1	100000000	105000000	chr8	15000000	20000000
352	392	337	454	608	464	427.590557910344	-0.181697175371592	0.0898958681369789	2.02119606982081	0.0432594724006593		chr1	100000000	105000000	chr8	20000000	25000000
330	376	299	459	644	519	423.303589145158	0.012513637558707	0.0886932140970879	-0.141089007610086	0.887799627441549		chr1	100000000	105000000	chr8	25000000	30000000
414	446	428	582	779	689	541.76854062922	-0.00876616393437458	0.0899009029400166	0.097509186756706	0.922322039021027		chr1	100000000	105000000	chr8	30000000	35000000
440	447	453	558	807	616	542.267030560415	-0.124095213696468	0.0878592799738021	1.41243148968977	0.157822949938602		chr1	100000000	105000000	chr8	35000000	40000000
323	298	245	422	551	475	372.095834016074	0.0695802440895351	0.0985260720951417	-0.706211489100519	0.480056626589674		chr1	100000000	105000000	chr8	40000000	45000000
309	339	335	471	561	518	413.270874957657	-0.0162756033703029	0.104901304559917	0.155151582133153	0.876701817827047		chr1	100000000	105000000	chr8	45000000	50000000
294	312	284	412	584	429	373.78792392969	-0.00481087571197459	0.0959971197088418	0.0501147922621628	0.960030912029488		chr1	100000000	105000000	chr8	5000000	10000000
396	441	416	552	747	582	511.31977059023	-0.0962067702935015	0.0881795633083262	1.09103251007388	0.275258577714744		chr1	100000000	105000000	chr8	50000000	55000000
395	439	405	585	717	652	519.777897495176	-0.0154934926925173	0.0928725459878466	0.166825325263989	0.867507491242374		chr1	100000000	105000000	chr8	55000000	60000000
437	437	494	624	808	638	562.900054079599	-0.0886528673355977	0.101783418016025	0.870995188250012	0.383756780375637		chr1	100000000	105000000	chr8	60000000	65000000
410	431	410	597	685	591	512.396893159073	-0.0882715825190906	0.0959276665020282	0.920188989661541	0.357474006995353		chr1	100000000	105000000	chr8	65000000	70000000
404	428	393	543	748	640	511.73331387101	-0.023109370154545	0.0858092506743695	0.269310942269393	0.787690412438184		chr1	100000000	105000000	chr8	70000000	75000000
486	577	497	722	898	732	638.629248655665	-0.0814250224014356	0.0900214852742584	0.904506542558891	0.365726866726977		chr1	100000000	105000000	chr8	75000000	80000000
489	501	434	645	803	680	580.142363862525	-0.0926717768826709	0.084217154879074	1.10039073411749	0.271161913921777		chr1	100000000	105000000	chr8	80000000	85000000
415	470	393	560	723	647	523.037257446475	-0.0782405867189043	0.086914264017431	0.900204213927565	0.368011584052741		chr1	100000000	105000000	chr8	85000000	90000000
360	383	311	489	624	559	441.669257654809	-0.00538431944992747	0.0905708923471687	0.0594486739656793	0.952594745365095		chr1	100000000	105000000	chr8	90000000	95000000
291	322	230	450	597	521	382.399912307689	0.225299946189862	0.0973881045792358	-2.313423668766	0.0206993570113295		chr1	100000000	105000000	chr8	95000000	100000000
385	400	380	518	703	555	478.833895382142	-0.0732480489553379	0.0873611477152188	0.838451083473778	0.401777409712843		chr1	100000000	105000000	chr9	0	5000000
520	578	585	764	1002	852	700.986529026334	-0.0447763495266945	0.098693032055287	0.453693118898315	0.650049720292406		chr1	100000000	105000000	chr9	10000000	15000000
378	396	370	534	702	646	489.314280566273	0.0420930926313294	0.0917330295617672	-0.458865174653221	0.646330988567765		chr1	100000000	105000000	chr9	100000000	105000000
323	297	242	411	489	500	366.312537941678	0.0375323915488936	0.110936591160869	-0.338322920833831	0.735119852738666		chr1	100000000	105000000	chr9	105000000	110000000
282	288	212	386	478	436	335.173778104648	0.0677361742665342	0.106395469337973	-0.636645288450819	0.524355918526963		chr1	100000000	105000000	chr9	110000000	115000000
273	288	237	419	502	457	349.921795810566	0.120599357482681	0.10405774736575	-1.15896567565305	0.246470176447022		chr1	100000000	105000000	chr9	115000000	120000000
276	305	207	368	513	458	340.07939859082	0.094663410796963	0.105475210214298	-0.897494402757121	0.369455158802824		chr1	100000000	105000000	chr9	120000000	125000000
289	278	175	383	512	413	325.837679310123	0.151554228816933	0.113522870644996	-1.33501053977808	0.181872896894256		chr1	100000000	105000000	chr9	125000000	130000000
250	258	170	312	460	353	287.916599912866	0.0553147930509473	0.112107876774363	-0.49340683850679	0.621725151362006		chr1	100000000	105000000	chr9	130000000	135000000
170	156	132	181	257	227	183.26893755634	-0.138752789886418	0.133412111949719	1.04003143236883	0.298325297610386		chr1	100000000	105000000	chr9	135000000	138394717
417	406	361	522	691	599	487.414595529236	-0.0616913777978949	0.0861799501335844	0.715843739782506	0.474087840833095		chr1	100000000	105000000	chr9	15000000	20000000
479	472	492	626	898	782	607.699761009856	-0.00961186756624764	0.0934013923952874	0.102909253489165	0.918034993474115		chr1	100000000	105000000	chr9	20000000	25000000
518	556	531	673	984	793	659.191485463684	-0.076172118717303	0.0866121840943397	0.87946193152611	0.379150865287642		chr1	100000000	105000000	chr9	25000000	30000000
521	506	561	672	906	766	644.962636375483	-0.124369732160552	0.0991596300842346	1.2542375567043	0.209755672767507		chr1	100000000	105000000	chr9	30000000	35000000
317	339	242	384	555	443	368.178313649286	-0.0540834559547886	0.0961425933142032	0.562533774994385	0.573752398514094		chr1	100000000	105000000	chr9	35000000	40000000
149	140	150	224	272	248	191.417589315597	0.085494151883259	0.138461780729906	-0.617456683227485	0.536933544176461		chr1	100000000	105000000	chr9	40000000	45000000
6	0	0	2	2	2	2.01732177722233	-0.64129299913774	1.15625308494772	0.554630303249516	0.579147557318914		chr1	100000000	105000000	chr9	45000000	50000000
449	451	456	608	873	708	573.231646162203	0.00478811929391956	0.0874714228817802	-0.0547392409563386	0.956346206450461		chr1	100000000	105000000	chr9	5000000	10000000
82	83	92	130	176	156	115.324584609402	0.163320777962211	0.166250316016552	-0.982378751965505	0.325913290206955		chr1	100000000	105000000	chr9	60000000	65000000
145	170	137	189	269	225	184.366224076276	-0.0831048772947615	0.131429243272829	0.632316486234706	0.527180092892757		chr1	100000000	105000000	chr9	65000000	70000000
423	440	448	545	753	699	540.025958925306	-0.0748605285097162	0.096825080635634	0.773152245454115	0.439432284317355		chr1	100000000	105000000	chr9	70000000	75000000
343	350	293	449	585	537	414.09473254781	-0.000106042252150331	0.0940505688121437	0.00112750250731752	0.999100383347753		chr1	100000000	105000000	chr9	75000000	80000000
351	301	305	394	541	453	384.104195167872	-0.14466219968105	0.099870136795864	1.44850306930832	0.147476408212162		chr1	100000000	105000000	chr9	80000000	85000000
281	278	230	375	459	391	327.299264812542	-0.0352489027686693	0.104703355054169	0.336654950077129	0.736377027468882		chr1	100000000	105000000	chr9	85000000	90000000
257	310	250	371	474	412	337.306152355034	-0.0510257104154092	0.10441396346604	0.488686653792286	0.625063553940511		chr1	100000000	105000000	chr9	90000000	95000000
266	272	220	385	479	427	329.436695610303	0.0988542005911223	0.104720185992021	-0.943984196119116	0.345177724332165		chr1	100000000	105000000	chr9	95000000	100000000
161	149	137	180	283	241	185.859345170734	-0.0292239794130096	0.133842593675368	0.218345883851382	0.827159626634525		chr1	100000000	105000000	chrX	0	5000000
364	341	294	507	653	500	427.997408048092	0.0574159643462258	0.0918038855780501	-0.625419762842301	0.531695594679448		chr1	100000000	105000000	chrX	10000000	15000000
252	266	224	329	436	419	311.958292884379	0.00180884597756647	0.110307140172164	-0.0163982673718426	0.986916662001233		chr1	100000000	105000000	chrX	100000000	105000000
317	285	283	430	515	441	370.045099192605	-0.0258867154336246	0.104711512796481	0.247219381539624	0.80473844645605		chr1	100000000	105000000	chrX	105000000	110000000
300	297	276	401	489	461	362.754610120915	-0.0411331262227231	0.104586872676364	0.393291482670167	0.694104208295609		chr1	100000000	105000000	chrX	110000000	115000000
305	262	262	405	499	480	357.995367991987	0.0677466153362838	0.110389040671298	-0.61370780037858	0.539408432873459		chr1	100000000	105000000	chrX	115000000	120000000
281	293	253	377	565	517	364.877618978857	0.138999025031391	0.103083716534176	-1.34840913487349	0.177526827510089		chr1	100000000	105000000	chrX	120000000	125000000
363	362	298	502	670	500	433.859186183807	0.0318458965691124	0.088944903899953	-0.358040710291096	0.72031284788458		chr1	100000000	105000000	chrX	125000000	130000000
300	260	202	366	492	419	327.03499984409	0.0736740821956662	0.108528623009593	-0.678844715362819	0.497236257999327		chr1	100000000	105000000	chrX	130000000	135000000
259	270	174	376	478	390	310.048472946519	0.158239597533948	0.112449979665629	-1.40719987682057	0.159368128166791		chr1	100000000	105000000	chrX	135000000	140000000
299	295	250	410	565	495	370.265323402359	0.124547564179201	0.0972038440913678	-1.2813028676328	0.200087306048771		chr1	100000000	105000000	chrX	140000000	145000000
305	291	236	387	538	496	361.044754515506	0.0988141936433805	0.102408288111539	-0.964904261808923	0.334592766617746		chr1	100000000	105000000	chrX	145000000	150000000
335	362	288	431	559	500	402.878093995855	-0.0744666546111421	0.0938656933880867	0.793331961052698	0.427584440268133		chr1	100000000	105000000	chrX	15000000	20000000
271	205	194	292	464	389	289.921382582533	0.0883372823260778	0.121648323166712	-0.726169338191507	0.467734966291724		chr1	100000000	105000000	chrX	150000000	155000000
42	53	35	54	72	80	54.3321263634653	-0.00221750890933263	0.228884087139482	0.0096883489675771	0.992269936868533		chr1	100000000	105000000	chrX	155000000	156040895
335	383	356	501	663	578	455.99471707173	0.0193735014833173	0.0938445857959549	-0.206442399622721	0.836445353946721		chr1	100000000	105000000	chrX	20000000	25000000
429	481	435	608	761	724	560.235169174225	-0.0342109754430824	0.0934005343613298	0.36628243807186	0.714154332808001		chr1	100000000	105000000	chrX	25000000	30000000
406	445	428	582	712	640	525.956703125059	-0.0777841111569306	0.0943963841467923	0.824015791070677	0.409930585511167		chr1	100000000	105000000	chrX	30000000	35000000
335	346	350	432	609	489	418.489822880993	-0.11587875464995	0.0954363574957666	1.21419926001566	0.224671643025324		chr1	100000000	105000000	chrX	35000000	40000000
360	366	309	486	585	533	429.634574799874	-0.0362989362637267	0.0943870229860639	0.384575496878275	0.700551951108412		chr1	100000000	105000000	chrX	40000000	45000000
297	263	264	367	498	412	341.563217808621	-0.04859242084346	0.103938221362222	0.467512530103019	0.640133229478622		chr1	100000000	105000000	chrX	45000000	50000000
318	373	334	456	589	525	423.083898358142	-0.0605874964948917	0.0969904989550161	0.624674552122801	0.532184678399793		chr1	100000000	105000000	chrX	5000000	10000000
273	284	286	319	448	396	330.952158038813	-0.21899524990629	0.109017815791387	2.00880239909917	0.0445580937381466		chr1	100000000	105000000	chrX	50000000	55000000
209	226	221	264	350	288	257.235737157663	-0.221688560573386	0.118397587888614	1.87240774518098	0.0611502143248657		chr1	100000000	105000000	chrX	55000000	60000000
154	148	142	200	230	241	182.869172589099	-0.0714485478856006	0.143660935696765	0.497341518340183	0.618948238339955		chr1	100000000	105000000	chrX	60000000	65000000
284	293	332	350	498	468	366.051308337864	-0.156684638143036	0.18292315645409	0.856559886568327	0.391688162714706		chr1	100000000	105000000	chrX	65000000	70000000
274	329	311	391	467	403	360.026908190884	-0.210239611809485	0.11086233490266	1.89640252475361	0.057906838288039		chr1	100000000	105000000	chrX	70000000	75000000
331	314	303	421	556	473	390.695350272769	-0.0651074649655444	0.0964391952539314	0.675114146215257	0.499603246723772		chr1	100000000	105000000	chrX	75000000	80000000
339	345	353	494	640	630	452.409683461174	0.0897055212788794	0.104045382906188	-0.862176857571487	0.388590202637275		chr1	100000000	105000000	chrX	80000000	85000000
332	359	325	461	563	573	425.735803797867	-0.0166988564063205	0.103715664381704	0.16100611711712	0.872088582738761		chr1	100000000	105000000	chrX	85000000	90000000
291	275	235	414	554	450	354.388556671307	0.148030556566436	0.0983555486530607	-1.50505547062321	0.132309816030897		chr1	100000000	105000000	chrX	90000000	95000000
353	409	306	474	634	532	439.084726477465	-0.0543698492386773	0.0890750044335732	0.61038278453551	0.541608269458726		chr1	100000000	105000000	chrX	95000000	100000000
392854	469678	527797	420837	472474	408431	468815.771501535	-0.774530909236822	0.224960115244521	3.44296991666698	0.00057536331254758	0.00861138815980123	chr1	105000000	110000000	chr1	105000000	110000000
31159	37216	42739	40836	55770	39331	41471.6853459277	-0.410661131980753	0.204990590667062	2.00331698466948	0.0451432755696819	0.148218243775276	chr1	105000000	110000000	chr1	110000000	115000000
21768	27394	30344	28086	41816	28551	29744.8343212085	-0.39976209466826	0.199013332151046	2.0087201713946	0.0445668182802132	0.146963617693654	chr1	105000000	110000000	chr1	115000000	120000000
1912	2711	2547	2899	4170	2735	2795.74207002267	-0.246369454643818	0.146210456892364	1.68503306726679	0.091982191857844	0.234521753986289	chr1	105000000	110000000	chr1	120000000	125000000
517	700	638	686	1127	770	726.462945111991	-0.223432213073924	0.110397387908223	2.02389039548354	0.0429814303809357		chr1	105000000	110000000	chr1	125000000	130000000
500	590	710	654	892	631	669.302571760448	-0.428814316877171	0.238578833869982	1.79736948966253	0.0722769810582423		chr1	105000000	110000000	chr1	140000000	145000000
1214	1461	1737	1670	2419	1657	1691.00034649327	-0.327919522039628	0.238456264999237	1.37517679412062	0.1690766408501	0.347850944392351	chr1	105000000	110000000	chr1	145000000	150000000
1992	2318	2640	2831	4233	2862	2771.70050986249	-0.194039399784044	0.145859645214242	1.3303158628902	0.183414222833823	0.367150509545364	chr1	105000000	110000000	chr1	150000000	155000000
1910	2331	2711	2521	4034	2829	2700.35223181656	-0.281927523404962	0.153572299105529	1.83579672276204	0.0663877263521069	0.190473795967553	chr1	105000000	110000000	chr1	155000000	160000000
1638	1848	1971	2183	3270	2345	2174.11137322862	-0.18668385842628	0.128347528791433	1.45451852625573	0.145802600944325	0.316393735908596	chr1	105000000	110000000	chr1	160000000	165000000
1311	1483	1529	1710	2863	1981	1764.36792212752	-0.108401797373984	0.125684486973903	0.862491465605397	0.388417127456616	0.580911456721588	chr1	105000000	110000000	chr1	165000000	170000000
1211	1323	1149	1819	2586	1778	1581.88005057024	0.0613330825918761	0.102722180510541	-0.597077303918627	0.550455770077529	0.714034607411889	chr1	105000000	110000000	chr1	170000000	175000000
1059	1221	1144	1449	2415	1615	1431.60630246462	-0.0254976341440067	0.114158053275461	0.223353792504516	0.82326016414168		chr1	105000000	110000000	chr1	175000000	180000000
1061	1260	982	1540	2549	1629	1431.55067213563	0.0965682291050875	0.107886661030013	-0.895089607771099	0.370739188810739		chr1	105000000	110000000	chr1	180000000	185000000
1116	1272	897	1595	2480	1509	1409.26775758347	0.0790884512488255	0.113554316953331	-0.69648123797292	0.486127503054627		chr1	105000000	110000000	chr1	185000000	190000000
886	1038	781	1314	1980	1386	1175.42184018447	0.107257552392101	0.0964687862461586	-1.11183686004313	0.266208300339231		chr1	105000000	110000000	chr1	190000000	195000000
879	962	748	1391	2063	1447	1180.80271727527	0.237572329320172	0.0936580798801068	-2.53659192697835	0.0111937349760851		chr1	105000000	110000000	chr1	195000000	200000000
849	968	820	1230	2208	1332	1167.48925093897	0.148726166025832	0.113071683604757	-1.31532636009653	0.188400242668323		chr1	105000000	110000000	chr1	200000000	205000000
834	915	748	1170	2047	1340	1111.60310777803	0.168728807976857	0.102238749914783	-1.65034107046001	0.0988731966042689		chr1	105000000	110000000	chr1	205000000	210000000
839	886	668	1066	1822	1195	1027.51414806751	0.0778574069653885	0.099750032871345	-0.780525125899527	0.435081844092273		chr1	105000000	110000000	chr1	210000000	215000000
799	842	631	1079	1746	1262	1005.30942955497	0.161042243352548	0.0929219013069787	-1.73309242586982	0.0830792423735575		chr1	105000000	110000000	chr1	215000000	220000000
791	826	628	1162	1853	1209	1016.88273698436	0.223331044133148	0.0974142770236754	-2.29259048012921	0.0218715929761949		chr1	105000000	110000000	chr1	220000000	225000000
790	845	617	1104	1865	1179	1005.83644252636	0.189129735472114	0.10277440315852	-1.84024163273807	0.0657327702254334		chr1	105000000	110000000	chr1	225000000	230000000
778	816	612	1081	1761	1321	1001.63982398065	0.230787137936529	0.0936459959696693	-2.46446348876762	0.0137218542857264		chr1	105000000	110000000	chr1	230000000	235000000
989	1020	748	1309	2319	1606	1251.09679019689	0.232325766650216	0.106510269790844	-2.18125225958434	0.0291647633941802		chr1	105000000	110000000	chr1	235000000	240000000
834	883	633	1264	1993	1314	1083.30037111396	0.274755432939284	0.100691368735169	-2.72868902658307	0.00635866355931952		chr1	105000000	110000000	chr1	240000000	245000000
718	757	591	1034	1667	1157	932.871167735509	0.212359452460284	0.0908131676648221	-2.33842137567617	0.0193653999372953		chr1	105000000	110000000	chr1	245000000	248956422
376	409	346	524	735	606	482.141476574853	0.0426049199438459	0.0841500346863126	-0.506297116842136	0.612648086712065		chr1	105000000	110000000	chr10	0	5000000
384	414	304	523	775	552	471.366560425806	0.0668034191900828	0.085840615176744	-0.778226240020951	0.436435650164321		chr1	105000000	110000000	chr10	10000000	15000000
357	357	302	434	730	523	431.678726441898	0.0412288565966859	0.0906230144862009	-0.45494907480664	0.649145876086222		chr1	105000000	110000000	chr10	100000000	105000000
295	290	234	417	566	470	362.403209569003	0.152121071527596	0.0968260599962527	-1.57107571591247	0.116165062546718		chr1	105000000	110000000	chr10	105000000	110000000
308	309	245	392	555	429	360.553156959144	-0.00354115308480256	0.0955258890421776	0.0370700877040676	0.970429122182719		chr1	105000000	110000000	chr10	110000000	115000000
314	296	228	387	561	450	357.996391002538	0.0611274012861857	0.0984936089157832	-0.620623022743055	0.534847687986482		chr1	105000000	110000000	chr10	115000000	120000000
227	236	200	296	454	355	283.274456865832	0.052961614722068	0.108146964739707	-0.489718919523432	0.624332812029379		chr1	105000000	110000000	chr10	120000000	125000000
265	250	202	376	472	416	317.013352814604	0.148783710839395	0.107592032516488	-1.38285063828118	0.166710668381596		chr1	105000000	110000000	chr10	125000000	130000000
148	141	132	201	315	223	184.683623770185	0.122626640177728	0.13221238326123	-0.927497388315264	0.353668347157256		chr1	105000000	110000000	chr10	130000000	133797422
464	522	409	666	813	678	577.277451394447	-0.0399427656131551	0.0859174896652005	0.464896795388254	0.642005365525769		chr1	105000000	110000000	chr10	15000000	20000000
419	487	438	594	798	656	552.411647796845	-0.0718822460032435	0.0867640657584641	0.828479456038299	0.407399024820283		chr1	105000000	110000000	chr10	20000000	25000000
481	496	508	611	913	707	605.392272442313	-0.103609646630882	0.0897622255094316	1.15426780076877	0.248390393201422		chr1	105000000	110000000	chr10	25000000	30000000
400	467	343	576	801	589	510.320616004988	0.0231051400520265	0.0844664030146687	-0.273542369834477	0.784436327329902		chr1	105000000	110000000	chr10	30000000	35000000
401	428	352	486	763	558	482.713464388846	-0.0723803457520263	0.0836139712426811	0.865648942112194	0.386682707535169		chr1	105000000	110000000	chr10	35000000	40000000
252	334	283	373	565	428	361.076444351143	-0.0343164539215328	0.105219595473806	0.326141283541388	0.744317463402552		chr1	105000000	110000000	chr10	40000000	45000000
309	342	308	376	545	450	381.478995189008	-0.167146473108387	0.095916093006473	1.74263220977013	0.0813978799635264		chr1	105000000	110000000	chr10	45000000	50000000
429	435	400	554	755	643	522.688098754743	-0.0519077926196525	0.0844100258639332	0.614948189961777	0.538588936515566		chr1	105000000	110000000	chr10	5000000	10000000
426	483	495	604	759	671	566.05717496067	-0.144696299771557	0.100612228651903	1.43815818127015	0.150389177630436		chr1	105000000	110000000	chr10	50000000	55000000
494	481	509	615	802	726	596.722491175962	-0.150187158708754	0.0963070702267802	1.55946140148485	0.118887213356402		chr1	105000000	110000000	chr10	55000000	60000000
409	457	423	536	761	598	519.950523047287	-0.128048961017731	0.0858046133083338	1.49233189313021	0.135612159783142		chr1	105000000	110000000	chr10	60000000	65000000
457	523	506	632	900	694	605.360537605874	-0.104236885180771	0.090328745525966	1.1539724655072	0.248511457669608		chr1	105000000	110000000	chr10	65000000	70000000
363	375	311	509	725	568	455.914307327924	0.1008187648356	0.0846408487996144	-1.19113603260627	0.233600186429125		chr1	105000000	110000000	chr10	70000000	75000000
357	403	346	466	674	569	456.425275309485	-0.052984638961909	0.0882916919036145	0.600109000286809	0.548433594721103		chr1	105000000	110000000	chr10	75000000	80000000
341	389	361	484	722	534	457.113450431539	-0.0145780760749991	0.0905736490827855	0.160952729879245	0.872130631216567		chr1	105000000	110000000	chr10	80000000	85000000
324	323	252	450	586	490	389.000945224814	0.0914906418488375	0.094500472759848	-0.968150096786719	0.332969413471445		chr1	105000000	110000000	chr10	85000000	90000000
334	355	293	448	621	541	417.502858953555	0.0369547479190367	0.0908738645487447	-0.406659803702023	0.684257867033708		chr1	105000000	110000000	chr10	90000000	95000000
303	348	236	394	655	462	380.583091487506	0.0835656327975918	0.0995085450702294	-0.839783485313892	0.40102979466442		chr1	105000000	110000000	chr10	95000000	100000000
293	282	250	383	665	405	360.523438012127	0.118414872507105	0.106855040363692	-1.10818237589979	0.267783060601904		chr1	105000000	110000000	chr11	0	5000000
453	427	298	518	791	571	489.996483860306	-0.00457283840876845	0.0915081073297873	0.0499719483027699	0.960144742395012		chr1	105000000	110000000	chr11	10000000	15000000
355	366	309	491	664	513	435.084463669507	0.0174649546177692	0.0873847417796784	-0.199862747913169	0.84158792544635		chr1	105000000	110000000	chr11	100000000	105000000
320	353	259	525	593	513	411.288771644996	0.146218950408195	0.101379548572365	-1.44229238014237	0.149219908885157		chr1	105000000	110000000	chr11	105000000	110000000
283	278	205	392	511	427	334.992730678399	0.125982192700887	0.103536191623132	-1.21679376772383	0.223682691849273		chr1	105000000	110000000	chr11	110000000	115000000
297	308	231	321	548	442	344.821386910585	-0.0358021897803087	0.104886953069956	0.341340736215588	0.73284708430671		chr1	105000000	110000000	chr11	115000000	120000000
312	331	254	407	577	431	372.733659137212	-0.0209168917102722	0.0941015703267222	0.222279943232067	0.824095964556545		chr1	105000000	110000000	chr11	120000000	125000000
300	317	233	374	509	435	350.739365910064	-0.0395906176887127	0.0994061635776245	0.398271256669081	0.690430245582359		chr1	105000000	110000000	chr11	125000000	130000000
246	293	201	304	507	380	308.805232880377	0.00251800251375466	0.10934943854212	-0.0230271188158387	0.981628640994759		chr1	105000000	110000000	chr11	130000000	135000000
2	5	7	5	8	4	5.22843280026208	-0.428896180366127	0.680128163052579	0.630610822585463	0.528295020719173		chr1	105000000	110000000	chr11	135000000	135086622
404	368	371	478	713	592	474.334758564371	-0.0444720670926297	0.0910118385295572	0.488640464923548	0.625096259708152		chr1	105000000	110000000	chr11	15000000	20000000
408	500	409	618	775	669	548.895152088954	-0.0249624859708434	0.0893105765363798	0.279502013523282	0.779859593002207		chr1	105000000	110000000	chr11	20000000	25000000
397	457	349	568	688	627	501.134706646506	-0.0196649477929064	0.0907341325118497	0.216731534743425	0.828417570889897		chr1	105000000	110000000	chr11	25000000	30000000
422	499	446	552	794	639	547.915342987936	-0.145550366337805	0.0865878381397252	1.68095623432627	0.0927714158268654		chr1	105000000	110000000	chr11	30000000	35000000
469	546	494	614	898	816	623.358311083999	-0.056895888564964	0.0942990238054928	0.603356071663277	0.546271838795765		chr1	105000000	110000000	chr11	35000000	40000000
428	497	467	531	759	621	544.206697448107	-0.227691018358874	0.0895374610201269	2.54296934226996	0.0109914872696789		chr1	105000000	110000000	chr11	40000000	45000000
437	472	466	633	864	613	566.953655100116	-0.0687624487346911	0.092022777627242	0.747232918932617	0.454922976492734		chr1	105000000	110000000	chr11	45000000	50000000
398	441	349	538	729	609	495.457678918359	-0.0160744890420544	0.083600172750981	0.192278179734572	0.847524309539068		chr1	105000000	110000000	chr11	5000000	10000000
98	140	127	113	231	164	142.284725535085	-0.229616773333865	0.167766514844773	1.36866867352117	0.171102866811839		chr1	105000000	110000000	chr11	50000000	55000000
497	521	557	688	890	691	632.402014621091	-0.158340157015032	0.0994770835016049	1.59172496258877	0.111446516872288		chr1	105000000	110000000	chr11	55000000	60000000
475	507	463	585	958	621	584.428756743413	-0.113469281612775	0.0887217667628708	1.27893397249457	0.200920308138658		chr1	105000000	110000000	chr11	60000000	65000000
358	396	328	479	757	481	449.665400832447	-0.0243465168253374	0.0923943460404365	0.26350656580958	0.792160163544406		chr1	105000000	110000000	chr11	65000000	70000000
364	376	328	507	733	475	447.952065367969	-0.00290028223528229	0.0925424934328013	0.031340005306733	0.974998386444449		chr1	105000000	110000000	chr11	70000000	75000000
383	417	330	488	778	543	471.545997181765	-0.00805533214566333	0.0858368365051953	0.0938446997074011	0.925232523108717		chr1	105000000	110000000	chr11	75000000	80000000
439	438	446	513	849	673	544.090564384934	-0.0737331773237961	0.0929974939160497	0.792851228769199	0.427864505357118		chr1	105000000	110000000	chr11	80000000	85000000
369	411	349	506	683	574	468.999022389954	-0.0340709202363907	0.0864069634666722	0.394307575101075	0.693353971281186		chr1	105000000	110000000	chr11	85000000	90000000
365	389	388	474	698	582	470.933957610054	-0.0677353960895469	0.0931024945848595	0.727535780771251	0.466897804565111		chr1	105000000	110000000	chr11	90000000	95000000
388	341	334	489	694	632	462.31843983069	0.0919752677185829	0.095709081003339	-0.960987889073704	0.336558257312436		chr1	105000000	110000000	chr11	95000000	100000000
400	449	350	556	810	600	507.87904916734	0.0325003380933516	0.082009386871336	-0.396300220416733	0.691883564650111		chr1	105000000	110000000	chr12	0	5000000
465	468	455	629	872	716	583.797982472435	-0.00683446920860744	0.0848554486909675	0.0805424909542071	0.935805803089587		chr1	105000000	110000000	chr12	10000000	15000000
304	319	247	412	592	480	376.33219325839	0.092714441784895	0.0938091711367322	-0.988330252377547	0.322990933989069		chr1	105000000	110000000	chr12	100000000	105000000
278	304	247	393	559	408	351.653625293774	0.0331391544101846	0.0973921375667924	-0.340265192223114	0.733656827479388		chr1	105000000	110000000	chr12	105000000	110000000
317	312	247	358	555	460	362.454429269058	-0.0324578085481503	0.098393296011797	0.329878252520972	0.741491956526353		chr1	105000000	110000000	chr12	110000000	115000000
267	273	204	324	473	432	316.593925693871	0.0499198176647907	0.109065876565906	-0.457703355408557	0.6471655770261		chr1	105000000	110000000	chr12	115000000	120000000
330	337	229	403	677	454	384.893605876496	0.0897739874178811	0.102076977793489	-0.879473406819531	0.379144645888614		chr1	105000000	110000000	chr12	120000000	125000000
243	234	183	285	391	396	279.326930250196	0.030547760178954	0.12195940357215	-0.250474824279393	0.802220171621601		chr1	105000000	110000000	chr12	125000000	130000000
155	137	109	190	294	247	179.238221784417	0.186526821732119	0.137178992121704	-1.35973314023648	0.17391438687957		chr1	105000000	110000000	chr12	130000000	133275309
511	565	561	726	982	817	678.018681073536	-0.058259377322033	0.0939278085183402	0.620256963736755	0.535088623734238		chr1	105000000	110000000	chr12	15000000	20000000
482	586	506	727	938	796	655.674485682484	-0.0305686555922541	0.0905497467028129	0.337589631173474	0.735672457042122		chr1	105000000	110000000	chr12	20000000	25000000
415	421	348	552	799	613	505.01928721766	0.0493905728312038	0.081209337145636	-0.608188350837413	0.543062559862451		chr1	105000000	110000000	chr12	25000000	30000000
391	446	418	563	798	652	528.672050564871	-0.00208888754141458	0.0880681037120167	0.0237190021513948	0.981076748744394		chr1	105000000	110000000	chr12	30000000	35000000
290	303	302	354	506	446	360.493625828797	-0.138562431206731	0.104735121318156	1.32297962195334	0.1858421547044		chr1	105000000	110000000	chr12	35000000	40000000
488	509	554	658	925	760	636.230094430384	-0.0943896596736762	0.0990733399646137	0.95272511966781	0.340729362495929		chr1	105000000	110000000	chr12	40000000	45000000
435	463	437	593	865	598	549.711801543918	-0.0656348651319577	0.0868884486579856	0.755392300653367	0.450013631564942		chr1	105000000	110000000	chr12	45000000	50000000
463	422	451	577	883	630	554.648239817666	-0.0483179916664863	0.0914751170238204	0.528209126574871	0.597354195607437		chr1	105000000	110000000	chr12	5000000	10000000
392	478	378	541	770	614	513.860842188178	-0.054055522000493	0.0845632704165351	0.639231686927794	0.522672221337205		chr1	105000000	110000000	chr12	50000000	55000000
420	447	461	558	807	634	542.62781462654	-0.0990039953022021	0.0917505475923484	1.07905617895689	0.280562684509252		chr1	105000000	110000000	chr12	55000000	60000000
446	457	424	579	863	639	550.998938098787	-0.0377302753086117	0.0822081126108638	0.458960485897662	0.646262541826178		chr1	105000000	110000000	chr12	60000000	65000000
385	393	340	510	732	612	477.770881578047	0.0498393739443532	0.0847356418451129	-0.588174856047634	0.556414932572077		chr1	105000000	110000000	chr12	65000000	70000000
423	427	449	587	745	696	543.003755273309	-0.0353956573477868	0.0988607617598083	0.35803545024045	0.720316784233679		chr1	105000000	110000000	chr12	70000000	75000000
369	382	292	491	649	515	435.648736611048	-0.00739500267045633	0.0883773756885551	0.0836752914741051	0.933314602782225		chr1	105000000	110000000	chr12	75000000	80000000
407	427	353	511	641	540	472.28005127858	-0.160650629322743	0.0869666990289775	1.84726603535008	0.0647085929273639		chr1	105000000	110000000	chr12	80000000	85000000
332	359	290	534	595	505	422.744258810919	0.0723819974415835	0.100364505624413	-0.721191191958378	0.470791890262041		chr1	105000000	110000000	chr12	85000000	90000000
306	301	227	442	530	491	368.050680375806	0.147339425527093	0.104374095754834	-1.41164744433504	0.158053795244257		chr1	105000000	110000000	chr12	90000000	95000000
350	331	321	452	556	519	413.333788805264	-0.0648342986628416	0.0996562605040119	0.650579284582242	0.515318106253942		chr1	105000000	110000000	chr12	95000000	100000000
284	310	243	412	629	523	379.54274119931	0.221288090082123	0.0957921438202459	-2.31008599721257	0.0208833935215502		chr1	105000000	110000000	chr13	100000000	105000000
321	362	237	404	640	509	393.663591954557	0.0770066888419853	0.0985952638820226	-0.781038417160993	0.434779899962082		chr1	105000000	110000000	chr13	105000000	110000000
216	250	186	289	507	327	281.131216090443	0.0915832858223472	0.116134337932659	-0.788597820874065	0.430347104982202		chr1	105000000	110000000	chr13	110000000	114364328
138	150	178	167	291	203	184.687990761177	-0.202876924879777	0.151349168478046	1.34045615790222	0.180097088703617		chr1	105000000	110000000	chr13	15000000	20000000
435	445	453	561	798	607	539.117849365884	-0.126993324233735	0.0887601566908807	1.43074695863828	0.152502749622512		chr1	105000000	110000000	chr13	20000000	25000000
424	458	442	518	758	596	524.291387535572	-0.187142095335137	0.0870342316602548	2.15021252862507	0.031538407590589		chr1	105000000	110000000	chr13	25000000	30000000
376	476	398	516	706	549	495.193762733252	-0.177413029601511	0.0900807387362618	1.96948906159552	0.0488969574511906		chr1	105000000	110000000	chr13	30000000	35000000
399	472	410	630	764	618	535.476463876153	-0.021526655871918	0.0917977612677914	0.23450088079077	0.814596149478476		chr1	105000000	110000000	chr13	35000000	40000000
389	427	316	506	684	547	464.654420851746	-0.0562539316753387	0.0857017353754323	0.656391978866099	0.5115719500544		chr1	105000000	110000000	chr13	40000000	45000000
362	422	318	539	720	597	474.651134590857	0.0785949843573017	0.0864408278875261	-0.909234516582451	0.363226348029944		chr1	105000000	110000000	chr13	45000000	50000000
381	406	373	500	750	668	495.487973393994	0.0422914660553535	0.0914953809947903	-0.462225148368545	0.643919870653086		chr1	105000000	110000000	chr13	50000000	55000000
440	400	492	582	745	748	557.883879162059	-0.0450635463761119	0.205754211772229	0.219016398196492	0.826637273947208		chr1	105000000	110000000	chr13	55000000	60000000
388	385	350	523	626	601	468.334248467851	-0.0287173231656855	0.0957405848018483	0.299949318516499	0.764215814516524		chr1	105000000	110000000	chr13	60000000	65000000
382	374	377	539	704	605	482.808845160023	0.0267002846840762	0.0917649236424081	-0.29096395032292	0.771078890694461		chr1	105000000	110000000	chr13	65000000	70000000
358	396	336	551	648	550	460.6890415832	0.013134070846419	0.093461585008912	-0.14052908310047	0.888241975489631		chr1	105000000	110000000	chr13	70000000	75000000
347	363	309	475	659	588	440.297944411921	0.0804097680285739	0.0903743923117625	-0.889740622002592	0.373605176411157		chr1	105000000	110000000	chr13	75000000	80000000
351	376	335	520	672	611	461.398496068748	0.0895105716609734	0.0914938027458049	-0.97832387522091	0.327914165162893		chr1	105000000	110000000	chr13	80000000	85000000
335	382	329	538	699	614	464.011659395017	0.148870054314438	0.0904516058807213	-1.64585308204205	0.0997940105180743		chr1	105000000	110000000	chr13	85000000	90000000
375	336	342	471	673	598	450.837795878293	0.0438727655820117	0.0959039951667655	-0.457465463307574	0.647336520700592		chr1	105000000	110000000	chr13	90000000	95000000
366	404	303	448	685	509	438.251880180174	-0.0681296321533768	0.0871335414955814	0.781899036627952	0.434273911235201		chr1	105000000	110000000	chr13	95000000	100000000
295	321	212	359	609	412	350.696984063281	0.0511486720622317	0.106325206683706	-0.4810587597952	0.630474737346723		chr1	105000000	110000000	chr14	100000000	105000000
95	105	75	96	196	127	110.996242197732	-0.0892845205409337	0.170208012698669	0.524561206757054	0.599888260440609		chr1	105000000	110000000	chr14	105000000	107043718
94	119	123	137	212	172	139.266849608761	-0.0591528265399664	0.158610775065637	0.372943304233192	0.709190641176892		chr1	105000000	110000000	chr14	15000000	20000000
513	482	538	612	971	637	612.907396776323	-0.168202828421162	0.101164957046419	1.66265902079099	0.0963807095038714		chr1	105000000	110000000	chr14	20000000	25000000
535	574	596	685	956	788	679.730110117975	-0.176887839965445	0.0967201935252494	1.82886151814065	0.0674203563334442		chr1	105000000	110000000	chr14	25000000	30000000
418	470	400	580	748	674	534.85562859651	-0.0368456127519725	0.0872274582969805	0.422408418992623	0.672726933833891		chr1	105000000	110000000	chr14	30000000	35000000
390	447	448	556	747	663	530.766619957626	-0.0686471653607654	0.097866333545663	0.701438000931501	0.483029713694986		chr1	105000000	110000000	chr14	35000000	40000000
427	438	531	571	747	708	564.820085299521	-0.152110081132636	0.210561889000293	0.722400819325968	0.470048083322152		chr1	105000000	110000000	chr14	40000000	45000000
443	455	512	538	802	677	563.282646294695	-0.180070274403325	0.162788546493452	1.10616058858028	0.268657017930279		chr1	105000000	110000000	chr14	45000000	50000000
370	384	336	534	671	580	464.785678562919	0.038606443673059	0.0889525244696555	-0.434011782163967	0.66427988520528		chr1	105000000	110000000	chr14	50000000	55000000
340	392	349	476	673	530	447.588959346515	-0.0472858687207581	0.0893947062426836	0.528956027803135	0.596835953867924		chr1	105000000	110000000	chr14	55000000	60000000
340	380	332	470	638	518	434.870126803402	-0.0507763759210373	0.0892328537320099	0.56903229917461	0.56933422079465		chr1	105000000	110000000	chr14	60000000	65000000
326	378	317	442	657	546	429.664434335009	0.0061917371640649	0.090813046036908	-0.0681811417441991	0.945641438741646		chr1	105000000	110000000	chr14	65000000	70000000
341	382	271	454	614	537	418.551194421319	0.0204550927121592	0.0930666997958872	-0.219789599900084	0.826035019674358		chr1	105000000	110000000	chr14	70000000	75000000
307	325	207	373	538	446	352.012044939119	0.0224476723463859	0.105009114066309	-0.213768800412993	0.830727356205974		chr1	105000000	110000000	chr14	75000000	80000000
341	327	253	457	614	543	404.917964325584	0.137935831813599	0.0952335398948415	-1.44839551239942	0.14750646913448		chr1	105000000	110000000	chr14	80000000	85000000
286	282	215	376	558	461	346.030017702839	0.155349915585343	0.100257732189268	-1.54950558119618	0.121260230895145		chr1	105000000	110000000	chr14	85000000	90000000
282	276	215	340	547	464	337.695889759954	0.123937923684592	0.105623937530315	-1.17338859526063	0.240640008587216		chr1	105000000	110000000	chr14	90000000	95000000
239	221	217	305	536	379	300.361665872205	0.152253054464307	0.113548150864057	-1.34086775791346	0.179963392051763		chr1	105000000	110000000	chr14	95000000	100000000
99	108	84	157	214	164	131.093812359894	0.201525361350181	0.150834922768506	-1.33606566470997	0.181527811422633		chr1	105000000	110000000	chr15	100000000	101991189
22	25	33	42	54	36	34.4660656282433	0.0320419871013479	0.280857047366682	-0.114086462852807	0.90916925323377		chr1	105000000	110000000	chr15	15000000	20000000
280	338	346	378	560	439	384.254136400785	-0.177396363773572	0.109681829332898	1.61737240208815	0.105797919248895		chr1	105000000	110000000	chr15	20000000	25000000
326	357	364	473	670	536	441.584942339894	-0.00546093455923114	0.0966342805680313	0.0565113593967992	0.954934446497211		chr1	105000000	110000000	chr15	25000000	30000000
299	374	342	461	624	468	417.931676487349	-0.0697163796337411	0.100285325757026	0.695180267975117	0.48694233656446		chr1	105000000	110000000	chr15	30000000	35000000
416	431	383	605	802	621	525.155152796184	0.0429893217956788	0.0833228151165111	-0.515936982392715	0.605898423364559		chr1	105000000	110000000	chr15	35000000	40000000
401	434	357	511	751	572	489.616010448124	-0.0604130068845224	0.082173558173208	0.73518791479349	0.46222505812101		chr1	105000000	110000000	chr15	40000000	45000000
424	416	433	572	719	595	518.096394395935	-0.112222922559713	0.0938292948181397	1.19603288905905	0.231683724773664		chr1	105000000	110000000	chr15	45000000	50000000
442	436	369	562	752	600	513.085171699504	-0.0583631754550039	0.0822996559773524	0.709154549456009	0.478228574777072		chr1	105000000	110000000	chr15	50000000	55000000
392	438	336	524	812	595	495.343217550825	0.0440417822839467	0.0833338115206534	-0.528498354752818	0.597153488688976		chr1	105000000	110000000	chr15	55000000	60000000
353	380	313	517	653	467	434.807672293236	-0.0290028271141668	0.0941311003574009	0.308110996302472	0.757997874163676		chr1	105000000	110000000	chr15	60000000	65000000
349	341	274	460	702	501	418.290654485751	0.102887549444855	0.0899309262490439	-1.14407305402293	0.252593341533219		chr1	105000000	110000000	chr15	65000000	70000000
324	341	280	425	678	495	405.807362008068	0.0712289503431916	0.0908784950162975	-0.783782239466201	0.433167896946229		chr1	105000000	110000000	chr15	70000000	75000000
311	319	253	421	683	448	385.872734675886	0.124576861371188	0.096976037733288	-1.28461488304781	0.198926895231195		chr1	105000000	110000000	chr15	75000000	80000000
277	289	283	357	535	466	356.995766591118	-0.00789392411786094	0.1047145093991	0.0753851988913466	0.939908235271876		chr1	105000000	110000000	chr15	80000000	85000000
284	299	239	410	583	449	360.920747009697	0.131692989823251	0.0952848767649938	-1.38209749851545	0.166941766463278		chr1	105000000	110000000	chr15	85000000	90000000
258	298	251	388	567	448	353.042647484397	0.115665700213974	0.0983633776534133	-1.17590207832763	0.239634008276029		chr1	105000000	110000000	chr15	90000000	95000000
272	317	265	409	604	477	374.150810602879	0.120414944813293	0.0957792297070998	-1.25721354391272	0.208676320239675		chr1	105000000	110000000	chr15	95000000	100000000
325	391	351	458	824	565	463.090333415023	0.0909436028340668	0.0997716259234003	-0.911517698467587	0.362022664678306		chr1	105000000	110000000	chr16	0	5000000
379	445	332	492	720	538	470.348895431975	-0.0817884168521969	0.0853834304210335	0.957895653159995	0.338115378596044		chr1	105000000	110000000	chr16	10000000	15000000
311	281	301	401	593	469	380.077095170585	0.0236925623303894	0.101285953252521	-0.233917552923852	0.815048985946484		chr1	105000000	110000000	chr16	15000000	20000000
377	416	363	518	735	540	477.619983856325	-0.0498166120492174	0.0854368422136719	0.583081148114409	0.559838673863792		chr1	105000000	110000000	chr16	20000000	25000000
406	375	340	490	702	522	459.677193175748	-0.0701883134109749	0.0866637008504923	0.809892870050175	0.418001750045643		chr1	105000000	110000000	chr16	25000000	30000000
332	356	353	455	680	490	431.860622804173	-0.048029544493692	0.0946011665825999	0.507705625931743	0.611659802390375		chr1	105000000	110000000	chr16	30000000	35000000
96	135	106	143	214	189	142.24723894679	0.0158402326296911	0.153976265694165	-0.102874508342433	0.918062569731907		chr1	105000000	110000000	chr16	35000000	40000000
299	328	301	388	568	500	386.371087251825	-0.0325868036063458	0.099155037816783	0.328644961706929	0.742424059525011		chr1	105000000	110000000	chr16	45000000	50000000
362	355	368	506	704	511	454.727176719485	-0.0216293527845946	0.0942847640773203	0.229404538434831	0.818554509054471		chr1	105000000	110000000	chr16	5000000	10000000
377	412	376	463	696	527	465.387097328998	-0.153439365003693	0.087081154389285	1.76202722712841	0.0780646973882064		chr1	105000000	110000000	chr16	50000000	55000000
373	360	418	487	746	613	485.540076375717	-0.0176150718549061	0.159974138214505	0.110111997173484	0.912320553647915		chr1	105000000	110000000	chr16	55000000	60000000
455	524	534	707	957	765	639.46063305187	-0.00323632478701657	0.0983561224656856	0.032904151829955	0.973751021908644		chr1	105000000	110000000	chr16	60000000	65000000
399	451	345	523	760	531	486.780700524967	-0.0793110473339651	0.0852346534750875	0.930502373159131	0.352111035978236		chr1	105000000	110000000	chr16	65000000	70000000
360	442	351	481	657	564	465.593848768305	-0.114014874145428	0.0897859947656129	1.26985143332281	0.204137555733409		chr1	105000000	110000000	chr16	70000000	75000000
391	370	334	476	728	625	469.192358832614	0.0571064971401492	0.0899549880127922	-0.634834136513122	0.525536596878415		chr1	105000000	110000000	chr16	75000000	80000000
341	367	288	467	683	516	426.177753188133	0.061582992345004	0.0873409048733705	-0.70508763830978	0.480755698938876		chr1	105000000	110000000	chr16	80000000	85000000
349	338	289	378	626	457	394.246176516235	-0.10694617456659	0.093920234182912	1.13869152368498	0.254831839367457		chr1	105000000	110000000	chr16	85000000	90000000
11	16	11	13	19	11	13.5284395454025	-0.504630766078402	0.418655644721635	1.20535999559717	0.228064357887464		chr1	105000000	110000000	chr16	90000000	90338345
396	427	351	557	835	629	509.915054436506	0.100439085442616	0.0813705512125797	-1.23434195720538	0.217075507618681		chr1	105000000	110000000	chr17	0	5000000
494	451	474	610	845	642	574.733692145404	-0.122704022004747	0.0896200738320294	1.3691577875145	0.170949957881563		chr1	105000000	110000000	chr17	10000000	15000000
412	413	362	584	861	580	513.218775785524	0.084339050813777	0.0855587016718906	-0.98574486482052	0.324258327567554		chr1	105000000	110000000	chr17	15000000	20000000
223	237	225	316	439	366	291.633429568111	0.0289843144923004	0.110145877613872	-0.263144795976006	0.792438978027616		chr1	105000000	110000000	chr17	20000000	25000000
352	352	355	433	699	494	434.775597889215	-0.0763020437771547	0.0948752579587027	0.804235428907792	0.42126102122807		chr1	105000000	110000000	chr17	25000000	30000000
459	467	411	611	908	633	561.444102957737	0.000426581507202852	0.0819765853648636	-0.00520369938933431	0.995848067336209		chr1	105000000	110000000	chr17	30000000	35000000
401	467	396	509	786	531	503.010184047147	-0.158467161722484	0.0876104801217807	1.80876947029866	0.0704868251445695		chr1	105000000	110000000	chr17	35000000	40000000
410	410	389	465	758	528	481.856981946195	-0.159067879070178	0.088662345443357	1.79408607199322	0.0727994317693068		chr1	105000000	110000000	chr17	40000000	45000000
339	410	283	502	803	517	451.364021385537	0.133923026049577	0.0955240398264817	-1.40198243596949	0.16092049167847		chr1	105000000	110000000	chr17	45000000	50000000
432	486	404	553	908	612	546.056224790697	-0.042697936719902	0.0854735498975829	0.499545611140101	0.617395062913921		chr1	105000000	110000000	chr17	5000000	10000000
589	613	587	747	1094	865	731.223620105434	-0.0899816126384726	0.0870750512235816	1.03337995641746	0.301426122639132		chr1	105000000	110000000	chr17	50000000	55000000
439	454	411	586	840	625	542.589145276845	-0.0305390543655808	0.0816419359604476	0.374060879452636	0.708359023068628		chr1	105000000	110000000	chr17	55000000	60000000
393	425	298	551	804	584	485.811010478316	0.118892406785515	0.086067309033781	-1.38138868427791	0.167159483270095		chr1	105000000	110000000	chr17	60000000	65000000
328	396	299	547	753	558	457.575965331403	0.18335279717414	0.0887027338914252	-2.06704787023329	0.0387296434550777		chr1	105000000	110000000	chr17	65000000	70000000
299	336	245	430	648	492	388.612646301029	0.154919330093407	0.0931595189992266	-1.66294686530845	0.0963230720668897		chr1	105000000	110000000	chr17	70000000	75000000
356	340	290	446	764	488	425.970939722551	0.0896092412274602	0.0962140887854373	-0.931352594600711	0.351671204131096		chr1	105000000	110000000	chr17	75000000	80000000
216	214	172	263	447	291	255.34281504056	0.0420284189221783	0.118218397771267	-0.355515044312276	0.722203776369812		chr1	105000000	110000000	chr17	80000000	83257441
524	577	573	792	987	783	691.896662095676	-0.0655076706822408	0.0981467277258054	0.667446304121834	0.504487097309388		chr1	105000000	110000000	chr18	0	5000000
380	432	417	536	792	603	511.83336499143	-0.0368360748661397	0.0900876327159478	0.40889158428978	0.682619225275081		chr1	105000000	110000000	chr18	10000000	15000000
40	37	54	55	89	67	55.5089327898783	-0.0130811937093997	0.23086029399508	0.0566628131803317	0.954813797181972		chr1	105000000	110000000	chr18	15000000	20000000
334	394	315	491	730	503	443.370731362983	0.0403012180334138	0.0900229331504472	-0.44767723759969	0.65438615162496		chr1	105000000	110000000	chr18	20000000	25000000
441	570	437	685	939	733	612.694373233696	0.0259635527932116	0.0873027830817062	-0.297396622154788	0.766163722223463		chr1	105000000	110000000	chr18	25000000	30000000
490	594	566	735	989	825	683.843345840541	-0.0551959873161602	0.0978746481795104	0.563945703436155	0.572791084775298		chr1	105000000	110000000	chr18	30000000	35000000
400	443	389	543	789	614	513.656599336154	-0.0237759292135403	0.082908088563038	0.286774543058758	0.774284956294954		chr1	105000000	110000000	chr18	35000000	40000000
406	414	446	579	779	633	529.964836904626	-0.0322273857832341	0.0954401320664469	0.337671219490737	0.735610965626851		chr1	105000000	110000000	chr18	40000000	45000000
347	364	325	451	682	479	427.853881417628	-0.0495730235720417	0.0896259862859177	0.553109936373786	0.580188133101573		chr1	105000000	110000000	chr18	45000000	50000000
454	506	424	604	890	675	573.906417295241	-0.0350143106830884	0.0799669494625659	0.437859777300612	0.661487934819648		chr1	105000000	110000000	chr18	5000000	10000000
392	393	359	527	710	612	483.987468432736	0.0150110773682521	0.0866371425023375	-0.173263763493205	0.862444105410562		chr1	105000000	110000000	chr18	50000000	55000000
422	396	354	518	730	568	484.067912256961	-0.0489485077082633	0.0841667600796176	0.581565782762226	0.56085919645597		chr1	105000000	110000000	chr18	55000000	60000000
398	444	389	530	818	658	520.654979234557	0.0188186141312601	0.0848500627286084	-0.221786684960401	0.824479945204712		chr1	105000000	110000000	chr18	60000000	65000000
421	486	435	658	841	727	576.356713132357	0.0547655675072254	0.0887092569792298	-0.617360232428145	0.536997146186367		chr1	105000000	110000000	chr18	65000000	70000000
[truncated: 179,496 more rows]
