# Supplementary material for: The 3D nuclear position and compartmentalization of genes prime their response to mechano-confinement
Source: bioRxiv. 2025 Nov 7:2025.11.06.686901. Preprint. [Version 1] doi: 10.1101/2025.11.06.686901 (PMC12637494; doi:10.1101/2025.11.06.686901)
Supplement: Supplement 6 [file media-6.tsv]

Gene	Cluster
A1BG	2
A1BG-AS1	0
A1CF	0
A2M	0
A2M-AS1	1
A3GALT2	0
A4GALT	0
AAAS	0
AACS	3
AADAC	0
AADACL4	1
AADACP1	0
AADAT	1
AAGAB	1
AAK1	0
AAMDC	2
AAMP	2
AAR2	0
AARD	6
AARS1	3
AARS2	3
AARSD1	0
AASDH	1
AASDHPPT	1
AASS	1
AATBC	0
AATK	0
ABALON	0
ABAT	1
ABCA1	0
ABCA10	1
ABCA11P	1
ABCA12	0
ABCA13	1
ABCA17P	0
ABCA2	2
ABCA3	2
ABCA4	0
ABCA5	1
ABCA6	5
ABCA7	5
ABCA8	0
ABCA9	6
ABCB1	3
ABCB10	1
ABCB4	2
ABCB6	2
ABCB7	0
ABCB8	0
ABCB9	2
ABCC10	2
ABCC11	0
ABCC12	1
ABCC2	0
ABCC3	2
ABCC4	3
ABCC5	0
ABCC9	4
ABCD1	2
ABCD3	1
ABCD4	2
ABCE1	1
ABCF2	3
ABCF2-H2BK1	1
ABCF3	2
ABCG1	5
ABCG2	1
ABCG4	2
ABHD1	0
ABHD10	1
ABHD11	3
ABHD12	3
ABHD12B	0
ABHD13	1
ABHD14A	0
ABHD14A-ACY1	0
ABHD14B	3
ABHD15	1
ABHD17A	2
ABHD17B	0
ABHD17C	0
ABHD18	1
ABHD2	1
ABHD3	1
ABHD4	2
ABHD5	1
ABHD6	0
ABHD8	2
ABI1	1
ABI2	1
ABI3	2
ABI3BP	1
ABITRAM	1
ABL1	0
ABL2	1
ABLIM1	0
ABLIM2	0
ABLIM3	0
ABRACL	0
ABRAXAS1	1
ABRAXAS2	1
ABT1	0
ABTB1	2
ABTB2	0
ABTB3	1
ACAA1	0
ACAA2	3
ACACB	2
ACAD10	0
ACAD11	0
ACAD8	3
ACAD9	3
ACADM	1
ACADS	5
ACADSB	1
ACADVL	2
ACAN	0
ACAP2	1
ACAP3	0
ACAT1	1
ACAT2	0
ACBD3	1
ACBD3-AS1	1
ACBD4	3
ACBD5	1
ACBD6	0
ACBD7	0
ACCS	0
ACD	2
ACE	2
ACE2	2
ACER1	0
ACER2	1
ACER3	1
ACHE	0
ACIN1	0
ACKR2	0
ACKR3	5
ACKR4	2
ACLY	3
ACO1	1
ACO2	2
ACOT1	2
ACOT11	1
ACOT12	0
ACOT13	0
ACOT2	0
ACOT4	3
ACOT7	2
ACOT8	2
ACOT9	1
ACOX1	1
ACOX2	3
ACOX3	3
ACOXL-AS1	0
ACP1	3
ACP2	0
ACP3	1
ACP5	2
ACP6	3
ACP7	3
ACRBP	5
ACSBG1	0
ACSF2	2
ACSF3	0
ACSL1	1
ACSL3	1
ACSL4	6
ACSL5	4
ACSL6	3
ACSM3	4
ACSS1	3
ACSS2	3
ACSS3	3
ACTA2	0
ACTA2-AS1	0
ACTB	0
ACTBL2	0
ACTC1	0
ACTG1	3
ACTG1P17	3
ACTG1P20	5
ACTG1P25	0
ACTG2	0
ACTL10	0
ACTL6A	1
ACTL8	4
ACTN1	3
ACTN1-DT	0
ACTN2	6
ACTN3	0
ACTR10	0
ACTR1A	3
ACTR1B	2
ACTR2	1
ACTR3	1
ACTR3-AS1	1
ACTR3B	0
ACTR3C	2
ACTR5	3
ACTR6	0
ACTR8	1
ACTRT3	1
ACVR1	0
ACVR1B	3
ACVR1C	6
ACVR2A	1
ACVR2B	0
ACVR2B-AS1	2
ACVRL1	0
ACY1	5
ACYP1	1
ACYP2	0
ADA	3
ADA2	0
ADAL	1
ADAM10	1
ADAM11	1
ADAM12	1
ADAM15	2
ADAM17	1
ADAM19	0
ADAM20	0
ADAM20P1	0
ADAM21	5
ADAM21P1	1
ADAM22	2
ADAM23	1
ADAM28	0
ADAM33	5
ADAM7	1
ADAM8	0
ADAMTS1	3
ADAMTS10	2
ADAMTS14	5
ADAMTS15	1
ADAMTS16	0
ADAMTS17	0
ADAMTS19	4
ADAMTS19-AS1	0
ADAMTS2	0
ADAMTS3	0
ADAMTS4	0
ADAMTS5	0
ADAMTS6	1
ADAMTS7	0
ADAMTS8	0
ADAMTS9	1
ADAMTS9-AS1	0
ADAMTS9-AS2	0
ADAMTSL1	4
ADAMTSL2	7
ADAMTSL3	0
ADAMTSL4	3
ADAMTSL4-AS1	5
ADAMTSL4-AS2	0
ADAMTSL5	3
ADAP1	0
ADAP2	2
ADAR	0
ADARB1	0
ADAT1	1
ADAT2	0
ADAT3	0
ADCK1	2
ADCK2	3
ADCY1	0
ADCY10	0
ADCY10P1	1
ADCY3	2
ADCY5	0
ADCY6	0
ADCY6-DT	0
ADCY7	0
ADCY8	7
ADCY9	2
ADD1	3
ADD3	1
ADD3-AS1	1
ADGRA2	2
ADGRA3	2
ADGRB2	2
ADGRB3	0
ADGRB3-DT	0
ADGRD1	0
ADGRE2	0
ADGRE5	2
ADGRF3	5
ADGRF4	4
ADGRG1	2
ADGRG2	1
ADGRG6	0
ADGRG7	1
ADGRL2	0
ADGRL3	2
ADGRL4	1
ADGRV1	5
ADH1A	1
ADH1B	5
ADH1C	1
ADH4	0
ADH5	3
ADHFE1	2
ADIPOR1	3
ADIRF	5
ADIRF-AS1	2
ADK	1
ADM	2
ADM-DT	4
ADM2	2
ADM5	0
ADNP	1
ADNP-AS1	1
ADNP2	1
ADO	1
ADORA1	5
ADORA2A	7
ADORA2B	0
ADORA3	0
ADPGK	3
ADPGK-AS1	1
ADPRH	5
ADPRHL1	2
ADPRM	0
ADPRS	2
ADRA1B	0
ADRA1D	5
ADRA2C	3
ADRB1	0
ADRB2	1
ADRM1	2
ADSL	3
ADSS1	0
ADSS2	1
ADTRP	0
AEBP1	0
AEBP2	1
AEN	3
AFAP1	1
AFAP1-AS1	0
AFAP1L1	2
AFAP1L2	3
AFDN	1
AFDN-DT	0
AFF1	1
AFF2	3
AFF3	1
AFF4	1
AFG1L	1
AFG3L1P	1
AFG3L2	0
AFMID	3
AFP	0
AFTPH	1
AFTPH-DT	0
AGA	3
AGA-DT	0
AGAP1	0
AGAP1-IT1	2
AGAP10P	5
AGAP11	4
AGAP13P	3
AGAP14P	0
AGAP2	5
AGAP2-AS1	2
AGAP3	2
AGAP4	3
AGAP5	5
AGAP6	1
AGAP7P	0
AGAP9	0
AGBL3	2
AGBL5	0
AGFG1	1
AGFG2	3
AGGF1	1
AGL	1
AGMAT	0
AGMO	0
AGO1	1
AGO2	0
AGO3	1
AGO4	0
AGPAT2	0
AGPAT3	3
AGPAT4	0
AGPS	1
AGRN	2
AGT	5
AGTPBP1	1
AGTR1	0
AGTRAP	0
AHCTF1	1
AHCTF1P1	0
AHCY	3
AHCYL1	3
AHCYL2	1
AHDC1	2
AHI1	1
AHI1-DT	4
AHNAK	0
AHNAK2	0
AHR	6
AHRR	2
AHSA1	3
AHSA2P	0
AHSG	0
AHSP	1
AIDA	1
AIF1L	5
AIFM1	0
AIFM2	2
AIFM3	0
AIG1	0
AIMP1	1
AIMP2	3
AIP	2
AIPL1	1
AIRE	0
AJAP1	0
AJM1	5
AJUBA	0
AJUBA-DT	0
AK1	0
AK2	1
AK3	0
AK4	0
AK5	1
AK7	6
AK8	5
AK9	1
AKAP1	0
AKAP10	1
AKAP11	1
AKAP12	6
AKAP13	1
AKAP3	1
AKAP5	0
AKAP6	1
AKAP7	1
AKAP8	3
AKAP8L	2
AKAP9	1
AKIP1	0
AKIRIN1	0
AKIRIN2	3
AKNA	2
AKNAD1	0
AKR1A1	2
AKR1B1	2
AKR1B10	0
AKR1B15	2
AKR1C1	0
AKR1C2	0
AKR1C3	0
AKR1E2	0
AKR7A2	2
AKR7A3	2
AKR7L	2
AKT1	2
AKT1S1	2
AKT2	2
AKTIP	1
ALAD	0
ALAS1	0
ALB	0
ALCAM	1
ALDH16A1	2
ALDH18A1	3
ALDH1A1	0
ALDH1A2	1
ALDH1A3	0
ALDH1A3-AS1	1
ALDH1B1	1
ALDH1L1	1
ALDH1L2	1
ALDH2	2
ALDH3A1	1
ALDH3A2	3
ALDH3B1	0
ALDH4A1	2
ALDH5A1	1
ALDH6A1	0
ALDH7A1	0
ALDH8A1	0
ALDH9A1	1
ALDOA	2
ALDOC	0
ALG1	0
ALG10	0
ALG10B	1
ALG11	1
ALG12	2
ALG13	3
ALG14	3
ALG1L2	1
ALG1L9P	0
ALG2	0
ALG3	0
ALG5	3
ALG6	1
ALG8	0
ALG9	1
ALK	4
ALKAL1	0
ALKAL2	2
ALKBH1	1
ALKBH2	2
ALKBH3	3
ALKBH3-AS1	1
ALKBH4	3
ALKBH5	2
ALKBH6	0
ALKBH7	5
ALKBH8	1
ALLC	3
ALMS1	1
ALMS1-IT1	1
ALMS1P1	0
ALOX12	1
ALOX12-AS1	0
ALOX5AP	3
ALOXE3	0
ALPK1	1
ALPK2	0
ALPK3	0
ALPL	1
ALS2	1
ALS2CL	1
ALYREF	2
AMACR	1
AMBP	5
AMBRA1	0
AMD1	1
AMDHD1	3
AMDHD2	2
AMER1	1
AMFR	0
AMH	0
AMHR2	1
AMIGO1	1
AMIGO2	2
AMIGO3	0
AMMECR1	1
AMMECR1L	0
AMN	0
AMN1	0
AMOT	1
AMOTL1	1
AMOTL2	3
AMPD2	2
AMPD3	0
AMPH	0
AMT	5
AMY2B	5
AMZ1	2
AMZ2	1
AMZ2P1	3
ANAPC1	0
ANAPC10	0
ANAPC11	2
ANAPC13	1
ANAPC15	3
ANAPC16	0
ANAPC1P2	2
ANAPC1P4	0
ANAPC2	2
ANAPC4	1
ANAPC5	0
ANAPC7	1
ANG	2
ANGEL1	0
ANGEL2	1
ANGPT1	0
ANGPT2	7
ANGPT4	0
ANGPTL1	0
ANGPTL2	2
ANGPTL4	2
ANGPTL5	2
ANGPTL6	0
ANGPTL8	1
ANK1	3
ANK2	0
ANK3	1
ANKAR	1
ANKDD1A	3
ANKDD1B	0
ANKEF1	0
ANKFN1	0
ANKFY1	1
ANKH	2
ANKHD1	1
ANKHD1-EIF4EBP3	1
ANKIB1	1
ANKK1	1
ANKLE1	0
ANKLE2	3
ANKMY1	2
ANKMY2	1
ANKRA2	3
ANKRD1	0
ANKRD10	2
ANKRD11	1
ANKRD12	0
ANKRD13A	1
ANKRD13B	0
ANKRD13C	1
ANKRD13D	2
ANKRD16	2
ANKRD17	1
ANKRD17-DT	1
ANKRD18A	0
ANKRD18B	0
ANKRD18CP	0
ANKRD19P	1
ANKRD2	1
ANKRD20A1	4
ANKRD20A11P	4
ANKRD20A5P	0
ANKRD22	0
ANKRD23	5
ANKRD24	0
ANKRD26	1
ANKRD27	0
ANKRD28	1
ANKRD29	0
ANKRD30B	0
ANKRD31	4
ANKRD33	7
ANKRD33B	0
ANKRD34A	0
ANKRD34B	1
ANKRD35	2
ANKRD36	1
ANKRD36B	0
ANKRD36BP2	1
ANKRD36C	4
ANKRD37	7
ANKRD39	0
ANKRD40	1
ANKRD42	3
ANKRD42-DT	0
ANKRD44	1
ANKRD45	0
ANKRD46	1
ANKRD49	1
ANKRD50	1
ANKRD52	0
ANKRD53	3
ANKRD54	3
ANKRD55	0
ANKRD6	6
ANKRD61	0
ANKRD65	2
ANKRD7	0
ANKRD9	2
ANKS1A	3
ANKS1B	0
ANKS3	3
ANKS6	3
ANKUB1	0
ANKZF1	2
ANLN	4
ANO1	0
ANO10	1
ANO2	5
ANO3	4
ANO6	1
ANO7	0
ANO8	2
ANO9	1
ANOS1	2
ANP32A	3
ANP32B	1
ANP32E	1
ANPEP	3
ANTKMT	5
ANTXR1	2
ANTXR2	1
ANTXRL	0
ANXA1	1
ANXA10	0
ANXA11	3
ANXA2	1
ANXA2P1	0
ANXA2P2	2
ANXA2R	0
ANXA2R-AS1	1
ANXA2R-OT1	3
ANXA3	1
ANXA4	3
ANXA5	0
ANXA6	3
ANXA7	0
ANXA8	0
ANXA8L1	0
ANXA9	2
AOC1	1
AOC2	2
AOC3	5
AOPEP	0
AOX1	4
AP1AR	1
AP1B1	3
AP1G1	1
AP1G2	0
AP1G2-AS1	2
AP1M1	3
AP1M2	0
AP1S1	0
AP1S2	1
AP1S3	4
AP2A1	3
AP2B1	1
AP2M1	0
AP2S1	0
AP3B1	1
AP3B2	5
AP3D1	0
AP3M1	1
AP3M2	1
AP3S1	1
AP3S2	3
AP4B1	1
AP4B1-AS1	0
AP4E1	1
AP4M1	2
AP4S1	3
AP5B1	0
AP5M1	1
AP5S1	3
AP5Z1	0
APAF1	1
APBA3	2
APBB1	2
APBB1IP	0
APBB2	1
APBB3	2
APC	0
APC2	5
APCDD1	0
APCDD1L	2
APCDD1L-DT	0
APEH	2
APEX1	0
APEX2	0
APH1A	0
APH1B	1
API5	1
APIP	1
APLF	1
APLN	0
APLP1	2
APLP2	0
APMAP	0
APOA1	0
APOA1-AS	0
APOB	0
APOBEC2	1
APOBEC3A	1
APOBEC3B	0
APOBEC3C	1
APOBEC3D	0
APOBEC3F	0
APOBEC3G	3
APOBEC3H	0
APOBR	0
APOC1	5
APOC1P1	0
APOD	0
APOE	5
APOL1	0
APOL2	0
APOL3	1
APOL4	5
APOL6	1
APOLD1	1
APOO	1
APOOL	1
APP	0
APPAT	1
APPBP2	1
APPBP2-DT	5
APPL1	1
APPL2	1
APRG1	0
APRT	2
APTR	0
APTX	0
AQP1	0
AQP11	1
AQP3	2
AQP7	0
AQP7B	0
AQP8	1
AQR	1
AR	4
ARAF	2
ARAP1	2
ARAP2	2
ARAP3	2
ARC	6
ARCN1	1
AREG	7
AREL1	1
ARF1	2
ARF3	1
ARF4	0
ARF4-AS1	1
ARF5	2
ARF6	1
ARFGAP1	2
ARFGAP2	3
ARFGAP3	3
ARFGEF1	1
ARFGEF2	1
ARFGEF3	6
ARFIP1	1
ARFIP2	2
ARFRP1	2
ARG2	0
ARGLU1	1
ARHGAP1	0
ARHGAP10	1
ARHGAP11A-DT	5
ARHGAP12	1
ARHGAP15	2
ARHGAP18	0
ARHGAP19	0
ARHGAP19-SLIT1	4
ARHGAP20	0
ARHGAP21	1
ARHGAP22	1
ARHGAP24	1
ARHGAP25	2
ARHGAP26	1
ARHGAP27P1-BPTFP1-KPNA2P3	3
ARHGAP28	2
ARHGAP28-AS1	1
ARHGAP29	0
ARHGAP29-AS1	4
ARHGAP30	7
ARHGAP31	1
ARHGAP31-AS1	0
ARHGAP32	1
ARHGAP33	0
ARHGAP35	0
ARHGAP39	2
ARHGAP4	2
ARHGAP42	0
ARHGAP42-AS1	0
ARHGAP44	0
ARHGAP45	0
ARHGAP5	1
ARHGAP5-AS1	0
ARHGAP6	0
ARHGAP8	0
ARHGAP9	0
ARHGDIA	2
ARHGDIB	0
ARHGDIG	6
ARHGEF1	2
ARHGEF10L	2
ARHGEF11	0
ARHGEF12	1
ARHGEF16	1
ARHGEF17	2
ARHGEF17-AS1	2
ARHGEF18	3
ARHGEF19	2
ARHGEF2	3
ARHGEF2-AS2	1
ARHGEF25	2
ARHGEF26-AS1	1
ARHGEF28	1
ARHGEF3	0
ARHGEF33	0
ARHGEF34P	5
ARHGEF35	1
ARHGEF35-AS1	2
ARHGEF37	0
ARHGEF39	0
ARHGEF4	0
ARHGEF40	2
ARHGEF6	3
ARHGEF7	3
ARHGEF7-AS2	3
ARHGEF9	1
ARID1A	0
ARID1B	0
ARID2	1
ARID3A	0
ARID3B	2
ARID3C	0
ARID4A	1
ARID4B	1
ARID5A	0
ARID5B	1
ARIH1	1
ARIH2	3
ARIH2OS	0
ARL1	1
ARL10	3
ARL13A	0
ARL13B	1
ARL14	0
ARL14EP	1
ARL14EP-DT	4
ARL15	1
ARL16	2
ARL17B	0
ARL2	2
ARL2-SNX15	0
ARL2BP	1
ARL3	3
ARL4A	1
ARL4C	1
ARL4D	3
ARL5A	1
ARL5B	0
ARL6	1
ARL6IP1	1
ARL6IP4	2
ARL6IP5	1
ARL6IP6	1
ARL8A	2
ARL8B	1
ARL9	3
ARLNC1	0
ARMC1	1
ARMC12	0
ARMC2	3
ARMC5	2
ARMC6	2
ARMC7	0
ARMC8	1
ARMC9	0
ARMCX1	2
ARMCX2	3
ARMCX3	0
ARMCX4	0
ARMCX5	0
ARMCX5-GPRASP2	3
ARMCX6	3
ARMH1	0
ARMH2	1
ARMH3	3
ARMH4	3
ARMS2	1
ARMT1	1
ARNT	1
ARNT2	3
ARNT2-DT	0
ARPC1A	3
ARPC1B	0
ARPC2	3
ARPC3	3
ARPC4	3
ARPC4-TTLL3	3
ARPC5	1
ARPC5L	3
ARPIN	1
ARPIN-AP3S2	1
ARPP19	1
ARPP21	0
ARRB1	0
ARRB2	3
ARRDC1	2
ARRDC1-AS1	3
ARRDC2	0
ARRDC3	6
ARRDC3-AS1	1
ARRDC4	4
ARSA	2
ARSB	0
ARSD	3
ARSG	0
ARSI	0
ARSJ	1
ARSK	1
ARSL	0
ART3	0
ART5	0
ARTN	0
ARV1	0
ARVCF	2
AS3MT	1
ASAH1	3
ASAH1-AS1	3
ASAH2	1
ASAH2B	1
ASAP1	1
ASAP1-IT2	0
ASAP2	1
ASB1	1
ASB13	0
ASB15	1
ASB16	0
ASB16-AS1	0
ASB18	1
ASB3	3
ASB4	1
ASB5	0
ASB6	2
ASB7	1
ASB8	1
ASB9	0
ASCC1	0
ASCC2	3
ASCC3	0
ASCL2	0
ASDURF	3
ASF1A	1
ASGR1	2
ASH1L	1
ASH1L-AS1	1
ASH2L	1
ASIC1	0
ASIC2	5
ASIC3	0
ASL	2
ASNS	3
ASNSD1	1
ASPA	0
ASPH	1
ASPHD1	2
ASPHD2	2
ASPM	4
ASPN	0
ASPRV1	3
ASPSCR1	0
ASRGL1	2
ASS1	3
ASTE1	1
ASTL	0
ASTN1	5
ASTN2	0
ASXL1	1
ASXL2	1
ASXL3	3
ATAD1	1
ATAD2	0
ATAD2B	1
ATAD3A	0
ATAD3B	2
ATAD3C	7
ATAD5	4
ATCAY	2
ATE1	1
ATF1	0
ATF2	1
ATF3	5
ATF4	2
ATF5	3
ATF6	1
ATF6-DT	0
ATF7	1
ATF7-NPFF	4
ATF7IP	1
ATF7IP2	1
ATG10	3
ATG101	2
ATG12	1
ATG13	0
ATG14	3
ATG16L2	0
ATG2A	2
ATG2B	1
ATG3	1
ATG4A	1
ATG4B	3
ATG4C	1
ATG4D	2
ATG5	1
ATG7	1
ATG9A	2
ATG9B	0
ATIC	1
ATL1	1
ATL2	1
ATL3	1
ATM	1
ATMIN	1
ATN1	2
ATOH8	2
ATOSA	0
ATOSB	2
ATOX1	2
ATP10A	3
ATP10D	1
ATP11A	1
ATP11B	1
ATP11B-DT	1
ATP11C	0
ATP13A1	2
ATP13A2	2
ATP13A3	1
ATP13A3-DT	0
ATP13A4	0
ATP1A1	3
ATP1A1-AS1	0
ATP1A2	0
ATP1A3	4
ATP1B1	0
ATP1B2	5
ATP1B3	0
ATP2A1	3
ATP2A1-AS1	3
ATP2A2	0
ATP2A3	2
ATP2B1	6
ATP2B1-AS1	2
ATP2B2	2
ATP2B3	0
ATP2B4	0
ATP2C1	1
ATP2C2	1
ATP2C2-AS1	0
ATP5F1A	0
ATP5F1B	0
ATP5F1C	3
ATP5F1D	2
ATP5F1E	2
ATP5MC1	0
ATP5MC2	2
ATP5MC3	0
ATP5ME	2
ATP5MF	3
ATP5MF-PTCD1	0
ATP5MG	0
ATP5MGL	4
ATP5MJ	0
ATP5MK	0
ATP5PB	0
ATP5PD	3
ATP5PF	0
ATP5PO	0
ATP6AP1	2
ATP6AP1-DT	2
ATP6AP1L	0
ATP6AP2	3
ATP6V0A1	0
ATP6V0A2	0
ATP6V0A4	4
ATP6V0B	2
ATP6V0C	2
ATP6V0D1	2
ATP6V0D1-DT	1
ATP6V0D2	7
ATP6V0E1	0
ATP6V0E2	0
ATP6V0E2-AS1	1
ATP6V1A	1
ATP6V1B1	5
ATP6V1B1-AS1	1
ATP6V1B2	1
ATP6V1C1	0
ATP6V1C2	7
ATP6V1D	0
ATP6V1E1	3
ATP6V1E2	3
ATP6V1F	2
ATP6V1FNB	0
ATP6V1G1	2
ATP6V1H	0
ATP7A	1
ATP7B	0
ATP8A1	0
ATP8A2	6
ATP8B1	0
ATP8B1-AS1	0
ATP8B2	3
ATP8B3	3
ATP8B4	6
ATP8B5P	2
ATP9A	3
ATP9B	1
ATPAF1	1
ATPAF2	0
ATPSCKMT	1
ATR	0
ATRAID	0
ATRIP	1
ATRN	1
ATRNL1	2
ATRX	1
ATXN1	0
ATXN1-AS1	0
ATXN10	1
ATXN1L	1
ATXN2	1
ATXN2-AS	1
ATXN2L	0
ATXN3	1
ATXN7	1
ATXN7L1	0
ATXN7L2	5
ATXN7L3	2
ATXN7L3B	1
AUH	2
AUNIP	1
AUP1	2
AURKA	0
AURKAIP1	2
AURKAP1	4
AURKB	1
AURKC	2
AUTS2	0
AVEN	3
AVIL	5
AVL9	1
AVPI1	0
AXDND1	0
AXIN1	2
AXIN2	0
AXL	1
AZGP1	0
AZI2	1
AZIN1	1
AZIN2	3
B3GALNT1	3
B3GALT1	0
B3GALT2	0
B3GALT5	0
B3GALT6	2
B3GALT9	1
B3GAT1	0
B3GAT2	1
B3GAT3	5
B3GLCT	1
B3GNT2	1
B3GNT4	5
B3GNT5	0
B3GNT7	2
B3GNT8	0
B3GNT9	2
B4GALNT1	0
B4GALNT2	0
B4GALNT3	4
B4GALNT4	2
B4GALT1	0
B4GALT1-AS1	0
B4GALT2	0
B4GALT3	0
B4GALT4	1
B4GALT5	3
B4GALT6	1
B4GALT7	2
B4GAT1	3
B4GAT1-DT	0
B9D1	2
B9D2	0
BAALC	0
BAALC-AS1	1
BAALC-AS2	3
BABAM1	2
BABAM2	0
BACE1	1
BACE2	0
BACH1	3
BACH1-IT2	5
BACH2	7
BAD	2
BAG1	2
BAG2	1
BAG3	3
BAG4	1
BAG5	1
BAHCC1	2
BAHD1	3
BAIAP2	2
BAIAP2-DT	0
BAIAP2L1	0
BAIAP2L2	0
BAIAP3	5
BAK1	0
BAMBI	0
BANF1	0
BANF2	2
BANK1	4
BANP	3
BAP1	2
BARD1	0
BASP1	3
BASP1-AS1	0
BATF2	1
BATF3	3
BAX	2
BAZ1A	1
BAZ1A-AS1	2
BAZ1B	1
BAZ2A	0
BAZ2B	0
BAZ2B-AS1	5
BBC3	2
BBIP1	3
BBLN	2
BBOF1	0
BBOX1	0
BBS1	2
BBS10	1
BBS12	1
BBS2	3
BBS4	1
BBS5	1
BBS7	1
BBS9	3
BBX	1
BCAM	2
BCAN	0
BCAN-AS1	4
BCAP31	0
BCAR1	2
BCAR3	0
BCAR3-AS1	0
BCAS1	0
BCAS2	3
BCAS3	3
BCAS4	0
BCAT1	0
BCAT2	0
BCCIP	1
BCDIN3D	0
BCDIN3D-AS1	0
BCHE	0
BCKDHA	2
BCKDHB	1
BCKDK	2
BCL10	1
BCL10-AS1	0
BCL11A	1
BCL11B	3
BCL2	0
BCL2A1	7
BCL2L1	3
BCL2L10	6
BCL2L11	0
BCL2L12	0
BCL2L13	0
BCL2L15	1
BCL2L2	3
BCL2L2-PABPN1	0
BCL3	2
BCL6	2
BCL6B	0
BCL7A	3
BCL7B	2
BCL7C	0
BCL9	3
BCL9L	2
BCLAF1	0
BCLAF3	1
BCO1	0
BCO2	0
BCOR	2
BCORL1	0
BCR	0
BCRP3	0
BCS1L	3
BCYRN1	0
BDH2	2
BDKRB1	0
BDKRB2	2
BDNF	3
BDNF-AS	1
BEAN1	0
BEAN1-AS1	1
BECN1	1
BEGAIN	0
BEND3	0
BEND4	0
BEND6	1
BEND7	1
BEND7-DT	1
BEST1	2
BEST2	1
BEST3	4
BEST4	7
BET1	0
BET1L	2
BEX1	2
BEX2	0
BEX3	0
BEX4	2
BFSP1	2
BGLAP	0
BGN	2
BHLHA15	1
BHLHE40	0
BHLHE40-AS1	2
BHLHE41	0
BHMT2	5
BICC1	1
BICD1	1
BICD2	0
BICDL1	0
BICDL2	0
BICRA	0
BICRAL	1
BID	0
BIN1	2
BIN3	3
BIRC2	1
BIRC3	6
BIRC5	0
BIRC6	0
BISPR	3
BIVM	1
BIVM-ERCC5	4
BLCAP	0
BLID	0
BLM	0
BLMH	0
BLNK	1
BLOC1S1	2
BLOC1S2	0
BLOC1S3	3
BLOC1S4	2
BLOC1S5	1
BLOC1S5-TXNDC5	0
BLOC1S6	1
BLTP1	1
BLTP2	1
BLTP3A	1
BLTP3B	1
BLVRA	0
BLVRB	2
BLZF1	1
BMAL1	2
BMAL2	0
BMF	0
BMI1	1
BMP1	2
BMP10	6
BMP2	0
BMP2K	1
BMP3	0
BMP4	5
BMP5	5
BMP6	0
BMP7	0
BMP8A	2
BMP8B	0
BMPER	4
BMPR1A	1
BMPR1B	1
BMPR2	1
BMS1	1
BMS1P1	0
BMS1P14	1
BMS1P20	1
BMS1P21	1
BMS1P4	1
BMS1P4-AGAP5	1
BMT2	1
BNC1	2
BNC2	0
BNC2-AS1	0
BNIP1	0
BNIP2	1
BNIP3	6
BNIP3L	6
BNIPL	0
BOC	2
BOD1	0
BOD1L1	1
BOK	2
BOK-AS1	1
BOLA1	1
BOLA2	5
BOLA2-SMG1P6	3
BOLA2B	2
BOLA3	3
BOLA3-DT	3
BOP1	0
BORA	0
BORCS6	2
BORCS7	3
BORCS8	0
BORCS8-MEF2B	5
BPGM	0
BPHL	0
BPI	5
BPNT1	0
BPNT2	1
BPTF	1
BRAF	1
BRAP	1
BRAT1	2
BRCA1	0
BRCA2	4
BRCC3	1
BRD1	2
BRD3	0
BRD3OS	3
BRD4	0
BRD7	1
BRD8	1
BRD9	3
BRF1	3
BRF2	3
BRI3	2
BRI3BP	0
BRICD5	0
BRINP2	0
BRINP3	0
BRIP1	4
BRIX1	0
BRK1	0
BRMS1	2
BRMS1L	1
BROX	1
BRPF1	2
BRPF3	0
BRPF3-AS1	1
BRSK1	2
BRSK2	5
BRWD1	1
BRWD3	1
BSCL2	2
BSDC1	2
BSG	2
BSG-AS1	2
BSN	2
BSN-DT	0
BSND	1
BST1	1
BST2	5
BTAF1	1
BTBD1	1
BTBD10	1
BTBD19	2
BTBD2	0
BTBD3	1
BTBD6	2
BTBD8	1
BTBD9	0
BTC	0
BTD	1
BTF3	0
BTF3L4	1
BTG1	6
BTG1-DT	0
BTG2	0
BTG2-DT	0
BTG4	3
BTK	0
BTLA	2
BTN1A1	2
BTN2A1	3
BTN2A2	3
BTN2A3P	1
BTN3A1	3
BTN3A2	3
BTN3A3	1
BTNL8	1
BTNL9	1
BTRC	1
BUB1	0
BUB1B	0
BUB3	1
BUD13	1
BUD23	2
BUD31	3
BVES	1
BVES-AS1	1
BYSL	0
BZW1	1
BZW1-AS1	0
BZW2	1
C10orf105	1
C10orf143	1
C10orf55	1
C10orf67	5
C10orf67-AS1	6
C10orf82	0
C10orf88	1
C10orf88B	4
C10orf90	0
C10orf95-AS1	1
C11orf1	3
C11orf21	1
C11orf24	2
C11orf52	2
C11orf54	3
C11orf58	3
C11orf65	1
C11orf68	0
C11orf71	1
C11orf80	0
C11orf87	4
C11orf91	0
C11orf94	2
C11orf96	0
C11orf98	2
C12orf29	1
C12orf4	1
C12orf43	3
C12orf50	0
C12orf56	4
C12orf57	0
C12orf60	1
C12orf73	2
C12orf75	1
C12orf75-AS1	0
C12orf76	0
C14orf119	3
C14orf132	0
C14orf178	0
C14orf28	0
C14orf39	3
C14orf93	2
C15orf39	2
C15orf40	3
C15orf48	0
C15orf61	2
C15orf62	0
C16orf46	0
C16orf74	5
C16orf82	0
C16orf86	0
C16orf87	3
C16orf89	5
C16orf91	2
C16orf95	0
C16orf95-DT	0
C16orf96	0
C17orf100	0
C17orf107	2
C17orf113	0
C17orf114	2
C17orf49	2
C17orf58	2
C17orf67	3
C17orf75	3
C17orf80	1
C18orf21	3
C18orf25	1
C18orf32	3
C18orf54	0
C18orf63	1
C19orf12	0
C19orf18	5
C19orf25	0
C19orf38	0
C19orf44	0
C19orf47	3
C19orf48	0
C19orf53	2
C19orf54	0
C19orf73	0
C19orf84	0
C1D	0
C1GALT1	1
C1GALT1C1L	0
C1orf109	1
C1orf112	0
C1orf115	0
C1orf116	0
C1orf122	2
C1orf131	3
C1orf159	5
C1orf162	2
C1orf167	0
C1orf174	3
C1orf198	0
C1orf21	1
C1orf21-DT	0
C1orf216	3
C1orf220	0
C1orf226	0
C1orf35	2
C1orf43	0
C1orf50	1
C1orf52	3
C1orf53	1
C1orf54	3
C1orf56	2
C1orf74	1
C1QBP	1
C1QL1	0
C1QL3	1
C1QL4	0
C1QTNF1	2
C1QTNF1-AS1	0
C1QTNF12	0
C1QTNF2	3
C1QTNF3	2
C1QTNF3-AMACR	0
C1QTNF5	5
C1QTNF6	2
C1QTNF7	5
C1QTNF9	0
C1QTNF9B	0
C1S	2
C20orf144	0
C20orf203	1
C20orf204	0
C20orf27	0
C20orf96	2
C21orf58	3
C21orf91	3
C22orf23	1
C22orf31	0
C22orf39	1
C22orf46	1
C2CD2	0
C2CD2L	2
C2CD3	1
C2CD4C	0
C2CD4D-AS1	1
C2CD5	1
C2CD6	0
C2orf15	2
C2orf16	0
C2orf42	1
C2orf49	1
C2orf50	0
C2orf66	0
C2orf68	1
C2orf69	0
C2orf72	0
C2orf73	6
C2orf74	3
C2orf74-DT	1
C2orf76	3
C2orf78	1
C2orf81	2
C2orf88	0
C2orf92	1
C3	0
C3AR1	5
C3orf14	1
C3orf18	3
C3orf20	1
C3orf33	1
C3orf36	7
C3orf38	1
C3orf52	1
C3orf62	1
C3orf70	0
C3orf80	0
C4orf3	0
C4orf33	1
C4orf36	5
C4orf46	0
C4orf46P3	1
C4orf47	0
C4orf48	0
C4orf50	1
C4orf51	0
C4orf54	0
C5	0
C5AR1	3
C5AR2	7
C5orf15	1
C5orf22	1
C5orf24	1
C5orf34	0
C5orf47	4
C5orf49	0
C5orf63	0
C5orf67	1
C6	0
C6orf120	1
C6orf132	1
C6orf163	0
C6orf226	5
C6orf62	1
C6orf89	1
C7	1
C7orf25	0
C7orf31	3
C7orf50	0
C7orf57	0
C8G	0
C8orf33	1
C8orf34	0
C8orf44	0
C8orf44-SGK3	0
C8orf48	1
C8orf58	0
C8orf76	3
C8orf82	2
C8orf88	3
C9	1
C9orf152	7
C9orf153	0
C9orf163	2
C9orf24	0
C9orf40	0
C9orf43	2
C9orf50	0
C9orf64	3
C9orf72	0
C9orf78	3
C9orf85	0
CA11	0
CA12	6
CA13	1
CA3	1
CA5B	1
CA5BP1	3
CA7	1
CA8	0
CA9	0
CAAP1	1
CAB39	1
CAB39L	1
CABCOCO1	2
CABLES1	2
CABLES2	3
CABP1	6
CABP7	0
CABYR	1
CACHD1	0
CACNA1A	0
CACNA1B	0
CACNA1D	0
CACNA1E	3
CACNA1G	5
CACNA1H	2
CACNA1I	0
CACNA2D1	1
CACNA2D1-AS1	0
CACNA2D2	0
CACNA2D3	1
CACNA2D3-AS1	1
CACNB1	0
CACNB2	0
CACNB3	2
CACNB4	0
CACNG1	1
CACNG4	0
CACNG6	0
CACNG7	2
CACNG8	0
CACTIN	2
CACTIN-AS1	3
CACUL1	1
CACYBP	1
CAD	1
CADM1	3
CADM2	0
CADM4	0
CADPS	7
CADPS2	3
CAGE1	0
CAHM	2
CALCA	1
CALCB	5
CALCOCO1	2
CALCOCO2	0
CALCRL	1
CALCRL-AS1	5
CALD1	1
CALHM2	2
CALHM4	4
CALHM5	3
CALHM6	5
CALM1	1
CALM2	0
CALM3	0
CALML3-AS1	0
CALML4	1
CALML6	2
CALR	0
CALR4P	0
CALU	1
CALY	0
CAMK1	3
CAMK1D	2
CAMK1G	6
CAMK2A	3
CAMK2B	0
CAMK2D	0
CAMK2G	3
CAMK2N1	1
CAMK2N2	0
CAMK4	1
CAMKK1	0
CAMKK2	3
CAMKMT	1
CAMKV	1
CAMLG	3
CAMSAP1	3
CAMSAP1-DT	4
CAMSAP2	1
CAMTA1	3
CAMTA2	2
CAND1	1
CAND2	3
CANT1	3
CAP1	1
CAP2	1
CAPG	2
CAPN1	2
CAPN1-AS1	1
CAPN10	0
CAPN10-DT	1
CAPN11	0
CAPN12	7
CAPN14	3
CAPN2	1
CAPN3	0
CAPN5	3
CAPN6	1
CAPN7	1
CAPN8	0
CAPNS1	3
CAPNS2	0
CAPRIN1	1
CAPRIN2	1
CAPS	2
CAPS2	1
CAPSL	0
CAPZA1	1
CAPZA2	1
CAPZB	3
CARD10	0
CARD11	0
CARD14	0
CARD16	2
CARD19	2
CARD6	1
CARD8	1
CARD8-AS1	3
CARD9	0
CARF	1
CARHSP1	0
CARM1	2
CARMIL1	1
CARMIL2	0
CARMN	0
CARNMT1	1
CARNMT1-AS1	1
CARNS1	5
CARS2	3
CASC11	4
CASC15	2
CASC18	0
CASC19	1
CASC2	0
CASC20	1
CASC23	1
CASC3	0
CASC6	0
CASC8	1
CASD1	1
CASK	1
CASKIN1	3
CASKIN2	5
CASP1	0
CASP10	1
CASP12	0
CASP2	1
CASP3	1
CASP4	3
CASP4LP	0
CASP5	0
CASP6	0
CASP7	3
CASP8	1
CASP9	2
CASQ1	0
CASR	0
CASS4	0
CAST	1
CASTOR1	2
CASTOR2	0
CASTOR3P	3
CASZ1	4
CAT	1
CATIP	1
CATIP-AS1	0
CATSPER1	2
CATSPER2	0
CATSPER2P1	3
CATSPER3	6
CATSPERE	6
CATSPERG	1
CAV1	0
CAV2	1
CAVIN1	3
CAVIN2	0
CAVIN3	2
CAVIN4	1
CBARP	5
CBFA2T2	2
CBFB	1
CBL	1
CBLB	6
CBLL1	1
CBLL1-AS1	0
CBLN1	0
CBLN2	7
CBLN3	0
CBR1	0
[truncated: 15,255 more rows]
